# Supplementary material for: Whole Genome Diversity, Population Structure, and Linkage Disequilibrium Analysis of Chickpea (Cicer arietinum L.) Genotypes Using Genome-Wide DArTseq-Based SNP Markers
Source: Genes (Basel). 2019 Sep 4;10(9):676. doi: 10.3390/genes10090676 (PMC6770975; doi:10.3390/genes10090676)
Supplement: Supplementary file 1 [file genes-10-00676-s001.zip]

Archive with 4 entries (4 files):
- Supplementary Table S2.xlsx
- Supplementary Table S3.csv
- Supplementary Table S4..xlsx
- Supplementary Table S1.xlsx
