# Supplementary material for: Whole Genome Diversity, Population Structure, and Linkage Disequilibrium Analysis of Chickpea (Cicer arietinum L.) Genotypes Using Genome-Wide DArTseq-Based SNP Markers
Source: Genes (Basel). 2019 Sep 4;10(9):676. doi: 10.3390/genes10090676 (PMC6770975; doi:10.3390/genes10090676)
Supplement: Supplementary file 1 [file genes-10-00676-s001.zip › Supplementary Table S2.xlsx]

## Sheet: Sheet1
			Table S2: List of DArTseq-SNP marker used in this study
AlleleID	AlleleSequence	TrimmedSequence	Chrom_Chickpea_v1	ChromPos_Chickpea_v1	AlnCnt_Chickpea_v1	AlnEvalue_Chickpea_v1	Chrom_Chickpea_kabuli_v263	ChromPos_Chickpea_kabuli_v263	AlnCnt_Chickpea_kabuli_v263	AlnEvalue_Chickpea_kabuli_v263	Chrom_Chickpea_BGI_v1	ChromPos_Chickpea_BGI_v1	AlnCnt_Chickpea_BGI_v1	AlnEvalue_Chickpea_BGI_v1	SNP	SnpPosition	CallRate	OneRatioRef	OneRatioSnp	FreqHomRef	FreqHomSnp	FreqHets	PICRef	PICSnp	AvgPIC	AvgCountRef	AvgCountSnp	RepAvg
10263683|F|0-30:G>T-30:G>T	TGCAGAAATGCCAGGCCTTGCAATATAATAGTCACATGTTCAAATATAAAACAGAATGGGGCTTATGTC	TGCAGAAATGCCAGGCCTTGCAATATAATAGTCACATGTTCAAATATAAAACAGAATGGGGCTTATGTC	Ca1	10152614	1	2.203e-27	Ca1	9902873	1	1.99843e-27	CM001764.1_Ca1	10152614	1	2.19671e-27	30:G>T	30	0.994624	0.048649	0.972973	0.027027	0.951351	0.021622	0.092564	0.052593	0.072579	11.5385	14.3714	1
5825165|F|0-12:A>T-12:A>T	TGCAGAAGATCAAAGAGGCAGAGACAGCAATAATAATGATGGGCACTGTATCCAAAAGTATGCAAGAAT	TGCAGAAGATCAAAGAGGCAGAGACAGCAATAATAATGATGGGCACTGTATCCAAAAGTATGCAAGAAT	Ca1	2293631	1	2.203e-27	Ca1	2247490	1	1.99843e-27	CM001764.1_Ca1	2293631	1	2.19671e-27	12:A>T	12	0.978495	0.049451	0.972527	0.027473	0.950549	0.021978	0.09401	0.053436	0.073723	5	8.54545	1
29631667|F|0-9:G>A-9:G>A	TGCAGCACCGACTTTGCCTCCAATGGCAGTAGCTAACAGCAGAGTTTGGCTCCTCTTTCCTCCACATAA	TGCAGCACCGACTTTGCCTCCAATGGCAGTAGCTAACAGCAGAGTTTGGCTCCTCTTTCCTCCACATAA	Ca1	996379	1	2.203e-27	Ca1	969680	1	1.99843e-27	CM001764.1_Ca1	996379	1	2.19671e-27	9:G>A	9	0.94086	0.068571	0.971429	0.028571	0.931429	0.04	0.127739	0.05551	0.091624	3.61538	4.54271	1
10267257|F|0-30:C>T-30:C>T	TGCAGCCAAATTTCTCAAAGCTTACCACTTCGACATATATAATGTTATGCCAAATGATTACAGATCGGA	TGCAGCCAAATTTCTCAAAGCTTACCACTTCGACATATATAATGTTATGCCAAATGATTAC	Ca1	4494436	1	1.8657e-22	Ca1	4428838	1	1.65482e-22	CM001764.1_Ca1	4494436	1	1.86037e-22	30:C>T	30	1	0.096774	0.967742	0.032258	0.903226	0.064516	0.174818	0.062435	0.118626	20.95	29.0711	1
8776166|F|0-24:G>A-24:G>A	TGCAGACTCCATCAGTCTCAGGCAGATTTCTAACCTCATGAAGAATCCTATTACAGATCGGAAGAGCGG	TGCAGACTCCATCAGTCTCAGGCAGATTTCTAACCTCATGAAGAATCCTATTAC	Ca1	6347739	1	1.17771e-18	Ca1	6213106	1	1.04459e-18	CM001764.1_Ca1	6347739	1	1.17435e-18	24:G>A	24	0.994624	0.124324	0.967568	0.032432	0.875676	0.091892	0.217736	0.062761	0.140248	25.12	42.181	0.982759
5825591|F|0-39:C>T-39:C>T	TGCAGTGTTGTATGCCACTGCTTTCTGAAAATGTGATTACATAAGAATTCATGTAAATGTAGAGGCTTC	TGCAGTGTTGTATGCCACTGCTTTCTGAAAATGTGATTACATAAGAATTCATGTAAATGTAGAGGCTTC	Ca1	7711585	1	2.203e-27	Ca1	7536625	1	1.99843e-27	CM001764.1_Ca1	7711585	1	2.19671e-27	39:C>T	39	0.978495	0.071429	0.967033	0.032967	0.928571	0.038462	0.132653	0.06376	0.098207	16.6429	19.7198	1
5825554|F|0-37:A>T-37:A>T	TGCAGTCTTTTCTCCAAAAACCAGAGCAACATCTAAAAAAGATTTTTCTCAATATCGAGTGGGTTTATA	TGCAGTCTTTTCTCCAAAAACCAGAGCAACATCTAAAAAAGATTTTTCTCAATATCGAGTGGGTTTATA	Ca1	35323486	1	2.203e-27	Ca1	31813908	1	1.99843e-27	CM001764.1_Ca1	35323486	1	2.19671e-27	37:A>T	37	0.973118	0.060773	0.966851	0.033149	0.939227	0.027624	0.11416	0.064101	0.08913	26.6154	25.6244	1
5825218|F|0-45:C>T-45:C>T	TGCAGAGACCCCTCAGTTCTCTCCTGATGTCTGCATTATAGAATCCACCTATGGTGTACAACACCATCA	TGCAGAGACCCCTCAGTTCTCTCCTGATGTCTGCATTATAGAATCCACCTATGGTGTACAACACCATCA	Ca1	411690	1	2.203e-27	Ca1	393030	1	1.99843e-27	CM001764.1_Ca1	411690	1	2.19671e-27	45:C>T	45	0.967742	0.094444	0.966667	0.033333	0.905556	0.061111	0.171049	0.064444	0.117747	5.57895	10.2341	0.982143
10268240|F|0-67:T>A-67:T>A	TGCAGAGGGCCGTTTCCTTTGTTTGTTTGAGGAACTTGGGTAGATAGACCTCCCAACCAAACGATCATA	TGCAGAGGGCCGTTTCCTTTGTTTGTTTGAGGAACTTGGGTAGATAGACCTCCCAACCAAACGATCATA	Ca1	7124389	1	6.12516e-28	Ca1	6975264	1	5.55637e-28	CM001764.1_Ca1	7124389	1	6.10766e-28	67:T>A	67	0.994624	0.091892	0.962162	0.037838	0.908108	0.054054	0.166896	0.072812	0.119854	32.6667	38.5095	1
8776076|F|0-32:A>G-32:A>G	TGCAGTAAATTTCATTCATTTAGGCTCATTGAAGCAAGGGGTAAGAAATAAAAGAGTAAAGTATTTGCT	TGCAGTAAATTTCATTCATTTAGGCTCATTGAAGCAAGGGGTAAGAAATAAAAGAGTAAAGTATTTGCT	Ca1	40025732	1	2.203e-27	Ca1	36006079	1	1.99843e-27	CM001764.1_Ca1	40025732	1	2.19671e-27	32:A>G	32	0.946237	0.0625	0.960227	0.039773	0.9375	0.022727	0.117188	0.076382	0.096785	7	5.78283	0.982143
10263577|F|0-5:G>A-5:G>A	TGCAGGAAAAGTTCTGACACTAAATTTACAATCTTGTTGCAAAATATCAAATGAAACTCCTAAAATAAA	TGCAGGAAAAGTTCTGACACTAAATTTACAATCTTGTTGCAAAATATCAAATGAAACTCCTAAAATAAA	Ca1	6764368	1	2.203e-27	Ca1	6620185	1	1.99843e-27	CM001764.1_Ca1	6764368	1	2.19671e-27	5:G>A	5	0.994624	0.097297	0.956757	0.043243	0.902703	0.054054	0.175661	0.082747	0.129204	32.8421	43.5646	0.982759
10268521|F|0-46:C>T-46:C>T	TGCAGGCATTGTTCGTGAGCCAGGCCCCTGAAGCCAAATGGGAGAACTCTCATTCTGGACGAAAACAAA	TGCAGGCATTGTTCGTGAGCCAGGCCCCTGAAGCCAAATGGGAGAACTCTCATTCTGGACGAAAACAAA	Ca1	6951966	1	2.203e-27	Ca1	6807414	1	1.99843e-27	CM001764.1_Ca1	6951966	1	2.19671e-27	46:C>T	46	0.989247	0.108696	0.956522	0.043478	0.891304	0.065217	0.193762	0.083176	0.138469	9.90476	14.3461	0.982759
10269753|F|0-41:C>G-41:C>G	TGCAGCTGCAAGGAAGCTTTCCATGGATGTCATACAGCAATCCATAGGAACACTTGAACCTAGCATTAC	TGCAGCTGCAAGGAAGCTTTCCATGGATGTCATACAGCAATCCATAGGAACACTTGAACCTAGCATTAC	Ca1	6481870	1	7.9234e-27	Ca1	6344862	1	7.18762e-27	CM001764.1_Ca1	6481870	1	7.90076e-27	41:C>G	41	0.989247	0.092391	0.956522	0.043478	0.907609	0.048913	0.16771	0.083176	0.125443	16.7222	25.5169	1
10265110|F|0-33:C>T-33:C>T	TGCAGCTGAGGATTGGGATGTTGGCTCCTTCTACGAAAACCAAGCATTAGTGCATCTAATGTCAGGAAG	TGCAGCTGAGGATTGGGATGTTGGCTCCTTCTACGAAAACCAAGCATTAGTGCATCTAATGTCAGGAAG	Ca1	5717801	1	2.203e-27	Ca1	5613771	1	1.99843e-27	CM001764.1_Ca1	5717801	1	2.19671e-27	33:C>T	33	0.967742	0.1	0.955556	0.044444	0.9	0.055556	0.18	0.084938	0.132469	4.63158	7.16176	0.965517
8776031|F|0-22:T>C-22:T>C	TGCAGATTTCTAATTTTATCTCTTCTCTATCAACATTGCTTGATTTTGCTTATATACAAATGGTTTACA	TGCAGATTTCTAATTTTATCTCTTCTCTATCAACATTGCTTGATTTTGCTTATATACAAATGGTTTACA	Ca1	38742904	1	2.203e-27	Ca1	34788007	1	1.99843e-27	CM001764.1_Ca1	38742904	1	2.19671e-27	22:T>C	22	0.88172	0.085366	0.95122	0.04878	0.914634	0.036585	0.156157	0.092802	0.124479	10.75	5.35165	0.944444
10270088|F|0-51:C>T-51:C>T	TGCAGGTTGGGGAGCACGTGCAGTTGGCTTACACACATCAAGGGGAGTCACCGCGGCATCCCAGGTATA	TGCAGGTTGGGGAGCACGTGCAGTTGGCTTACACACATCAAGGGGAGTCACCGCGGCATCCCAGGTATA	Ca1	5211030	1	2.203e-27	Ca1	5111504	1	1.99843e-27	CM001764.1_Ca1	5211030	1	2.19671e-27	51:C>T	51	1	0.112903	0.951613	0.048387	0.887097	0.064516	0.200312	0.092092	0.146202	12.9545	22.4689	1
8776132|F|0-18:G>A-18:G>A	TGCAGAATTTACTTTACCGCTAATGAATAATGTGGCATAAATGAAAATTTTTACAGATCGGAAGAGCGG	TGCAGAATTTACTTTACCGCTAATGAATAATGTGGCATAAATGAAAATTTTTAC	Ca1	1867981	1	1.17771e-18	Ca1	1828873	1	1.04459e-18	CM001764.1_Ca1	1867981	1	1.17435e-18	18:G>A	18	1	0.107527	0.951613	0.048387	0.892473	0.05914	0.19193	0.092092	0.142011	43.5238	67.4019	0.982759
10267014|F|0-22:C>G-22:C>G	TGCAGAGTACGCCAACCCTGCCCACAACATGAATATTGTTTATCAGCATTACAGATCGGAAGAGCGGTT	TGCAGAGTACGCCAACCCTGCCCACAACATGAATATTGTTTATCAGCATTAC	Ca1	6031556	1	1.42191e-17	Ca1	5911918	1	1.26118e-17	CM001764.1_Ca1	6031556	1	1.41784e-17	22:C>G	22	1	0.091398	0.951613	0.048387	0.908602	0.043011	0.166089	0.092092	0.12909	14.5556	22.5817	1
10269282|F|0-52:C>T-52:C>T	TGCAGAGTTGGTAAAGGTTTCCAGATAAGGGTCTTGTATTGTGGATTCAACCCCGTAAATTTATTGAGT	TGCAGAGTTGGTAAAGGTTTCCAGATAAGGGTCTTGTATTGTGGATTCAACCCCGTAAATTTATTGAGT	Ca1	5111019	1	2.203e-27	Ca1	5017756	1	1.99843e-27	CM001764.1_Ca1	5111019	1	2.19671e-27	52:C>T	52	0.994624	0.118919	0.951351	0.048649	0.881081	0.07027	0.209554	0.092564	0.151059	28.913	48.3654	0.982759
10268181|F|0-39:G>T-39:G>T	TGCAGAATTCCTTGAAGTCTAATGAAGGCAATTGCAATGGAATCTATCTTTTAGTCTTGGTCTCTAATT	TGCAGAATTCCTTGAAGTCTAATGAAGGCAATTGCAATGGAATCTATCTTTTAGTCTTGGTCTCTAATT	Ca1	6541181	1	2.203e-27	Ca1	6403665	1	1.99843e-27	CM001764.1_Ca1	6541181	1	2.19671e-27	39:G>T	39	0.994624	0.108108	0.951351	0.048649	0.891892	0.059459	0.192841	0.092564	0.142703	23.9048	28.8702	1
10269249|F|0-53:T>C-53:T>C	TGCAGAAGGCAAATGGAAATTGGATGAGGGAAACACAACATGGAACAGAGAAATCATTTTACAGATCGG	TGCAGAAGGCAAATGGAAATTGGATGAGGGAAACACAACATGGAACAGAGAAATCATTTTAC	Ca1	5651115	2	5.32754e-23	Ca1	5547255	2	4.72536e-23	CM001764.1_Ca1	5651115	2	5.31232e-23	53:T>C	53	0.994624	0.102703	0.951351	0.048649	0.897297	0.054054	0.18431	0.092564	0.138437	56.75	64.3798	1
10269385|F|0-36:C>T-36:C>T	TGCAGGGGTGTTGTCAGGGATCAGTGATATAGTGTCCCAGAAGCTTACAGGTATACGGAAGCTTCAATT	TGCAGGGGTGTTGTCAGGGATCAGTGATATAGTGTCCCAGAAGCTTACAGGTATACGGAAGCTTCAATT	Ca1	5632061	1	2.203e-27	Ca1	5528179	1	1.99843e-27	CM001764.1_Ca1	5632061	1	2.19671e-27	36:C>T	36	0.994624	0.097297	0.951351	0.048649	0.902703	0.048649	0.175661	0.092564	0.134112	19.6842	27.6618	0.982143
10268280|F|0-31:G>A-31:G>A	TGCAGATGCTATTGGATACACAAGCTGTCAAGACAATCCTTCTTGAAATTCCTTCTCTCGGTAGACAGG	TGCAGATGCTATTGGATACACAAGCTGTCAAGACAATCCTTCTTGAAATTCCTTCTCTCGGTAGACAGG	Ca1	6851490	1	2.203e-27	Ca1	6707307	1	1.99843e-27	CM001764.1_Ca1	6851490	1	2.19671e-27	31:G>A	31	0.994624	0.091892	0.951351	0.048649	0.908108	0.043243	0.166896	0.092564	0.12973	16.7222	21.1298	1
10263589|F|0-66:G>T-66:G>T	TGCAGAAAACATTTCCACTTGATAATTGTTGAGATGGACGGTTTATATTTTCATATAAATTTTACAGAT	TGCAGAAAACATTTCCACTTGATAATTGTTGAGATGGACGGTTTATATTTTCATATAAATTTTAC	Ca1	4878585	1	7.38327e-27	Ca1	4795914	1	6.54872e-27	CM001764.1_Ca1	4878585	1	7.36217e-27	66:G>T	66	0.989247	0.103261	0.951087	0.048913	0.896739	0.054348	0.185196	0.093041	0.139119	23.4	12.3527	0.982759
10264900|F|0-33:A>G-33:A>G	TGCAGCCGCAGAATTATACTTCAAGACCAAAGCAAAACAAGAAATTTGTATTATCAATTTATATGAGTT	TGCAGCCGCAGAATTATACTTCAAGACCAAAGCAAAACAAGAAATTTGTATTATCAATTTATATGAGTT	Ca1	6904302	1	2.203e-27	Ca1	6759889	1	1.99843e-27	CM001764.1_Ca1	6904302	1	2.19671e-27	33:A>G	33	0.978495	0.098901	0.950549	0.049451	0.901099	0.049451	0.178239	0.09401	0.136125	9.57895	12	1
10265457|F|0-17:G>T-17:G>T	TGCAGGCCGACCTTGGGGGCATGTGAAAGCTAATGTGAAGAAGGGTTATCCATCAGTACAATACGCATC	TGCAGGCCGACCTTGGGGGCATGTGAAAGCTAATGTGAAGAAGGGTTATCCATCAGTACAATACGCATC	Ca1	5634227	1	2.203e-27	Ca1	5530345	1	1.99843e-27	CM001764.1_Ca1	5634227	1	2.19671e-27	17:G>T	17	0.978495	0.093407	0.950549	0.049451	0.906593	0.043956	0.169364	0.09401	0.131687	8.94444	10.1659	1
10264859|F|0-18:G>T-18:G>T	TGCAGCCAGGCCCTCCAAGGTTTGGCCAGCCAAATGAAGAAATCGCTCTGATGATCTGTCAACTTTGTA	TGCAGCCAGGCCCTCCAAGGTTTGGCCAGCCAAATGAAGAAATCGCTCTGATGATCTGTCAACTTTGTA	Ca1	4996353	1	2.203e-27	Ca1	4911909	1	1.99843e-27	CM001764.1_Ca1	4996353	1	2.19671e-27	18:G>T	18	0.962366	0.089385	0.949721	0.050279	0.910615	0.039106	0.162791	0.095503	0.129147	6.29412	6.545	1
10269489|F|0-48:A>G-48:A>G	TGCAGATGTCATTCCAGCTTTAGTCCTAGTTTGAAGAAGACAGATTCAATAGTTACAGATCGGAAGAGC	TGCAGATGTCATTCCAGCTTTAGTCCTAGTTTGAAGAAGACAGATTCAATAGTTAC	Ca1	6914814	1	9.71124e-20	Ca1	6770401	1	8.61356e-20	CM001764.1_Ca1	6914814	1	9.6835e-20	48:A>G	48	0.994624	0.102703	0.945946	0.054054	0.897297	0.048649	0.18431	0.102264	0.143287	16.2	20.1063	1
10265685|F|0-59:G>A-59:G>A	TGCAGGTCAAAGTATGAGTTGCAAGAATTTTTGAAGCCTAGTTTACGCATTGTGTCTGGGAAAAGCAGT	TGCAGGTCAAAGTATGAGTTGCAAGAATTTTTGAAGCCTAGTTTACGCATTGTGTCTGGGAAAAGCAGT	Ca1	7455697	1	2.203e-27	Ca1	7285344	1	1.99843e-27	CM001764.1_Ca1	7455697	1	2.19671e-27	59:G>A	59	0.989247	0.125	0.945652	0.054348	0.875	0.070652	0.21875	0.102788	0.160769	39.48	49.5097	1
10265897|F|0-13:G>A-13:G>A	TGCAGTAGAATTTGTCTATATATTATTATCTGGAAATGACATATATGTCCTGCTCGTACTTTGTTTTAT	TGCAGTAGAATTTGTCTATATATTATTATCTGGAAATGACATATATGTCCTGCTCGTACTTTGTTTTAT	Ca1	6701950	1	2.203e-27	Ca1	6557767	1	1.99843e-27	CM001764.1_Ca1	6701950	1	2.19671e-27	13:G>A	13	0.973118	0.099448	0.944751	0.055249	0.900552	0.044199	0.179115	0.104392	0.141754	10.6842	8.5495	1
15990191|F|0-13:G>T-13:G>T	TGCAGAGCCATTGGATGTAGATCAAGATTCAACTGCACTCAGATCTAACAGCTCTGCAATGACTGCGCT	TGCAGAGCCATTGGATGTAGATCAAGATTCAACTGCACTCAGATCTAACAGCTCTGCAATGACTGCGCT	Ca1	6551478	1	4.76866e-24	Ca1	6413962	1	4.32583e-24	CM001764.1_Ca1	6551478	1	4.75503e-24	13:G>T	13	0.962366	0.106145	0.944134	0.055866	0.893855	0.050279	0.189757	0.10549	0.147623	6.85	7.62687	1
10265063|F|0-24:A>T-24:A>T	TGCAGCTCAACGCACACTACATGGATTGAATCCTCCTGAAACAGAACAAGTTTTGAATGAAAGTAACAA	TGCAGCTCAACGCACACTACATGGATTGAATCCTCCTGAAACAGAACAAGTTTTGAATGAAAGTAACAA	Ca1	8894629	1	2.203e-27	Ca1	8665891	1	1.99843e-27	CM001764.1_Ca1	8894629	1	2.19671e-27	24:A>T	24	0.983871	0.202186	0.939891	0.060109	0.797814	0.142077	0.322613	0.112992	0.217803	17.8409	24.3467	0.931034
10268639|F|0-12:A>T-12:A>T	TGCAGTCCAACAAAATCGCCAGCTAGCTCCATCCCCTCCTATTTTTGTCCTTTTTTCTTCAATCCATTC	TGCAGTCCAACAAAATCGCCAGCTAGCTCCATCCCCTCCTATTTTTGTCCTTTTTTCTTCAATCCATTC	Ca1	2598918	1	1.02496e-25	Ca1	2545240	1	9.29777e-26	CM001764.1_Ca1	2598918	1	1.02203e-25	12:A>T	12	0.973118	0.121547	0.939227	0.060773	0.878453	0.060773	0.213547	0.11416	0.163853	13.4444	7.9598	0.982759
10266294|F|0-42:T>C-42:T>C	TGCAGTGTTTCTCACACCAGAAGATTTTCCTTTGAGGCTAGTTCCTTCTAATTTTCCCTTCAGAGTTCG	TGCAGTGTTTCTCACACCAGAAGATTTTCCTTTGAGGCTAGTTCCTTCTAATTTTCCCTTCAGAGTTCG	Ca1	2217022	1	2.203e-27	Ca1	2170881	1	1.99843e-27	CM001764.1_Ca1	2217022	1	2.19671e-27	42:T>C	42	0.967742	0.116667	0.938889	0.061111	0.883333	0.055556	0.206111	0.114753	0.160432	5.44	6.19289	0.982143
13144416|F|0-60:A>T-60:A>T	TGCAGGATGCACAAAGATTCTTGTTTTTTACTCCTTTGATATCATCCATTGGGACCAAGAAATATGAGT	TGCAGGATGCACAAAGATTCTTGTTTTTTACTCCTTTGATATCATCCATTGGGACCAAGAAATATGAGT	Ca1	8860052	1	2.203e-27	Ca1	8633031	1	1.99843e-27	CM001764.1_Ca1	8860052	1	2.19671e-27	60:A>T	60	0.946237	0.1875	0.9375	0.0625	0.8125	0.125	0.304688	0.117188	0.210938	3.5641	5.11979	0.962963
10268340|F|0-5:G>C-5:G>C	TGCAGGAGATTTCGGCTTCTAAAGACCAATTGTGAAAGAGGGAGAAAAGAAGATTAGATAGAAGAGAGA	TGCAGGAGATTTCGGCTTCTAAAGACCAATTGTGAAAGAGGGAGAAAAGAAGATTAGATAGAAGAGAGA	Ca1	8922619	1	1.02496e-25	Ca1	8693343	1	9.29777e-26	CM001764.1_Ca1	8922619	1	1.02203e-25	5:G>C	5	0.983871	0.202186	0.934426	0.065574	0.797814	0.136612	0.322613	0.122548	0.222581	14.6136	20.402	1
10263656|F|0-64:C>T-64:C>T	TGCAGAAAGAGTCTATAATATCTTTCAGACTTTCAAAAGCTTTATCGACGTAAATCCATCTCTCCGGCA	TGCAGAAAGAGTCTATAATATCTTTCAGACTTTCAAAAGCTTTATCGACGTAAATCCATCTCTCCGGCA	Ca1	7476730	1	2.203e-27	Ca1	7306377	1	1.99843e-27	CM001764.1_Ca1	7476730	1	2.19671e-27	64:C>T	64	0.967742	0.15	0.933333	0.066667	0.85	0.083333	0.255	0.124444	0.189722	9.82759	12.5353	0.982143
29967452|F|0-64:G>A-64:G>A	TGCAGTACAAAAGAAAACTATGAGCACTTAGGAGCGAAAACTTATAGCTGAAAGAGTATACATAGAAAG	TGCAGTACAAAAGAAAACTATGAGCACTTAGGAGCGAAAACTTATAGCTGAAAGAGTATACATAGAAAG	Ca1	6904785	1	2.203e-27	Ca1	6760372	1	1.99843e-27	CM001764.1_Ca1	6904785	1	2.19671e-27	64:G>A	64	0.892473	0.108434	0.927711	0.072289	0.891566	0.036145	0.193352	0.134127	0.163739	4.63158	3.74725	1
10268534|F|0-6:A>G-6:A>G	TGCAGGAAGGTGCCCTTCCTAGAGACACAAATAATGAAAACATGGCTATGAACATAGCTATGGCCCCTT	TGCAGGAAGGTGCCCTTCCTAGAGACACAAATAATGAAAACATGGCTATGAACATAGCTATGGCCCCTT	Ca1	2350504	1	1.02496e-25	Ca1	2304166	1	9.29777e-26	CM001764.1_Ca1	2350504	1	1.02203e-25	6:A>G	6	0.870968	0.117284	0.925926	0.074074	0.882716	0.04321	0.207057	0.137174	0.172116	14.7083	13.1356	0.981481
10266405|F|0-27:G>A-27:G>A	TGCAGTTGAAATGGAAGAAATATCCTTGCCAAAGTAAGATGCTGTTTGTGATAATGAGCTATAATATCC	TGCAGTTGAAATGGAAGAAATATCCTTGCCAAAGTAAGATGCTGTTTGTGATAATGAGCTATAATATCC	Ca1	7693500	1	2.203e-27	Ca1	7518540	1	1.99843e-27	CM001764.1_Ca1	7693500	1	2.19671e-27	27:G>A	27	1	0.150538	0.930108	0.069892	0.849462	0.080645	0.255752	0.130015	0.192884	50.8387	65.0245	0.982759
10270051|F|0-40:T>C-40:T>C	TGCAGCATCATTCTCATAAGACAAGCATTTCTATACTGCATAAGCAAGATGTAAAATTCAAAGACAAAC	TGCAGCATCATTCTCATAAGACAAGCATTTCTATACTGCATAAGCAAGATGTAAAATTCAAAGACAAAC	Ca1	7446053	1	2.203e-27	Ca1	7275700	1	1.99843e-27	CM001764.1_Ca1	7446053	1	2.19671e-27	40:T>C	40	0.924731	0.133721	0.924419	0.075581	0.866279	0.05814	0.231679	0.139738	0.185708	4.41667	4.84043	0.981481
13144404|F|0-16:T>G-16:T>G	TGCAGATATCAAAGAATAAGATGTTCAAAAGATTGTCCTTTTGCTCCTTATTTTCCGAGTGATAAACAA	TGCAGATATCAAAGAATAAGATGTTCAAAAGATTGTCCTTTTGCTCCTTATTTTCCGAGTGATAAACAA	Ca1	8859986	1	2.203e-27	Ca1	8632965	1	1.99843e-27	CM001764.1_Ca1	8859986	1	2.19671e-27	16:T>G	16	0.897849	0.191617	0.916168	0.083832	0.808383	0.107784	0.3098	0.153609	0.231704	3.71053	4.46893	0.944444
10268478|F|0-37:C>T-37:C>T	TGCAGGAAGTATTGTATTGTGCGAAGAAGGCTGGGGTCACTCACATTCTCAAAGCTGGAGGAGCACAGG	TGCAGGAAGTATTGTATTGTGCGAAGAAGGCTGGGGTCACTCACATTCTCAAAGCTGGAGGAGCACAGG	Ca1	7556777	1	2.203e-27	Ca1	7383766	1	1.99843e-27	CM001764.1_Ca1	7556777	1	2.19671e-27	37:C>T	37	0.989247	0.163043	0.902174	0.097826	0.836957	0.065217	0.272921	0.176512	0.224716	11.8125	13.1929	0.982759
37049929|F|0-51:T>C-51:T>C	TGCAGACTGGTTGAGATCTGACAAAAGGGAAGATGATCTTGGTGGCCGTCCTGGGAGCATTGTGCAGGT	TGCAGACTGGTTGAGATCTGACAAAAGGGAAGATGATCTTGGTGGCCGTCCTGGGAGCATTGTGCAGGT	Ca1	12120801	1	2.203e-27	Ca1	11809853	1	1.99843e-27	CM001764.1_Ca1	12120801	1	2.19671e-27	51:T>C	51	0.967742	0.172222	0.9	0.1	0.827778	0.072222	0.285123	0.18	0.232562	9.90909	9.45312	0.982759
8776064|F|0-37:G>A-37:G>A	TGCAGGCAACTATAGTGTGGGATACTGTAGTTTCCTTGGCACGACTCTATGATTTACTGTTTGGGATTA	TGCAGGCAACTATAGTGTGGGATACTGTAGTTTCCTTGGCACGACTCTATGATTTACTGTTTGGGATTA	Ca1	2392889	1	2.203e-27	Ca1	2346551	1	1.99843e-27	CM001764.1_Ca1	2392889	1	2.19671e-27	37:G>A	37	0.94086	0.182857	0.897143	0.102857	0.817143	0.08	0.298841	0.184555	0.241698	5.54054	5.81522	0.964286
37050116|F|0-22:T>G-22:T>G	TGCAGTGAAATTTATTGTATCGTCCCTGTGCATAAAATGATCGAAAATAAACGGTAATATAATAATGTA	TGCAGTGAAATTTATTGTATCGTCCCTGTGCATAAAATGATCGAAAATAAACGGTAATATAATAATGTA	Ca1	13728783	1	1.02496e-25	Ca1	13362455	1	9.29777e-26	CM001764.1_Ca1	13728783	1	1.02203e-25	22:T>G	22	0.935484	0.155172	0.87931	0.12069	0.844828	0.034483	0.262188	0.212247	0.237218	5.28571	4.54945	0.962963
8775996|F|0-36:A>T-36:A>T	TGCAGAAAATTTTATGACCACAAATAGTAAAAAAAAATTGACTCCGATAAAGTAAAATATTGTTTCAGT	TGCAGAAAATTTTATGACCACAAATAGTAAAAAAAAATTGACTCCGATAAAGTAAAATATTGTTTCAGT	Ca1	1266575	1	2.203e-27	Ca1	1237715	1	1.99843e-27	CM001764.1_Ca1	1266575	1	2.19671e-27	36:A>T	36	0.962366	0.206704	0.860335	0.139665	0.793296	0.067039	0.327955	0.240317	0.284136	4.51282	5.8587	0.964286
5825517|F|0-38:A>T-38:A>T	TGCAGTACTGTAACAGTAAAGGATACAAATAATTCAGAAGAAAGAGTAATATATGATGCAAAAGAAGTT	TGCAGTACTGTAACAGTAAAGGATACAAATAATTCAGAAGAAAGAGTAATATATGATGCAAAAGAAGTT	Ca1	19803062	1	2.203e-27	Ca1	19177021	1	1.99843e-27	CM001764.1_Ca1	19803062	1	2.19671e-27	38:A>T	38	0.956989	0.213483	0.853933	0.146067	0.786517	0.067416	0.335816	0.249463	0.29264	14.225	7.9116	1
5826008|F|0-35:C>T-35:C>T	TGCAGACTTGAACACCTTCAAGTACCTTGCTATTACAGCACCCAAGGGCATCAGGATTCCCCAACTCAC	TGCAGACTTGAACACCTTCAAGTACCTTGCTATTACAGCACCCAAGGGCATCAGGATTCCCCAACTCAC	Ca1	6161699	1	4.76866e-24	Ca1	6037952	1	4.32583e-24	CM001764.1_Ca1	6161699	1	4.75503e-24	35:C>T	35	0.989247	0.222826	0.842391	0.157609	0.777174	0.065217	0.346349	0.265536	0.305943	58.7111	56.2174	0.965517
5825206|F|0-21:C>T-21:C>T	TGCAGACCCTGCTTGGTTTTACCTTCATGTTACCTGCCAAACAGCTGCTTACATAGTTGGTGTTGCTGG	TGCAGACCCTGCTTGGTTTTACCTTCATGTTACCTGCCAAACAGCTGCTTACATAGTTGGTGTTGCTGG	Ca1	6161633	1	2.203e-27	Ca1	6037886	1	1.99843e-27	CM001764.1_Ca1	6161633	1	2.19671e-27	21:C>T	21	0.956989	0.230337	0.831461	0.168539	0.769663	0.061798	0.354564	0.280268	0.317416	5.15556	5.41954	0.962963
8776161|F|0-18:C>T-18:C>T	TGCAGCACCTACAAGGGTCCATATTCCACTCTTGTAAGTCACAGGGATATTTTGAAGGCTGCTATTGAT	TGCAGCACCTACAAGGGTCCATATTCCACTCTTGTAAGTCACAGGGATATTTTGAAGGCTGCTATTGAT	Ca1	8134350	1	2.203e-27	Ca1	7934821	1	1.99843e-27	CM001764.1_Ca1	8134350	1	2.19671e-27	18:C>T	18	0.994624	0.416216	0.805405	0.194595	0.583784	0.221622	0.485961	0.313455	0.399708	42.7333	51.4451	0.965517
5825438|F|0-20:C>T-20:C>T	TGCAGGATTCAGGTATATATCTTTCTTATGCAGGTTATGCTACAAAAATATTTACTTTTATTTTGGTGG	TGCAGGATTCAGGTATATATCTTTCTTATGCAGGTTATGCTACAAAAATATTTACTTTTATTTTGGTGG	Ca1	8127820	1	2.203e-27	Ca1	7928291	1	1.99843e-27	CM001764.1_Ca1	8127820	1	2.19671e-27	20:C>T	20	0.973118	0.381215	0.79558	0.20442	0.618785	0.176796	0.47178	0.325265	0.398523	11.4625	16.8393	0.982759
11063716|F|0-49:G>A-49:G>A	TGCAGGTAAGGTTTCGGTTTGCTACGGATTTATATGTGACTTTAGATCCGCAACAAACTTCAAAAATTT	TGCAGGTAAGGTTTCGGTTTGCTACGGATTTATATGTGACTTTAGATCCGCAACAAACTTCAAAAATTT	Ca1	42615208	1	1.02496e-25	Ca1	38421691	1	9.29777e-26	CM001764.1_Ca1	42615208	1	1.02203e-25	49:G>A	49	0.962366	0.256983	0.787709	0.212291	0.743017	0.044693	0.381886	0.334446	0.358166	8.05882	7.59763	0.982759
5826129|F|0-33:G>A-33:G>A	TGCAGGACTTCTTTCAGTTCCAATGCCACCTCCGACTTTCAGAAGAGGCCACATGTGCTGATTTAGAAA	TGCAGGACTTCTTTCAGTTCCAATGCCACCTCCGACTTTCAGAAGAGGCCACATGTGCTGATTTAGAAA	Ca1	7979180	1	2.203e-27	Ca1	7782723	1	1.99843e-27	CM001764.1_Ca1	7979180	1	2.19671e-27	33:G>A	33	1	0.413978	0.790323	0.209677	0.586022	0.204301	0.485201	0.331426	0.408313	35.8315	29.4971	1
5825568|F|0-48:A>G-48:A>G	TGCAGTGATTAGTACTATGTAAGACAGCAAGGCAGAGAGAGAGGAAGGAGTATCTCATACTCCTATCAT	TGCAGTGATTAGTACTATGTAAGACAGCAAGGCAGAGAGAGAGGAAGGAGTATCTCATACTCCTATCAT	Ca1	11629114	1	2.203e-27	Ca1	11339523	1	1.99843e-27	CM001764.1_Ca1	11629114	1	2.19671e-27	48:A>G	48	0.978495	0.362637	0.730769	0.269231	0.637363	0.093407	0.462263	0.393491	0.427877	10.8219	9.92547	1
5825351|F|0-49:C>A-49:C>A	TGCAGCCCAGTTTCCATTTTCAGTTTGGATCACATTTCAAGCCCACAAACGATCAATAGCATATACCAC	TGCAGCCCAGTTTCCATTTTCAGTTTGGATCACATTTCAAGCCCACAAACGATCAATAGCATATACCAC	Ca1	1819798	1	2.203e-27	Ca1	1781344	1	1.99843e-27	CM001764.1_Ca1	1819798	1	2.19671e-27	49:C>A	49	0.967742	0.544444	0.722222	0.277778	0.455556	0.266667	0.496049	0.401235	0.448642	9.83478	10.013	0.964286
5825852|F|0-60:T>C-60:T>C	TGCAGCCAGTTTTACATGACGAAACCATATCTTGATTGCCTCTCGGTATTGCAACTGAATTGTGAAGCC	TGCAGCCAGTTTTACATGACGAAACCATATCTTGATTGCCTCTCGGTATTGCAACTGAATTGTGAAGCC	Ca1	2832974	1	2.203e-27	Ca1	2775109	1	1.99843e-27	CM001764.1_Ca1	2832974	1	2.19671e-27	60:T>C	60	0.989247	0.440217	0.722826	0.277174	0.559783	0.163043	0.492852	0.400697	0.446775	28.4632	28.7742	0.982143
8776130|F|0-68:G>T-68:G>T	TGCAGTTCTTTCCGTCCAGGTAAAGCTTTTTGCTCTAGTCATGACTAATTTTGTATTAGAAAGAAGTTG	TGCAGTTCTTTCCGTCCAGGTAAAGCTTTTTGCTCTAGTCATGACTAATTTTGTATTAGAAAGAAGTTG	Ca1	3000934	1	1.70302e-28	Ca1	2942295	1	1.54488e-28	CM001764.1_Ca1	3000934	1	1.69816e-28	68:G>T	68	0.913978	0.411765	0.7	0.3	0.588235	0.111765	0.484429	0.42	0.452215	3.69512	3.3741	0.942308
5825670|F|0-7:G>A-7:G>A	TGCAGACGCGATTGTTGGAGATTGTCCAATAAAAATAAGAATGGGTTCGCTTACAGATCGGAAGAGCGG	TGCAGACGCGATTGTTGGAGATTGTCCAATAAAAATAAGAATGGGTTCGCTTAC	Ca1	14033292	2	2.53133e-20	Ca1	13650988	2	2.24521e-20	CM001764.1_Ca1	14033292	2	2.5241e-20	7:G>A	7	0.994624	0.989189	0.708108	0.291892	0.010811	0.697297	0.021388	0.413382	0.217385	15.6542	11.2941	0.965517
5825602|F|0-18:T>A-18:T>A	TGCAGTTCCAAACATTGATTTAGCATGTGTATGGTTTCACGTTTGCCATTATCCTTGAACTCAAGTTTG	TGCAGTTCCAAACATTGATTTAGCATGTGTATGGTTTCACGTTTGCCATTATCCTTGAACTCAAGTTTG	Ca1	2686285	1	2.203e-27	Ca1	2632726	1	1.99843e-27	CM001764.1_Ca1	2686285	1	2.19671e-27	18:T>A	18	0.956989	0.44382	0.696629	0.303371	0.55618	0.140449	0.493688	0.422674	0.458181	7.87234	9.36111	0.962963
5825611|F|0-68:G>A-68:G>A	TGCAGTTGTTATAATTTTGGGATTGGCTATCATATTATGTAACAAGAGGAAATTGCTAAGTAGATTGAG	TGCAGTTGTTATAATTTTGGGATTGGCTATCATATTATGTAACAAGAGGAAATTGCTAAGTAGATTGAG	Ca1	1744678	1	1.70302e-28	Ca1	1709416	1	1.54488e-28	CM001764.1_Ca1	1744678	1	1.69816e-28	68:G>A	68	0.919355	0.561404	0.666667	0.333333	0.438596	0.22807	0.492459	0.444444	0.468452	5.06422	5.09023	0.9375
5825150|F|0-67:A>G-67:A>G	TGCAGAAATTGTGATTCCTACAATCTCAGCTCTGTGATTTGTCTTGTGAGAGTCACTGGCAGATCCTAA	TGCAGAAATTGTGATTCCTACAATCTCAGCTCTGTGATTTGTCTTGTGAGAGTCACTGGCAGATCCTAA	Ca1	1744744	1	6.12516e-28	Ca1	1709482	1	5.55637e-28	CM001764.1_Ca1	1744744	1	6.10766e-28	67:A>G	67	0.994624	0.610811	0.686486	0.313514	0.389189	0.297297	0.475442	0.430446	0.452944	32.1069	26.9735	0.948276
5825840|F|0-22:T>G-22:T>G	TGCAGCAGAAATGGAAATTATCTCATCCTGAGTTCATTTACCCGCAATTTTAGAGAAGCTATAATTGAA	TGCAGCAGAAATGGAAATTATCTCATCCTGAGTTCATTTACCCGCAATTTTAGAGAAGCTATAATTGAA	Ca1	2686219	1	2.203e-27	Ca1	2632660	1	1.99843e-27	CM001764.1_Ca1	2686219	1	2.19671e-27	22:T>G	22	0.973118	0.447514	0.679558	0.320442	0.552486	0.127072	0.49449	0.435518	0.465004	20.3229	24.2168	1
5826146|F|0-16:A>G-16:A>G	TGCAGAAACTTTGCTCATCACTGGAGCCTATTCTACGAAGAGTTGTAAGAAAATTACAGATCGGAAGAG	TGCAGAAACTTTGCTCATCACTGGAGCCTATTCTACGAAGAGTTGTAAGAAAATTAC	Ca1	1925554	1	2.78447e-20	Ca1	1886205	1	2.46973e-20	CM001764.1_Ca1	1925554	1	2.77651e-20	16:A>G	16	1	0.634409	0.655914	0.344086	0.365591	0.290323	0.463869	0.451382	0.457625	38.1037	37.2138	0.913793
8776174|F|0-13:T>C-13:T>C	TGCAGCAGACGTGTTATGGCTTGAATTCGTGCAAGAAAATGATTACAGATCGGAAGAGCGGTTCAGCAG	TGCAGCAGACGTGTTATGGCTTGAATTCGTGCAAGAAAATGATTAC	Ca1	1859776	1	5.19788e-16	Ca1	1820668	1	4.61035e-16	CM001764.1_Ca1	1859776	1	5.18303e-16	13:T>C	13	1	0.645161	0.655914	0.344086	0.354839	0.301075	0.457856	0.451382	0.454619	64.1528	57.5507	0.913793
5825483|F|0-12:A>G-12:A>G	TGCAGGTCATTCAGTTACACTACATGCAACACATGCATTTTGGTCACTCAATCAAAATTGAGTAGCGAT	TGCAGGTCATTCAGTTACACTACATGCAACACATGCATTTTGGTCACTCAATCAAAATTGAGTAGCGAT	Ca1	2016599	1	2.203e-27	Ca1	1976289	1	1.99843e-27	CM001764.1_Ca1	2016599	1	2.19671e-27	12:A>G	12	0.994624	0.610811	0.643243	0.356757	0.389189	0.254054	0.475442	0.458963	0.467202	20.3256	19.7163	0.982143
5825728|F|0-33:C>T-33:C>T	TGCAGCTTCAGAAAGAGGGAAAGATTTGTAGACCACAGGCTTACAGATCGGAAGAGCGGTTCAGCAGGA	TGCAGCTTCAGAAAGAGGGAAAGATTTGTAGACCACAGGCTTAC	Ca1	1995639	2	6.11262e-15	Ca1	1956298	2	5.4217e-15	CM001764.1_Ca1	1995639	2	6.09516e-15	33:C>T	33	0.983871	0.601093	0.601093	0.398907	0.398907	0.202186	0.47956	0.47956	0.47956	12.4923	10.6585	0.961538
5825490|F|0-61:A>T-61:A>T	TGCAGGTTCAGTACTGCTTTTCATTTTATTGAACTTTTAGTCAGTTTCCGTGTGTTTAGACATTGAGAT	TGCAGGTTCAGTACTGCTTTTCATTTTATTGAACTTTTAGTCAGTTTCCGTGTGTTTAGACATTGAGAT	Ca1	1993560	1	2.203e-27	Ca1	1954219	1	1.99843e-27	CM001764.1_Ca1	1993560	1	2.19671e-27	61:A>T	61	0.978495	0.598901	0.598901	0.401099	0.401099	0.197802	0.480437	0.480437	0.480437	8.59677	8.20769	1
8776077|F|0-27:G>A-27:G>A	TGCAGTAACAAATACTCTTGATCCTCGGTACTTAGCTATCTGAATTGCAAATGTACCAATTCCACTTGA	TGCAGTAACAAATACTCTTGATCCTCGGTACTTAGCTATCTGAATTGCAAATGTACCAATTCCACTTGA	Ca1	1993626	2	2.203e-27	Ca1	1954285	2	1.99843e-27	CM001764.1_Ca1	1993626	2	2.19671e-27	27:G>A	27	0.973118	0.607735	0.59116	0.40884	0.392265	0.198895	0.476786	0.48338	0.480083	5.82258	6.36154	0.982759
10270127|F|0-58:A>T-58:A>T	TGCAGCACCAGCAACTCCTACAGTGCACACTAAGCACATGACAGTTTCACTTTTTTACAAGTCATATAA	TGCAGCACCAGCAACTCCTACAGTGCACACTAAGCACATGACAGTTTCACTTTTTTACAAGTCATATAA	Ca1	1819732	1	4.73504e-29	Ca1	1781278	1	4.29534e-29	CM001764.1_Ca1	1819732	1	4.72151e-29	58:A>T	58	0.94086	0.702857	0.525714	0.474286	0.297143	0.228571	0.417698	0.498678	0.458188	15.2721	4.11429	0.946429
10270109|F|0-68:C>A-68:C>A	TGCAGTTACAAATATGGTTTGCTCCACTTGATAAATAACAAATGCAAGACCAGAAATTCCATTGCTGAC	TGCAGTTACAAATATGGTTTGCTCCACTTGATAAATAACAAATGCAAGACCAGAAATTCCATTGCTGAC	Ca1	2739716	1	4.73504e-29	Ca1	2685951	1	4.29534e-29	CM001764.1_Ca1	2739716	1	4.72151e-29	68:C>A	68	0.962366	0.692737	0.424581	0.575419	0.307263	0.117318	0.425705	0.488624	0.457164	7.10274	6.71591	0.964286
15979425|F|0-9:A>G-9:A>G	TGCAGCAGCATCTGGTACTGGGGGTGATTCTTCTGGTTCGAGTTCTAGTAAGGTTGGCGTGATAGCAGG	TGCAGCAGCATCTGGTACTGGGGGTGATTCTTCTGGTTCGAGTTCTAGTAAGGTTGGCGTGATAGCAGG	Ca1	11685760	1	4.73504e-29	Ca1	11392982	1	4.29534e-29	CM001764.1_Ca1	11685760	1	4.72151e-29	9:A>G	9	0.865591	0.708075	0.341615	0.658385	0.291925	0.049689	0.41341	0.449828	0.431619	2.97794	2.93333	0.9375
5825651|F|0-21:G>T-21:G>T	TGCAGTACCAAACTTCGTTTCGTGGACCTCCCCGTGCATATTATCCATGATATTCTCTCCAATCTAATT	TGCAGTACCAAACTTCGTTTCGTGGACCTCCCCGTGCATATTATCCATGATATTCTCTCCAATCTAATT	Ca1	5016178	1	2.203e-27	Ca1	4931670	1	1.99843e-27	CM001764.1_Ca1	5016178	1	2.19671e-27	21:G>T	21	0.827957	0.785714	0.311688	0.688312	0.214286	0.097403	0.336735	0.429077	0.382906	10.4965	12.2642	0.956522
5825329|F|0-24:A>T-24:A>T	TGCAGCATAAACGATTTTGAGCTCATGGGAACGACATCGCAACCACAATTTCGATCGTATCAGACGCAT	TGCAGCATAAACGATTTTGAGCTCATGGGAACGACATCGCAACCACAATTTCGATCGTATCAGACGCAT	Ca1	3035036	1	4.73504e-29	Ca1	2976397	1	4.29534e-29	CM001764.1_Ca1	3035036	1	4.72151e-29	24:A>T	24	1	0.715054	0.424731	0.575269	0.284946	0.139785	0.407504	0.488669	0.448086	39.5871	36.2581	1
5826134|F|0-21:G>T-21:G>T	TGCAGTGAAACCACCAATCCAGTCTTGCTTGTAACACATCAATCTCCTTTGAATATCATTTTTACAGAT	TGCAGTGAAACCACCAATCCAGTCTTGCTTGTAACACATCAATCTCCTTTGAATATCATTTTTAC	Ca1	8127758	1	2.65549e-26	Ca1	7928229	1	2.35534e-26	CM001764.1_Ca1	8127758	1	2.64791e-26	21:G>T	21	1	0.795699	0.424731	0.575269	0.204301	0.22043	0.325124	0.488669	0.406897	37.2965	32.75	0.948276
5825655|F|0-34:G>A-34:G>A	TGCAGAAAAATAAATATGTGAAATACTGAAATATGATAATAAATAATTACAGATCGGAAGAGCGGTTCA	TGCAGAAAAATAAATATGTGAAATACTGAAATATGATAATAAATAATTAC	Ca1	3152451	1	3.67104e-18	Ca1	3093579	1	3.25609e-18	CM001764.1_Ca1	3152451	1	3.66055e-18	34:G>A	34	0.994624	0.702703	0.416216	0.583784	0.297297	0.118919	0.417823	0.485961	0.451892	26.5882	19.7802	0.982759
5824991|F|0-16:A>G-16:A>G	TGCAGCGGGTGATAAAATAAACCAAAATACATTCCACGAATTTTTACAGATCGGAAGAGCGGTTCAGCA	TGCAGCGGGTGATAAAATAAACCAAAATACATTCCACGAATTTTTAC	Ca1	3127592	1	1.5109e-16	Ca1	3068770	1	1.34012e-16	CM001764.1_Ca1	3127592	1	1.50658e-16	16:A>G	16	0.967742	0.727778	0.394444	0.605556	0.272222	0.122222	0.396235	0.477716	0.436975	35.3961	27.4634	0.981481
5826053|F|0-39:C>T-39:C>T	TGCAGTTGATGAGTCAATATTTGATATTGAGAAAGAAATCGATGACTTATTGCCAGTCGAGGTTACAGA	TGCAGTTGATGAGTCAATATTTGATATTGAGAAAGAAATCGATGACTTATTGCCAGTCGAGGTTACAGA	Ca1	8130604	1	2.203e-27	Ca1	7931075	1	1.99843e-27	CM001764.1_Ca1	8130604	1	2.19671e-27	39:C>T	39	0.983871	0.765027	0.398907	0.601093	0.234973	0.163934	0.359521	0.47956	0.419541	14.9451	13.1786	0.965517
5825750|F|0-6:G>A-6:G>A	TGCAGTGAATCAGTCATACTCATCCCCTTTTACTGGTAGTGTCATTACAGATCGGAAGAGCGGTTCAGC	TGCAGTGAATCAGTCATACTCATCCCCTTTTACTGGTAGTGTCATTAC	Ca1	7895854	1	4.3835e-17	Ca1	7699696	1	3.88802e-17	CM001764.1_Ca1	7895854	1	4.37097e-17	6:G>A	6	0.989247	0.798913	0.391304	0.608696	0.201087	0.190217	0.321302	0.476371	0.398836	15.2781	12.2073	0.964286
5825177|F|0-45:C>T-45:C>T	TGCAGAATATGAAGAAGTCTCAGCATTACCATTCGACCTATCTGCCGTAAGTCGCCAATACCATAGCCA	TGCAGAATATGAAGAAGTCTCAGCATTACCATTCGACCTATCTGCCGTAAGTCGCCAATACCATAGCCA	Ca1	8131180	1	4.73504e-29	Ca1	7931651	1	4.29534e-29	CM001764.1_Ca1	8131180	1	4.72151e-29	45:C>T	45	0.978495	0.785714	0.384615	0.615385	0.214286	0.17033	0.336735	0.473373	0.405054	6.98204	4.96341	0.982759
5825332|F|0-26:A>C-26:A>C	TGCAGCATCTAAATCTTGAAGGTGTGATCCTTTGAAGAACTTGGGAAGAATGTATTGTCTTACAGGAAC	TGCAGCATCTAAATCTTGAAGGTGTGATCCTTTGAAGAACTTGGGAAGAATGTATTGTCTTACAGGAAC	Ca1	8131114	1	4.73504e-29	Ca1	7931585	1	4.29534e-29	CM001764.1_Ca1	8131114	1	4.72151e-29	26:A>C	26	0.967742	0.761111	0.377778	0.622222	0.238889	0.138889	0.363642	0.470123	0.416883	8.48125	6.38272	1
5825272|F|0-31:A>G-31:A>G	TGCAGATGGGGAGGTCTGCTGGTTTTAGTTTAGGAGGATCTTATTCAGCACATCGTACACAACAGCAAC	TGCAGATGGGGAGGTCTGCTGGTTTTAGTTTAGGAGGATCTTATTCAGCACATCGTACACAACAGCAAC	Ca1	11674405	1	4.73504e-29	Ca1	11381627	1	4.29534e-29	CM001764.1_Ca1	11674405	1	4.72151e-29	31:A>G	31	0.983871	0.73224	0.36612	0.63388	0.26776	0.098361	0.392129	0.464152	0.428141	10.0864	9.54054	0.965517
8776079|F|0-18:T>A-18:T>A	TGCAGTAAGAATTTTTGGTTATATTTTTATTCTGTTCTTGCAATGCAATACACATAGTTGTTTTTTACA	TGCAGTAAGAATTTTTGGTTATATTTTTATTCTGTTCTTGCAATGCAATACACATAGTTGTTTTTTACA	Ca1	1085621	1	4.73504e-29	Ca1	1057738	1	4.29534e-29	CM001764.1_Ca1	1085621	1	4.72151e-29	18:T>A	18	0.967742	0.805556	0.311111	0.688889	0.194444	0.116667	0.313272	0.428642	0.370957	9.91908	7.13333	0.962963
15979532|F|0-49:T>G-49:T>G	TGCAGATAATTGATGATAGTCTTGTCCAAACGAAACGCCTTAGTGAGAATTTCACTAGATATTTCTGGT	TGCAGATAATTGATGATAGTCTTGTCCAAACGAAACGCCTTAGTGAGAATTTCACTAGATATTTCTGGT	Ca1	7647375	1	4.73504e-29	Ca1	7473436	1	4.29534e-29	CM001764.1_Ca1	7647375	1	4.72151e-29	49:T>G	49	0.83871	0.858974	0.198718	0.801282	0.141026	0.057692	0.242275	0.318458	0.280367	2.61039	2.73529	1
5825513|F|0-30:A>G-30:A>G	TGCAGTAATTTGCATAAATTTTATAGTGAAATGTGGATTGTATCAAAGGCCAAACTCCTATTAGGATAG	TGCAGTAATTTGCATAAATTTTATAGTGAAATGTGGATTGTATCAAAGGCCAAACTCCTATTAGGATAG	Ca1	1127731	1	4.73504e-29	Ca1	1099848	1	4.29534e-29	CM001764.1_Ca1	1127731	1	4.72151e-29	30:A>G	30	0.978495	0.818681	0.296703	0.703297	0.181319	0.115385	0.296884	0.417341	0.357113	18.5989	13.8814	0.982143
5825528|F|0-21:A>C-21:A>C	TGCAGTATGGTGCTGTAGCTAAATAGGATCCACACTTTTCCCTCTGCACCCCCTACATCCTCTCTATCT	TGCAGTATGGTGCTGTAGCTAAATAGGATCCACACTTTTCCCTCTGCACCCCCTACATCCTCTCTATCT	Ca1	1085207	1	4.73504e-29	Ca1	1057324	1	4.29534e-29	CM001764.1_Ca1	1085207	1	4.72151e-29	21:A>C	21	0.989247	0.842391	0.298913	0.701087	0.157609	0.141304	0.265536	0.419128	0.342332	22.746	16.35	0.982759
29967475|F|0-61:C>G-61:C>G	TGCAGTTTCCCCACTATTTTTGAAGAATCGTTTTTGTAGAAATTATTATTATTATTGGTTTCACGAGGA	TGCAGTTTCCCCACTATTTTTGAAGAATCGTTTTTGTAGAAATTATTATTATTATTGGTTTCACGAGGA	Ca1	9075147	1	4.73504e-29	Ca1	8845607	1	4.29534e-29	CM001764.1_Ca1	9075147	1	4.72151e-29	61:C>G	61	0.854839	0.91195	0.169811	0.830189	0.08805	0.081761	0.160595	0.281951	0.221273	2.77976	2.53125	0.979167
8776008|F|0-17:G>C-17:G>C	TGCAGACAACTCCTTGTGCATCAATTCCACTTGTGCAACTCATGCTAGGGAGCATCAAATCCTCCACCA	TGCAGACAACTCCTTGTGCATCAATTCCACTTGTGCAACTCATGCTAGGGAGCATCAAATCCTCCACCA	Ca1	7630859	1	4.73504e-29	Ca1	7456920	1	4.29534e-29	CM001764.1_Ca1	7630859	1	4.72151e-29	17:G>C	17	0.930108	0.843931	0.213873	0.786127	0.156069	0.057803	0.263423	0.336262	0.299843	3.95882	3.325	1
11064004|F|0-57:G>T-57:G>T	TGCAGCACGAGGAAAATTTGTCACCTTGACCAAATTTCTCATTTCAAAATGAACCAGGGTTGTCACTCG	TGCAGCACGAGGAAAATTTGTCACCTTGACCAAATTTCTCATTTCAAAATGAACCAGGGTTGTCACTCG	Ca1	2252263	1	4.73504e-29	Ca1	2206122	1	4.29534e-29	CM001764.1_Ca1	2252263	1	4.72151e-29	57:G>T	57	0.822581	0.928105	0.104575	0.895425	0.071895	0.03268	0.133453	0.187278	0.160366	2.99401	2.89474	0.961538
11063817|F|0-28:G>T-28:G>T	TGCAGTCCATATAAAATAATAACTACAAGCTAATTGTAATATAACATACTCATTCATAAAAGTTAGTGG	TGCAGTCCATATAAAATAATAACTACAAGCTAATTGTAATATAACATACTCATTCATAAAAGTTAGTGG	Ca1	19605642	1	4.73504e-29	Ca1	18984585	1	4.29534e-29	CM001764.1_Ca1	19605642	1	4.72151e-29	28:G>T	28	0.951613	0.853107	0.220339	0.779661	0.146893	0.073446	0.25063	0.343579	0.297105	8.9116	6.7381	0.982759
8776042|F|0-27:G>A-27:G>A	TGCAGCCATGACTTGGCTGCTTCATTCGTTGTCAAAAACCAGCCAGCCATATCAGTATCTTTTTGGAAC	TGCAGCCATGACTTGGCTGCTTCATTCGTTGTCAAAAACCAGCCAGCCATATCAGTATCTTTTTGGAAC	Ca1	6383597	1	4.73504e-29	Ca1	6247924	1	4.29534e-29	CM001764.1_Ca1	6383597	1	4.72151e-29	27:G>A	27	0.935484	0.87931	0.195402	0.804598	0.12069	0.074713	0.212247	0.31444	0.263344	4.83425	4.28947	1
5825118|F|0-46:G>A-46:G>A	TGCAGTCTATAGGAAATAGATTCTAGCATTATGTACATTGTGTGATGCAATACTTCAAGCTAATCAACG	TGCAGTCTATAGGAAATAGATTCTAGCATTATGTACATTGTGTGATGCAATACTTCAAGCTAATCAACG	Ca1	18099864	1	4.73504e-29	Ca1	17569886	1	4.29534e-29	CM001764.1_Ca1	18099864	1	4.72151e-29	46:G>A	46	0.994624	0.843243	0.237838	0.762162	0.156757	0.081081	0.264368	0.362542	0.313455	42.5753	38.2609	0.982759
5825779|F|0-48:A>T-48:A>T	TGCAGTTTTTTTTACTGAATTATATTAGATGTTATCGAAACTATTTTCATATCTTACAGATCGGAAGAG	TGCAGTTTTTTTTACTGAATTATATTAGATGTTATCGAAACTATTTTCATATCTTAC	Ca1	7649141	1	5.98482e-22	Ca1	7475202	1	5.30834e-22	CM001764.1_Ca1	7649141	1	5.96772e-22	48:A>T	48	0.989247	0.875	0.228261	0.771739	0.125	0.103261	0.21875	0.352316	0.285533	23.0681	14.8444	1
5825542|F|0-41:T>C-41:T>C	TGCAGTCATGACTTGGATAACATTCTGCTTGAGAACCTTGGTGACACAAGAACACTGCAAGCAGTTTTT	TGCAGTCATGACTTGGATAACATTCTGCTTGAGAACCTTGGTGACACAAGAACACTGCAAGCAGTTTTT	Ca1	571337	1	4.73504e-29	Ca1	551951	1	4.29534e-29	CM001764.1_Ca1	571337	1	4.72151e-29	41:T>C	41	0.983871	0.907104	0.224044	0.775956	0.092896	0.131148	0.168533	0.347696	0.258115	26.7846	18.0217	0.965517
11063160|F|0-17:G>A-17:G>A	TGCAGAAAAAAATAGTAGTAGGATAGGAATGCGACCTTTTGAAGTTCAAAAAATATAGAATTTTACAGA	TGCAGAAAAAAATAGTAGTAGGATAGGAATGCGACCTTTTGAAGTTCAAAAAATATAGAATTTTACAGA	Ca1	3556370	1	7.9234e-27	Ca1	3496051	1	7.18762e-27	CM001764.1_Ca1	3556370	1	7.90076e-27	17:G>A	17	0.865591	0.944099	0.118012	0.881988	0.055901	0.062112	0.105551	0.208171	0.156861	5.44886	4.08696	0.958333
8776079|F|0-6:A>G-6:A>G	TGCAGTAAGAATTTTTGGTTATATTTTTATTCTGTTCTTGCAATGCAATACACATAGTTGTTTTTTACA	TGCAGTAAGAATTTTTGGTTATATTTTTATTCTGTTCTTGCAATGCAATACACATAGTTGTTTTTTACA	Ca1	1085621	1	4.73504e-29	Ca1	1057738	1	4.29534e-29	CM001764.1_Ca1	1085621	1	4.72151e-29	6:A>G	6	0.827957	0.941558	0.077922	0.922078	0.058442	0.019481	0.110052	0.1437	0.126876	9.91908	6.14286	1
10268252|F|0-58:C>A-58:C>A	TGCAGATACTAGACACGAACCCCCAATTATTTTTCCATCTTCAACAGCAACGGTTGATCGAACTAATCA	TGCAGATACTAGACACGAACCCCCAATTATTTTTCCATCTTCAACAGCAACGGTTGATCGAACTAATCA	Ca1	2172612	1	4.73504e-29	Ca1	2126471	1	4.29534e-29	CM001764.1_Ca1	2172612	1	4.72151e-29	58:C>A	58	0.983871	0.868852	0.218579	0.781421	0.131148	0.087432	0.227896	0.341605	0.28475	16.5	14.3261	0.982759
5824843|F|0-19:C>T-19:C>T	TGCAGCGAGTTATTCATGGCAGTGTCAAACAATTGGATCAATAAGCCACAAAAACAAACAAAAACAAAA	TGCAGCGAGTTATTCATGGCAGTGTCAAACAATTGGATCAATAAGCCACAAAAACAAACAAAAACAAAA	Ca1	5016249	1	6.12516e-28	Ca1	4931741	1	5.55637e-28	CM001764.1_Ca1	5016249	1	6.10766e-28	19:C>T	19	0.88172	0.939024	0.128049	0.871951	0.060976	0.067073	0.114515	0.223305	0.16891	10.5114	4.47619	1
8776104|F|0-56:G>A-56:G>A	TGCAGTGGCACAATGAAACAACTCAGCCAAAAAAGCCTTGTGAAACCCCATCTAAAGCCCATGCTTTTT	TGCAGTGGCACAATGAAACAACTCAGCCAAAAAAGCCTTGTGAAACCCCATCTAAAGCCCATGCTTTTT	Ca1	1266509	1	4.73504e-29	Ca1	1237649	1	4.29534e-29	CM001764.1_Ca1	1266509	1	4.72151e-29	56:G>A	56	0.989247	0.880435	0.217391	0.782609	0.119565	0.097826	0.210539	0.340265	0.275402	13.8135	10.5814	0.982759
5825994|F|0-17:T>C-17:T>C	TGCAGTGTTGTTTGATGTGGTTTTTCCTTTATTACCAATTACAGATCGGAAGAGCGGTTCAGCAGGAAT	TGCAGTGTTGTTTGATGTGGTTTTTCCTTTATTACCAATTAC	Ca1	19638956	1	7.11645e-14	Ca1	19013925	1	6.66281e-14	CM001764.1_Ca1	19638956	1	7.09612e-14	17:T>C	17	0.994624	0.848649	0.216216	0.783784	0.151351	0.064865	0.256888	0.338934	0.297911	28.5829	21.8333	0.982759
15979490|F|0-67:A>T-67:A>T	TGCAGTAAGAAAATATTTTCCATTGTTCTTTTCTTGGGCACTTTATCTTTTGGTCCTTGTGTCTCAAAA	TGCAGTAAGAAAATATTTTCCATTGTTCTTTTCTTGGGCACTTTATCTTTTGGTCCTTGTGTCTCAAAA	Ca1	6553501	1	4.73504e-29	Ca1	6415985	1	4.29534e-29	CM001764.1_Ca1	6553501	1	4.72151e-29	67:A>T	67	0.865591	0.944099	0.099379	0.900621	0.055901	0.043478	0.105551	0.179005	0.142278	2.74011	2.82353	1
5825363|F|0-16:C>T-16:C>T	TGCAGCCTTAGCAGCACCTAGTTTTGCAGCAACTTCCTCCCTCACTATGCCGACCTGTGTAAACCTTTT	TGCAGCCTTAGCAGCACCTAGTTTTGCAGCAACTTCCTCCCTCACTATGCCGACCTGTGTAAACCTTTT	Ca1	12413122	1	4.73504e-29	Ca1	12099163	1	4.29534e-29	CM001764.1_Ca1	12413122	1	4.72151e-29	16:C>T	16	1	0.849462	0.215054	0.784946	0.150538	0.064516	0.255752	0.337611	0.296682	28.7473	32.8409	1
8776175|F|0-7:A>T-7:A>T	TGCAGCCAGAATCACGGCAAAGAGTTGTCAACAAAATGTAAGCTTCAGTTTTTTACAGATCGGAAGAGC	TGCAGCCAGAATCACGGCAAAGAGTTGTCAACAAAATGTAAGCTTCAGTTTTTTAC	Ca1	8960108	3	2.0873e-21	Ca1	8730893	3	1.85136e-21	CM001764.1_Ca1	8960108	3	2.08133e-21	7:A>T	7	1	0.94086	0.215054	0.784946	0.05914	0.155914	0.111285	0.337611	0.224448	66.1561	41.234	1
5825888|F|0-24:T>C-24:T>C	TGCAGGTCATATTGAATCAAGCCATAGAGAAATGGCAATTGGTAAACAAGAAGCTAAGGAAGAAACGCC	TGCAGGTCATATTGAATCAAGCCATAGAGAAATGGCAATTGGTAAACAAGAAGCTAAGGAAGAAACGCC	Ca1	19591626	1	4.73504e-29	Ca1	18970569	1	4.29534e-29	CM001764.1_Ca1	19591626	1	4.72151e-29	24:T>C	24	0.989247	0.858696	0.206522	0.793478	0.141304	0.065217	0.242675	0.327741	0.285208	13.3457	15.475	1
5826228|F|0-22:T>A-22:T>A	TGCAGGAATCTCTGCAAGACGATGGCTTGTCTGACGAGGATGCCAAAGTATATCCAGAGCTGGATGATT	TGCAGGAATCTCTGCAAGACGATGGCTTGTCTGACGAGGATGCCAAAGTATATCCAGAGCTGGATGATT	Ca1	6304137	1	4.73504e-29	Ca1	6170558	1	4.29534e-29	CM001764.1_Ca1	6304137	1	4.72151e-29	22:T>A	22	0.951613	0.926554	0.175141	0.824859	0.073446	0.101695	0.136104	0.288934	0.212519	60.0725	38.1429	0.965517
5825513|F|0-27:G>A-27:G>A	TGCAGTAATTTGCATAAATTTTATAGTGAAATGTGGATTGTATCAAAGGCCAAACTCCTATTAGGATAG	TGCAGTAATTTGCATAAATTTTATAGTGAAATGTGGATTGTATCAAAGGCCAAACTCCTATTAGGATAG	Ca1	1127731	1	4.73504e-29	Ca1	1099848	1	4.29534e-29	CM001764.1_Ca1	1127731	1	4.72151e-29	27:G>A	27	0.860215	0.94375	0.0875	0.9125	0.05625	0.03125	0.106172	0.159687	0.13293	18.4022	7.3125	1
13144438|F|0-12:G>T-12:G>T	TGCAGCAAAAACGAACAACAAATCTTTACAGATCGGAAGAGCGGTTCAGCAGGAATGCCGAGACCGATC	TGCAGCAAAAACGAACAACAAATCTTTAC	Ca1	8852964	1	4.66403e-07	Ca1	8625943	1	4.13682e-07	CM001764.1_Ca1	8852964	1	4.6507e-07	12:G>T	12	1	0.94086	0.209677	0.790323	0.05914	0.150538	0.111285	0.331426	0.221355	64.0588	29.5652	0.948276
5826091|F|0-11:A>G-11:A>G	TGCAGGCCCACATTCACCCAAAGGTTCTGGACAAGCACCTCCCTTCACTTTACAGATCGGAAGAGCGGT	TGCAGGCCCACATTCACCCAAAGGTTCTGGACAAGCACCTCCCTTCACTTTAC	Ca1	19663385	1	8.80081e-20	Ca1	19038308	1	7.80604e-20	CM001764.1_Ca1	19663385	1	8.77567e-20	11:A>G	11	0.994624	0.859459	0.205405	0.794595	0.140541	0.064865	0.241578	0.326428	0.284003	27.873	21.55	1
13144432|F|0-18:G>T-18:G>T	TGCAGTACAAGAATTAGTGCAGCAGATTACAGATCGGAAGAGCGGTTCAGCAGGAATGCCGAGACCGAT	TGCAGTACAAGAATTAGTGCAGCAGATTAC	Ca1	8881775	1	1.48203e-07	Ca1	8653037	1	1.3145e-07	CM001764.1_Ca1	8881775	1	1.47779e-07	18:G>T	18	0.994624	0.940541	0.205405	0.794595	0.059459	0.145946	0.111848	0.326428	0.219138	32.7772	19.2889	0.965517
5825262|F|0-11:C>T-11:C>T	TGCAGATCTGACATTTGACTGAGGGTAGCTTTGATACCAAAGTAGAATTATTGTTCATCTCTAAATAAA	TGCAGATCTGACATTTGACTGAGGGTAGCTTTGATACCAAAGTAGAATTATTGTTCATCTCTAAATAAA	Ca1	2343738	1	4.73504e-29	Ca1	2297400	1	4.29534e-29	CM001764.1_Ca1	2343738	1	4.72151e-29	11:C>T	11	0.989247	0.902174	0.201087	0.798913	0.097826	0.103261	0.176512	0.321302	0.248907	28.8711	24.1818	1
8776172|F|0-12:C>T-12:C>T	TGCAGGGGTCAGCGAATTCACCTGTAATCATGATTAGACATAAACTAGTCATCTAAACTTCAAAATTAC	TGCAGGGGTCAGCGAATTCACCTGTAATCATGATTAGACATAAACTAGTCATCTAAACTTCAAAATTAC	Ca1	8976023	1	1.70302e-28	Ca1	8746808	1	1.54488e-28	CM001764.1_Ca1	8976023	1	1.69816e-28	12:C>T	12	0.989247	0.940217	0.201087	0.798913	0.059783	0.141304	0.112417	0.321302	0.21686	17.0298	11.7209	0.982143
5824850|F|0-16:G>A-16:G>A	TGCAGGAGATAATTTTGTTCATGATTTCAACTCATCATTCATTCAAACAACTTTTCCAATTTTATTTAT	TGCAGGAGATAATTTTGTTCATGATTTCAACTCATCATTCATTCAAACAACTTTTCCAATTTTATTTAT	Ca1	7630793	1	4.73504e-29	Ca1	7456854	1	4.29534e-29	CM001764.1_Ca1	7630793	1	4.72151e-29	16:G>A	16	0.946237	0.914773	0.164773	0.835227	0.085227	0.079545	0.155927	0.275245	0.215586	13.2304	9.12903	0.982143
5825457|F|0-17:C>T-17:C>T	TGCAGGGAGGTGCCCTTCCTAGAGACACAAATAATGAAAACATGGCTATGAATATAGCTATGGCCCCTT	TGCAGGGAGGTGCCCTTCCTAGAGACACAAATAATGAAAACATGGCTATGAATATAGCTATGGCCCCTT	Ca1	2350504	1	4.73504e-29	Ca1	2304166	1	4.29534e-29	CM001764.1_Ca1	2350504	1	4.72151e-29	17:C>T	17	0.887097	0.915152	0.109091	0.890909	0.084848	0.024242	0.155298	0.19438	0.174839	13.1356	12.4737	0.979167
5825622|F|0-11:T>C-11:T>C	TGCAGTTTGTTTGGCCATCTCAAAATCCAAAAATTGGAATTCTGTTGTTTCTTTCGTGATTACAGATCG	TGCAGTTTGTTTGGCCATCTCAAAATCCAAAAATTGGAATTCTGTTGTTTCTTTCGTGATTAC	Ca1	37870655	1	3.26753e-25	Ca1	34000910	1	2.8982e-25	CM001764.1_Ca1	37870655	1	3.2582e-25	11:T>C	11	0.83871	0.955128	0.057692	0.942308	0.044872	0.012821	0.085717	0.108728	0.097222	8.00592	9.72727	1
10264345|F|0-45:G>A-45:G>A	TGCAGATCTTGACTGACAAAAATACAATACTAGTATGTCAATAAGGTAGATTAGCAAGATAGATAAATA	TGCAGATCTTGACTGACAAAAATACAATACTAGTATGTCAATAAGGTAGATTAGCAAGATAGATAAATA	Ca1	8857525	1	4.73504e-29	Ca1	8630504	1	4.29534e-29	CM001764.1_Ca1	8857525	1	4.72151e-29	45:G>A	45	0.989247	0.940217	0.195652	0.804348	0.059783	0.13587	0.112417	0.314745	0.213581	27.8317	21.2326	0.982759
5826137|F|0-33:C>G-33:C>G	TGCAGTTACGCTGTGTTGCACGGATTTTCAATACGAGTCTATAGACATTGAACACTACCATATGTTACA	TGCAGTTACGCTGTGTTGCACGGATTTTCAATACGAGTCTATAGACATTGAACACTACCATATGTTACA	Ca1	2346985	1	6.12516e-28	Ca1	2300647	1	5.55637e-28	CM001764.1_Ca1	2346985	1	6.10766e-28	33:C>G	33	0.978495	0.923077	0.186813	0.813187	0.076923	0.10989	0.142012	0.303828	0.22292	34.7245	23.4615	0.948276
11063160|F|0-14:G>A-14:G>A	TGCAGAAAAAAATAGTAGTAGGATAGGAATGCGACCTTTTGAAGTTCAAAAAATATAGAATTTTACAGA	TGCAGAAAAAAATAGTAGTAGGATAGGAATGCGACCTTTTGAAGTTCAAAAAATATAGAATTTTACAGA	Ca1	3556370	1	7.9234e-27	Ca1	3496051	1	7.18762e-27	CM001764.1_Ca1	3556370	1	7.90076e-27	14:G>A	14	0.887097	0.921212	0.10303	0.89697	0.078788	0.024242	0.145161	0.18483	0.164995	5.44886	3.66667	0.977273
13144440|F|0-51:G>C-51:G>C	TGCAGGCATAAACACAATATAAACATTGGCAAGAAGATTTCATGTCTTTGTGATATGTTACAGATCGGA	TGCAGGCATAAACACAATATAAACATTGGCAAGAAGATTTCATGTCTTTGTGATATGTTAC	Ca1	8942745	1	4.01006e-24	Ca1	8713459	1	3.5568e-24	CM001764.1_Ca1	8942745	1	3.99861e-24	51:G>C	51	1	0.94086	0.198925	0.801075	0.05914	0.139785	0.111285	0.318707	0.214996	44	24.8139	0.948276
10264116|F|0-16:A>T-16:A>T	TGCAGAGCCGTTGGATATGATAAACTACATAATACACAGATGATATTTTACTTTTATCCTGGATACAAG	TGCAGAGCCGTTGGATATGATAAACTACATAATACACAGATGATATTTTACTTTTATCCTGGATACAAG	Ca1	8879123	1	4.73504e-29	Ca1	8650385	1	4.29534e-29	CM001764.1_Ca1	8879123	1	4.72151e-29	16:A>T	16	0.994624	0.956757	0.194595	0.805405	0.043243	0.151351	0.082747	0.313455	0.198101	30.6961	6.40476	0.946429
13145366|F|0-66:A>C-66:A>C	TGCAGGATTGAATCTGTCTCGTTATTTCGTATAATAGTGAGTCTGTCCTACAATAGCTCGTTCTTAACA	TGCAGGATTGAATCTGTCTCGTTATTTCGTATAATAGTGAGTCTGTCCTACAATAGCTCGTTCTTAACA	Ca1	12990059	1	4.73504e-29	Ca1	12668335	1	4.29534e-29	CM001764.1_Ca1	12990059	1	4.72151e-29	66:A>C	66	0.908602	0.982249	0.118343	0.881657	0.017751	0.100592	0.034873	0.208676	0.121774	5.52308	2.6	0.925926
29967479|F|0-5:G>C-5:G>C	TGCAGGTTCTTCAAGAAAGGGTAATTTTTGCATTGTTCTCGTCACAAAAGAACCAATAATGCTGAGAAA	TGCAGGTTCTTCAAGAAAGGGTAATTTTTGCATTGTTCTCGTCACAAAAGAACCAATAATGCTGAGAAA	Ca1	5489742	1	4.73504e-29	Ca1	5385860	1	4.29534e-29	CM001764.1_Ca1	5489742	1	4.72151e-29	5:G>C	5	0.887097	0.939394	0.09697	0.90303	0.060606	0.036364	0.113866	0.175133	0.1445	3.28333	2.70588	1
5825215|F|0-64:T>C-64:T>C	TGCAGAGAATCTAAATCCATAATCTAAAAAGTTCCATTGGATATGATATGACCTTAGCATTGAATCATA	TGCAGAGAATCTAAATCCATAATCTAAAAAGTTCCATTGGATATGATATGACCTTAGCATTGAATCATA	Ca1	2242139	1	4.73504e-29	Ca1	2195998	1	4.29534e-29	CM001764.1_Ca1	2242139	1	4.72151e-29	64:T>C	64	0.994624	0.918919	0.189189	0.810811	0.081081	0.108108	0.149014	0.306793	0.227904	39.5578	27.0256	0.948276
29967616|F|0-9:G>A-9:G>A	TGCAGAGGCGATTGAATCAAGGACGCATATTCAGATTCGGATGCTCTGTGAGATTGCAGAATGCTGACA	TGCAGAGGCGATTGAATCAAGGACGCATATTCAGATTCGGATGCTCTGTGAGATTGCAGAATGCTGACA	Ca1	7558908	1	4.73504e-29	Ca1	7385897	1	4.29534e-29	CM001764.1_Ca1	7558908	1	4.72151e-29	9:G>A	9	0.967742	0.905556	0.166667	0.833333	0.094444	0.072222	0.171049	0.277778	0.224414	9.17526	7.40625	1
5825171|F|0-7:A>G-7:A>G	TGCAGAAAGTAAGGTCACGGATCTTTGAGTCAGTAATCAATTCAGCCGCCAATATGCGATCCAATGGCT	TGCAGAAAGTAAGGTCACGGATCTTTGAGTCAGTAATCAATTCAGCCGCCAATATGCGATCCAATGGCT	Ca1	7649195	1	4.73504e-29	Ca1	7475256	1	4.29534e-29	CM001764.1_Ca1	7649195	1	4.72151e-29	7:A>G	7	0.951613	0.909605	0.152542	0.847458	0.090395	0.062147	0.164448	0.258546	0.211497	22.1361	18.2069	1
10267614|F|0-39:T>G-39:T>G	TGCAGTAACTTTCTATTATGATTCAAATTTATAGTTTACTGTGTACATATTTACAGATCGGAAGAGCGG	TGCAGTAACTTTCTATTATGATTCAAATTTATAGTTTACTGTGTACATATTTAC	Ca1	2209566	1	2.53133e-20	Ca1	2163425	1	2.24521e-20	CM001764.1_Ca1	2209566	1	2.5241e-20	39:T>G	39	0.94086	0.925714	0.142857	0.857143	0.074286	0.068571	0.137535	0.244898	0.191216	21.9791	15.129	1
29967451|F|0-12:G>A-12:G>A	TGCAGTAATTTTGTGGTATGAATATATAAACGAAAAAATTAGGGTTTCGTTGTTAGTGTGAAAGAGAGT	TGCAGTAATTTTGTGGTATGAATATATAAACGAAAAAATTAGGGTTTCGTTGTTAGTGTGAAAGAGAGT	Ca1	401425	1	4.73504e-29	Ca1	382928	1	4.29534e-29	CM001764.1_Ca1	401425	1	4.72151e-29	12:G>A	12	0.951613	0.937853	0.146893	0.853107	0.062147	0.084746	0.116569	0.25063	0.1836	4.36598	3.36667	0.964286
8776023|F|0-24:G>A-24:G>A	TGCAGATAGCAAGGGCAGCAAAGTGGTAGTGAAAGGAAAGGCAGCAGACCCCATAAAGGTGCTTGAAAG	TGCAGATAGCAAGGGCAGCAAAGTGGTAGTGAAAGGAAAGGCAGCAGACCCCATAAAGGTGCTTGAAAG	Ca1	6414891	1	4.73504e-29	Ca1	6279218	1	4.29534e-29	CM001764.1_Ca1	6414891	1	4.72151e-29	24:G>A	24	0.913978	0.929412	0.111765	0.888235	0.070588	0.041176	0.131211	0.198547	0.164879	4.99468	3.71429	1
29967368|F|0-60:G>A-60:G>A	TGCAGCAACAACGTTGTTCACCCAGTTTCACTTCCAGTTCAAAATGAACGCTACTATGATGGTATTAGG	TGCAGCAACAACGTTGTTCACCCAGTTTCACTTCCAGTTCAAAATGAACGCTACTATGATGGTATTAGG	Ca1	45641816	1	4.73504e-29	Ca1	44888692	1	4.29534e-29	CM001764.1_Ca1	45641816	1	4.72151e-29	60:G>A	60	0.887097	0.945455	0.084848	0.915152	0.054545	0.030303	0.10314	0.155298	0.129219	4.62162	3.75	1
5826258|F|0-16:G>T-16:G>T	TGCAGTAAAACTCAGGGGCTTGCTTGTGACAAATGATGAAATGCGAGATCACATATTTGAACTCATAGG	TGCAGTAAAACTCAGGGGCTTGCTTGTGACAAATGATGAAATGCGAGATCACATATTTGAACTCATAGG	Ca1	2301897	1	4.73504e-29	Ca1	2255756	1	4.29534e-29	CM001764.1_Ca1	2301897	1	4.72151e-29	16:G>T	16	1	0.919355	0.182796	0.817204	0.080645	0.102151	0.148283	0.298763	0.223523	58.815	41.5	0.982759
23885995|F|0-47:G>A-47:G>A	TGCAGGCATTCAATTTGGTCCTGAGAATTATCCAGAGATACTGCCACGTGTATACCCTAACGACGATGT	TGCAGGCATTCAATTTGGTCCTGAGAATTATCCAGAGATACTGCCACGTGTATACCCTAACGACGATGT	Ca1	13757303	1	4.73504e-29	Ca1	13390975	1	4.29534e-29	CM001764.1_Ca1	13757303	1	4.72151e-29	47:G>A	47	0.989247	0.880435	0.173913	0.826087	0.119565	0.054348	0.210539	0.287335	0.248937	28.8646	27.0882	0.982759
8776023|F|0-27:A>T-27:A>T	TGCAGATAGCAAGGGCAGCAAAGTGGTAGTGAAAGGAAAGGCAGCAGACCCCATAAAGGTGCTTGAAAG	TGCAGATAGCAAGGGCAGCAAAGTGGTAGTGAAAGGAAAGGCAGCAGACCCCATAAAGGTGCTTGAAAG	Ca1	6414891	1	4.73504e-29	Ca1	6279218	1	4.29534e-29	CM001764.1_Ca1	6414891	1	4.72151e-29	27:A>T	27	0.913978	0.929412	0.105882	0.894118	0.070588	0.035294	0.131211	0.189343	0.160277	4.99468	3.73684	0.982143
5825309|F|0-8:C>G-8:C>G	TGCAGCACCAAATCAAACATAATAAGTTAGCAAAAAAACAAATTTGATTGTGTGGCAAAATCCATTTTA	TGCAGCACCAAATCAAACATAATAAGTTAGCAAAAAAACAAATTTGATTGTGTGGCAAAATCCATTTTA	Ca1	2261767	1	4.73504e-29	Ca1	2215626	1	4.29534e-29	CM001764.1_Ca1	2261767	1	4.72151e-29	8:C>G	8	1	0.919355	0.177419	0.822581	0.080645	0.096774	0.148283	0.291883	0.220083	40.9	27.6923	0.965517
10270116|F|0-65:T>C-65:T>C	TGCAGTTGACAACATGGGATTTATTCATACTAACCAGAAAATATAAAGGTGATTTGTCTGGAGTATCAT	TGCAGTTGACAACATGGGATTTATTCATACTAACCAGAAAATATAAAGGTGATTTGTCTGGAGTATCAT	Ca1	7331676	1	4.73504e-29	Ca1	7166944	1	4.29534e-29	CM001764.1_Ca1	7331676	1	4.72151e-29	65:T>C	65	0.935484	0.931034	0.12069	0.87931	0.068966	0.051724	0.128419	0.212247	0.170333	5.13402	5.22727	1
10266146|F|0-29:G>C-29:G>C	TGCAGTGAAGAGGGCTTTGAACAATGGAGGCAAACAGAGGCGAAAATTTCAATATGATCCTTCAAGCTA	TGCAGTGAAGAGGGCTTTGAACAATGGAGGCAAACAGAGGCGAAAATTTCAATATGATCCTTCAAGCTA	Ca1	2170061	1	4.73504e-29	Ca1	2123920	1	4.29534e-29	CM001764.1_Ca1	2170061	1	4.72151e-29	29:G>C	29	0.956989	0.932584	0.134831	0.865169	0.067416	0.067416	0.125742	0.233304	0.179523	10.9845	7.65517	0.964286
5825171|F|0-19:G>C-19:G>C	TGCAGAAAGTAAGGTCACGGATCTTTGAGTCAGTAATCAATTCAGCCGCCAATATGCGATCCAATGGCT	TGCAGAAAGTAAGGTCACGGATCTTTGAGTCAGTAATCAATTCAGCCGCCAATATGCGATCCAATGGCT	Ca1	7649195	1	4.73504e-29	Ca1	7475256	1	4.29534e-29	CM001764.1_Ca1	7649195	1	4.72151e-29	19:G>C	19	0.908602	0.964497	0.088757	0.911243	0.035503	0.053254	0.068485	0.161759	0.115122	21.9171	15.625	1
5825488|F|0-37:G>A-37:G>A	TGCAGGTGTATGTGGATGGGACAACTACCATGTCTACGCATGAAAGAAAAGCAAGTATTAGGGAATTCT	TGCAGGTGTATGTGGATGGGACAACTACCATGTCTACGCATGAAAGAAAAGCAAGTATTAGGGAATTCT	Ca1	2252197	1	4.73504e-29	Ca1	2206056	1	4.29534e-29	CM001764.1_Ca1	2252197	1	4.72151e-29	37:G>A	37	0.956989	0.938202	0.129213	0.870787	0.061798	0.067416	0.115958	0.225035	0.170496	9.38265	7.67857	0.982759
10265001|F|0-19:A>G-19:A>G	TGCAGCGTCTAGAATATTTAGGAGACTCGGTGTTGGATTATCTCATTACTATGCATTTGTATAAAGAAT	TGCAGCGTCTAGAATATTTAGGAGACTCGGTGTTGGATTATCTCATTACTATGCATTTGTATAAAGAAT	Ca1	7526467	1	4.73504e-29	Ca1	7353492	1	4.29534e-29	CM001764.1_Ca1	7526467	1	4.72151e-29	19:A>G	19	0.994624	0.908108	0.156757	0.843243	0.091892	0.064865	0.166896	0.264368	0.215632	8.92965	5.32258	1
5825217|F|0-18:A>C-18:A>C	TGCAGAGACATCAAAAACATTGATGCTGCGGTCCAAATTGCGGCTGTGTACCAGTACCACCCAGAATGT	TGCAGAGACATCAAAAACATTGATGCTGCGGTCCAAATTGCGGCTGTGTACCAGTACCACCCAGAATGT	Ca1	2305165	1	4.73504e-29	Ca1	2259024	1	4.29534e-29	CM001764.1_Ca1	2305165	1	4.72151e-29	18:A>C	18	0.956989	0.938202	0.123596	0.876404	0.061798	0.061798	0.115958	0.216639	0.166298	8.84694	8.03846	0.982759
8776030|F|0-17:T>C-17:T>C	TGCAGATTTATATCTGATCACTTCTGAAAGAACAGCTGTTGCATGCTCCTTGTTGAATAGCAAATAGGA	TGCAGATTTATATCTGATCACTTCTGAAAGAACAGCTGTTGCATGCTCCTTGTTGAATAGCAAATAGGA	Ca1	6484494	1	4.73504e-29	Ca1	6347486	1	4.29534e-29	CM001764.1_Ca1	6484494	1	4.72151e-29	17:T>C	17	0.956989	0.94382	0.123596	0.876404	0.05618	0.067416	0.106047	0.216639	0.161343	40.2273	27.375	0.948276
5825724|F|0-40:G>A-40:G>A	TGCAGCTATTTTTGTTATCTCACTTGGATCTGGCTGGAATGATTACTTACAGATCGGAAGAGCGGTTCA	TGCAGCTATTTTTGTTATCTCACTTGGATCTGGCTGGAATGATTACTTAC	Ca1	9582404	1	3.67104e-18	Ca1	9345375	1	3.25609e-18	CM001764.1_Ca1	9582404	1	3.66055e-18	40:G>A	40	0.994624	0.891892	0.151351	0.848649	0.108108	0.043243	0.192841	0.256888	0.224865	25.641	31.5333	1
10264522|F|0-54:G>A-54:G>A	TGCAGCAACTGCACCAATTGCTCGAGCTCCTGTGATTTCCCTGCCATACAATGCGAACTTAGTCACAAG	TGCAGCAACTGCACCAATTGCTCGAGCTCCTGTGATTTCCCTGCCATACAATGCGAACTTAGTCACAAG	Ca1	6551412	1	4.73504e-29	Ca1	6413896	1	4.29534e-29	CM001764.1_Ca1	6551412	1	4.72151e-29	54:G>A	54	0.951613	0.937853	0.112994	0.887006	0.062147	0.050847	0.116569	0.200453	0.158511	6.40404	5.25	0.982759
10266449|F|0-52:A>G-52:A>G	TGCAGTTGGAGAATTGATTATGATGCATTACAACAAAATCAAAATCAATCCCAGACAAAGTGATCCTAT	TGCAGTTGGAGAATTGATTATGATGCATTACAACAAAATCAAAATCAATCCCAGACAAAGTGATCCTAT	Ca1	5573946	1	4.73504e-29	Ca1	5470064	1	4.29534e-29	CM001764.1_Ca1	5573946	1	4.72151e-29	52:A>G	52	0.973118	0.955801	0.127072	0.872928	0.044199	0.082873	0.084491	0.221849	0.15317	12.8683	8.125	0.965517
10268505|F|0-24:A>G-24:A>G	TGCAGGATTCATATCAAAATTTGGAGCTGGCTTGTTTTTATTGATTCAAGTGCTAATTTTACTTGACTG	TGCAGGATTCATATCAAAATTTGGAGCTGGCTTGTTTTTATTGATTCAAGTGCTAATTTTACTTGACTG	Ca1	5378696	1	4.73504e-29	Ca1	5276014	1	4.29534e-29	CM001764.1_Ca1	5378696	1	4.72151e-29	24:A>G	24	0.989247	0.929348	0.13587	0.86413	0.070652	0.065217	0.131321	0.234818	0.183069	15.9356	11.4074	1
10264586|F|0-57:G>T-57:G>T	TGCAGCACAATCTGCTGTGTTTGCAAAGCTAGGCCAGCCAGAGTTACAATGGATAAAGATATGCGACAT	TGCAGCACAATCTGCTGTGTTTGCAAAGCTAGGCCAGCCAGAGTTACAATGGATAAAGATATGCGACAT	Ca1	6297725	2	4.73504e-29	Ca1	6164146	2	4.29534e-29	CM001764.1_Ca1	6297725	2	4.72151e-29	57:G>T	57	0.967742	1	0.116667	0.883333	0	0.116667	0	0.206111	0.103056	10.3365	6.04348	1
100103205|F|0-57:G>C-57:G>C	TGCAGTTGAAGGAGAAGAAACCTTACAATACATTCATACAGATGTCACATAAACATGGACCCATTTTTT	TGCAGTTGAAGGAGAAGAAACCTTACAATACATTCATACAGATGTCACATAAACATGGACCCATTTTTT	Ca1	8754526	2	4.73504e-29	Ca1	8527658	2	4.29534e-29	CM001764.1_Ca1	8754526	2	4.72151e-29	57:G>C	57	0.88172	0.981707	0.030488	0.969512	0.018293	0.012195	0.035916	0.059117	0.047516	3.88235	3.2	1
10266544|F|0-53:C>T-53:C>T	TGCAGTTTTACAGATAATGCAGGTCTGTGTGGTATACCTGGATTACCTACATGCGGGCGCCATCTTTCT	TGCAGTTTTACAGATAATGCAGGTCTGTGTGGTATACCTGGATTACCTACATGCGGGCGCCATCTTTCT	Ca1	2642001	1	4.73504e-29	Ca1	2588442	1	4.29534e-29	CM001764.1_Ca1	2642001	1	4.72151e-29	53:C>T	53	0.983871	0.939891	0.125683	0.874317	0.060109	0.065574	0.112992	0.219774	0.166383	9.23116	7.17857	0.964286
10270063|F|0-6:G>A-6:G>A	TGCAGCGGCCTTTGGCTGCAATTTTGGAATCGAATTTTCACTTTCTGTTTCAACAAGATTATGGTTATG	TGCAGCGGCCTTTGGCTGCAATTTTGGAATCGAATTTTCACTTTCTGTTTCAACAAGATTATGGTTATG	Ca1	4875545	1	4.73504e-29	Ca1	4792874	1	4.29534e-29	CM001764.1_Ca1	4875545	1	4.72151e-29	6:G>A	6	0.967742	0.95	0.111111	0.888889	0.05	0.061111	0.095	0.197531	0.146265	6.25123	5.19048	0.982759
5826228|F|0-34:C>T-34:C>T	TGCAGGAATCTCTGCAAGACGATGGCTTGTCTGACGAGGATGCCAAAGTATATCCAGAGCTGGATGATT	TGCAGGAATCTCTGCAAGACGATGGCTTGTCTGACGAGGATGCCAAAGTATATCCAGAGCTGGATGATT	Ca1	6304137	1	4.73504e-29	Ca1	6170558	1	4.29534e-29	CM001764.1_Ca1	6304137	1	4.72151e-29	34:C>T	34	0.956989	0.926966	0.101124	0.898876	0.073034	0.02809	0.1354	0.181795	0.158597	59.768	37.5263	0.981481
10265744|F|0-22:C>A-22:C>A	TGCAGGTTATGGATTCGATACCCACTATTGTCATTGGAGGGAGTCAAAGGAATGAGTCAAATGGACATC	TGCAGGTTATGGATTCGATACCCACTATTGTCATTGGAGGGAGTCAAAGGAATGAGTCAAATGGACATC	Ca1	7325484	1	4.73504e-29	Ca1	7160752	1	4.29534e-29	CM001764.1_Ca1	7325484	1	4.72151e-29	22:C>A	22	0.994624	0.945946	0.12973	0.87027	0.054054	0.075676	0.102264	0.2258	0.164032	51.5121	34.16	0.982759
8822549|F|0-7:C>T-7:C>T	TGCAGAACAAGAGCTATATTAGTTTTTTATTTTCTCCGCTATAAATTGTGACAACAAAATTACAAAAAT	TGCAGAACAAGAGCTATATTAGTTTTTTATTTTCTCCGCTATAAATTGTGACAACAAAATTACAAAAAT	Ca1	7334540	1	4.73504e-29	Ca1	7169808	1	4.29534e-29	CM001764.1_Ca1	7334540	1	4.72151e-29	7:C>T	7	0.989247	0.934783	0.125	0.875	0.065217	0.059783	0.121928	0.21875	0.170339	12.7794	11.5833	1
10266451|F|0-21:T>C-21:T>C	TGCAGTTGGAGCAAGAAACCCTGGAGGAAAACAAGGAATGGCTGATGCTCTAGCAGAGATGACAAAAAG	TGCAGTTGGAGCAAGAAACCCTGGAGGAAAACAAGGAATGGCTGATGCTCTAGCAGAGATGACAAAAAG	Ca1	2217088	1	4.73504e-29	Ca1	2170947	1	4.29534e-29	CM001764.1_Ca1	2217088	1	4.72151e-29	21:T>C	21	0.983871	0.928962	0.120219	0.879781	0.071038	0.04918	0.131984	0.211532	0.171758	18.5176	15.4444	1
10270027|F|0-36:G>A-36:G>A	TGCAGAGGAAATTAGAGTTTTCAAAAAAGCAACGGAGCCATTGGTTCTGCGAAAAAGAGCTTCAATCAA	TGCAGAGGAAATTAGAGTTTTCAAAAAAGCAACGGAGCCATTGGTTCTGCGAAAAAGAGCTTCAATCAA	Ca1	5108730	1	4.73504e-29	Ca1	5015467	1	4.29534e-29	CM001764.1_Ca1	5108730	1	4.72151e-29	36:G>A	36	0.983871	0.945355	0.120219	0.879781	0.054645	0.065574	0.103318	0.211532	0.157425	9.57353	6.3913	1
10268704|F|0-59:T>C-59:T>C	TGCAGTTCAGGTGGGGTTATCTGCTCTCACCAAGGAACTAATTTATTTTTGTAGTTTTTTCAATTACAG	TGCAGTTCAGGTGGGGTTATCTGCTCTCACCAAGGAACTAATTTATTTTTGTAGTTTTTTCAATTACAG	Ca1	269015	1	2.203e-27	Ca1	254131	1	1.99843e-27	CM001764.1_Ca1	269015	1	2.19671e-27	59:T>C	59	1	0.989247	0.129032	0.870968	0.010753	0.11828	0.021274	0.224766	0.12302	37.1215	9.03571	0.965517
8776171|F|0-18:A>C-18:A>C	TGCAGCTTCGCATCTAATATTTCTGTCTTTATTATCGAATCAAAATTCTTTCTTTTTTCCTCTTCTCAA	TGCAGCTTCGCATCTAATATTTCTGTCTTTATTATCGAATCAAAATTCTTTCTTTTTTCCTCTTCTCAA	Ca1	2637210	1	4.73504e-29	Ca1	2583651	1	4.29534e-29	CM001764.1_Ca1	2637210	1	4.72151e-29	18:A>C	18	0.994624	0.940541	0.124324	0.875676	0.059459	0.064865	0.111848	0.217736	0.164792	16.4384	10.25	1
8776102|F|0-37:A>T-37:A>T	TGCAGTGGATGCCATTTGTGGAATACGCAGCTCAACCATTCATCCAGAAGAGTGATATTTTGAAGTACA	TGCAGTGGATGCCATTTGTGGAATACGCAGCTCAACCATTCATCCAGAAGAGTGATATTTTGAAGTACA	Ca1	6433902	1	4.73504e-29	Ca1	6298243	1	4.29534e-29	CM001764.1_Ca1	6433902	1	4.72151e-29	37:A>T	37	0.973118	0.961326	0.104972	0.895028	0.038674	0.066298	0.074357	0.187906	0.131132	10.2157	6.95238	1
10268199|F|0-10:C>T-10:C>T	TGCAGACCAACATTTTCTGTGATGCAAAATCCGCTTTGTTCTTCCATTGCAGCCCCGTGGCCGCATAAT	TGCAGACCAACATTTTCTGTGATGCAAAATCCGCTTTGTTCTTCCATTGCAGCCCCGTGGCCGCATAAT	Ca1	5488642	1	4.73504e-29	Ca1	5384760	1	4.29534e-29	CM001764.1_Ca1	5488642	1	4.72151e-29	10:C>T	10	0.967742	0.95	0.1	0.9	0.05	0.05	0.095	0.18	0.1375	9.145	5.31579	0.980769
10264586|F|0-17:T>G-17:T>G	TGCAGCACAATCTGCTGTGTTTGCAAAGCTAGGCCAGCCAGAGTTACAATGGATAAAGATATGCGACAT	TGCAGCACAATCTGCTGTGTTTGCAAAGCTAGGCCAGCCAGAGTTACAATGGATAAAGATATGCGACAT	Ca1	6297725	2	4.73504e-29	Ca1	6164146	2	4.29534e-29	CM001764.1_Ca1	6297725	2	4.72151e-29	17:T>G	17	0.967742	1	0.1	0.9	0	0.1	0	0.18	0.09	10.3365	7.52632	1
10267561|F|0-20:A>G-20:A>G	TGCAGGTCTGTTACTATTCCATTTGAGGATTTTCTTGTATTTACAGATCGGAAGAGCGGTTCAGCAGGA	TGCAGGTCTGTTACTATTCCATTTGAGGATTTTCTTGTATTTAC	Ca1	7333330	1	6.11262e-15	Ca1	7168598	1	5.4217e-15	CM001764.1_Ca1	7333330	1	6.09516e-15	20:A>G	20	1	0.930108	0.123656	0.876344	0.069892	0.053763	0.130015	0.21673	0.173373	20.6765	14.4167	1
8822758|F|0-9:A>C-9:A>C	TGCAGTTGGATGTACATCAAAATGCATGAATAGGGCCAAAACAAAAGGATCCAACAAAACAACATGCAA	TGCAGTTGGATGTACATCAAAATGCATGAATAGGGCCAAAACAAAAGGATCCAACAAAACAACATGCAA	Ca1	2598984	1	4.73504e-29	Ca1	2545306	1	4.29534e-29	CM001764.1_Ca1	2598984	1	4.72151e-29	9:A>C	9	1	0.94086	0.123656	0.876344	0.05914	0.064516	0.111285	0.21673	0.164007	37.0833	28.2143	0.982759
8776046|F|0-55:A>G-55:A>G	TGCAGCGTGACCTGATACTGATTCATGCATTGCACACTATATATAATAAGGTCCTAATAGATTACAGAT	TGCAGCGTGACCTGATACTGATTCATGCATTGCACACTATATATAATAAGGTCCTAATAGATTAC	Ca1	5648201	1	2.65549e-26	Ca1	5544341	1	2.35534e-26	CM001764.1_Ca1	5648201	1	2.64791e-26	55:A>G	55	0.989247	0.945652	0.11413	0.88587	0.054348	0.059783	0.102788	0.202209	0.152499	14.4078	6.6087	1
8776030|F|0-66:G>A-66:G>A	TGCAGATTTATATCTGATCACTTCTGAAAGAACAGCTGTTGCATGCTCCTTGTTGAATAGCAAATAGGA	TGCAGATTTATATCTGATCACTTCTGAAAGAACAGCTGTTGCATGCTCCTTGTTGAATAGCAAATAGGA	Ca1	6484494	1	4.73504e-29	Ca1	6347486	1	4.29534e-29	CM001764.1_Ca1	6484494	1	4.72151e-29	66:G>A	66	0.973118	0.928177	0.099448	0.900552	0.071823	0.027624	0.133329	0.179115	0.156222	40.0301	32.3158	0.982759
15990253|F|0-37:G>A-37:G>A	TGCAGTAACATTTTGACCAAAAACAACAAAGTAGTTGGGATGTAGATCAGAGATATGTTGAACTCATAA	TGCAGTAACATTTTGACCAAAAACAACAAAGTAGTTGGGATGTAGATCAGAGATATGTTGAACTCATAA	Ca1	783918	1	4.73504e-29	Ca1	764359	1	4.29534e-29	CM001764.1_Ca1	783918	1	4.72151e-29	37:G>A	37	0.967742	0.983333	0.094444	0.905556	0.016667	0.077778	0.032778	0.171049	0.101914	14.401	9.1	0.982143
23870937|F|0-42:C>G-42:C>G	TGCAGTAAATGTAGAATTACCCTATGGCAGGGATTTCGAATCCAAACATCTATGGTTTATTTTCACAGC	TGCAGTAAATGTAGAATTACCCTATGGCAGGGATTTCGAATCCAAACATCTATGGTTTATTTTCACAGC	Ca1	6442183	1	4.73504e-29	Ca1	6306524	1	4.29534e-29	CM001764.1_Ca1	6442183	1	4.72151e-29	42:C>G	42	0.962366	0.949721	0.089385	0.910615	0.050279	0.039106	0.095503	0.162791	0.129147	6.575	3.82353	1
11063498|F|0-12:G>A-12:G>A	TGCAGCATCTTCGGTTTCAAAACGCATCCTAAACCTCATTCCAACAGAATAAGAACAATCAAGGCTCTT	TGCAGCATCTTCGGTTTCAAAACGCATCCTAAACCTCATTCCAACAGAATAAGAACAATCAAGGCTCTT	Ca1	2834691	1	4.73504e-29	Ca1	2776826	1	4.29534e-29	CM001764.1_Ca1	2834691	1	4.72151e-29	12:G>A	12	0.956989	0.966292	0.08427	0.91573	0.033708	0.050562	0.065143	0.154337	0.10974	5.5198	4.17647	0.965517
29967414|F|0-9:T>G-9:T>G	TGCAGCGTATGGTTTCGCAAAAAACGTAACTTTCACTTTCCTTGTCTATTATGTGCAAACCAAAGCTTC	TGCAGCGTATGGTTTCGCAAAAAACGTAACTTTCACTTTCCTTGTCTATTATGTGCAAACCAAAGCTTC	Ca1	7160721	1	4.73504e-29	Ca1	7007135	1	4.29534e-29	CM001764.1_Ca1	7160721	1	4.72151e-29	9:T>G	9	0.983871	0.95082	0.098361	0.901639	0.04918	0.04918	0.093523	0.177372	0.135447	8.23415	6.73684	0.982143
15990347|F|0-27:T>C-27:T>C	TGCAGCACTAGTGGTAGCAAAAGTTCATAATATTTTGCATACTTAGCTTATAATCTTACAGATCGGAAG	TGCAGCACTAGTGGTAGCAAAAGTTCATAATATTTTGCATACTTAGCTTATAATCTTAC	Ca1	7509644	1	4.90695e-23	Ca1	7339118	1	4.3523e-23	CM001764.1_Ca1	7509644	1	4.89293e-23	27:T>C	27	0.983871	0.972678	0.098361	0.901639	0.027322	0.071038	0.053152	0.177372	0.115262	36.3846	18.375	1
10264166|F|0-49:T>C-49:T>C	TGCAGAGGCTGCAATCTTTGCGGCGTCATCTATCTCGGCATTGGCGCATTGCACATCAGGACAGCCAGG	TGCAGAGGCTGCAATCTTTGCGGCGTCATCTATCTCGGCATTGGCGCATTGCACATCAGGACAGCCAGG	Ca1	910675	1	4.73504e-29	Ca1	885187	1	4.29534e-29	CM001764.1_Ca1	910675	1	4.72151e-29	49:T>C	49	0.978495	0.983516	0.093407	0.906593	0.016484	0.076923	0.032424	0.169364	0.100894	12.0809	5.45	0.982759
10268868|F|0-6:T>G-6:T>G	TGCAGATACATTTGATATAATTCGCTTTTTTAGCCTTCTTACAGATCGGAAGAGCGGTTCAGCAGGAAT	TGCAGATACATTTGATATAATTCGCTTTTTTAGCCTTCTTAC	Ca1	5063456	1	7.11645e-14	Ca1	4971865	1	6.66281e-14	CM001764.1_Ca1	5063456	1	7.09612e-14	6:T>G	6	0.973118	0.955801	0.088398	0.911602	0.044199	0.044199	0.084491	0.161167	0.122829	18.8049	4.29412	1
10269751|F|0-57:G>T-57:G>T	TGCAGCATTGGCATCGAAATTGTACGACAAAGTTGCTGATATCTGCGATAATCTCATGCTTCAGGTTTT	TGCAGCATTGGCATCGAAATTGTACGACAAAGTTGCTGATATCTGCGATAATCTCATGCTTCAGGTTTT	Ca1	741457	1	4.73504e-29	Ca1	722007	1	4.29534e-29	CM001764.1_Ca1	741457	1	4.72151e-29	57:G>T	57	0.994624	0.978378	0.102703	0.897297	0.021622	0.081081	0.042308	0.18431	0.113309	44.0095	20.0454	1
10266012|F|0-20:T>C-20:T>C	TGCAGTCAAGTGCACTTGAATTGAATGCATTTTTTTTCAAGCTATTCTATTTTAGTGGGTGTTTGTGTA	TGCAGTCAAGTGCACTTGAATTGAATGCATTTTTTTTCAAGCTATTCTATTTTAGTGGGTGTTTGTGTA	Ca1	5224833	1	4.73504e-29	Ca1	5125307	1	4.29534e-29	CM001764.1_Ca1	5224833	1	4.72151e-29	20:T>C	20	0.989247	0.951087	0.097826	0.902174	0.048913	0.048913	0.093041	0.176512	0.134777	22.9517	20.2105	1
15990233|F|0-40:T>C-40:T>C	TGCAGGAGATACTTGACTCTGTTTCGGAAGCGAAAGTTGATGAATGTGATTTGTGGTCGTTCAACAATT	TGCAGGAGATACTTGACTCTGTTTCGGAAGCGAAAGTTGATGAATGTGATTTGTGGTCGTTCAACAATT	Ca1	6051351	1	4.73504e-29	Ca1	5931758	1	4.29534e-29	CM001764.1_Ca1	6051351	1	4.72151e-29	40:T>C	40	0.989247	0.951087	0.097826	0.902174	0.048913	0.048913	0.093041	0.176512	0.134777	10.2899	7.47368	0.982759
10263900|F|0-19:C>T-19:C>T	TGCAGAATTGCAGCACCTACTTTTTTATTTGCTTTTCTTTCTCTTGATAAAAGTTAGTACATTTTCTAA	TGCAGAATTGCAGCACCTACTTTTTTATTTGCTTTTCTTTCTCTTGATAAAAGTTAGTACATTTTCTAA	Ca1	6492795	1	4.73504e-29	Ca1	6355787	1	4.29534e-29	CM001764.1_Ca1	6492795	1	4.72151e-29	19:C>T	19	0.989247	0.956522	0.097826	0.902174	0.043478	0.054348	0.083176	0.176512	0.129844	11.4686	6.89474	1
10265776|F|0-40:T>C-40:T>C	TGCAGGTTGTCCATGGCCTTGCATGCCAATTGTAGCTTCCTTGTGGACCCAAAAGGCGAAACGTTGGAG	TGCAGGTTGTCCATGGCCTTGCATGCCAATTGTAGCTTCCTTGTGGACCCAAAAGGCGAAACGTTGGAG	Ca1	4996419	1	4.73504e-29	Ca1	4911975	1	4.29534e-29	CM001764.1_Ca1	4996419	1	4.72151e-29	40:T>C	40	0.989247	0.956522	0.097826	0.902174	0.043478	0.054348	0.083176	0.176512	0.129844	21.5769	16.3158	1
10268403|F|0-30:T>C-30:T>C	TGCAGCCCGTTTATCATTGGGCTCTTCTTTTCACTTACAATCAACAGTAATACTCGTCAGAAACTGAGG	TGCAGCCCGTTTATCATTGGGCTCTTCTTTTCACTTACAATCAACAGTAATACTCGTCAGAAACTGAGG	Ca1	5816942	1	4.73504e-29	Ca1	5712755	1	4.29534e-29	CM001764.1_Ca1	5816942	1	4.72151e-29	30:T>C	30	0.983871	0.956284	0.092896	0.907104	0.043716	0.04918	0.08361	0.168533	0.126071	11.5604	9.5	1
8776116|F|0-65:G>A-65:G>A	TGCAGTTGGAAAGGTCTTGCTCTAAACATGAAAAAGCATCCTGCTTTTCCGAAATAATTTTACCCGTTT	TGCAGTTGGAAAGGTCTTGCTCTAAACATGAAAAAGCATCCTGCTTTTCCGAAATAATTTTACCCGTTT	Ca1	40340675	1	4.73504e-29	Ca1	36291329	1	4.29534e-29	CM001764.1_Ca1	40340675	1	4.72151e-29	65:G>A	65	0.962366	0.955307	0.072626	0.927374	0.044693	0.027933	0.085391	0.134702	0.110047	9.365	7.73333	0.982143
15979462|F|0-46:C>A-46:C>A	TGCAGGCATATATTTTTTTCTTCGCTTCTTCCAAACTAAAATCACACATTCAAAATAAAACAACATCTA	TGCAGGCATATATTTTTTTCTTCGCTTCTTCCAAACTAAAATCACACATTCAAAATAAAACAACATCTA	Ca1	416358	1	4.73504e-29	Ca1	397698	1	4.29534e-29	CM001764.1_Ca1	416358	1	4.72151e-29	46:C>A	46	0.951613	0.966102	0.056497	0.943503	0.033898	0.022599	0.065498	0.10661	0.086054	5.09406	2.75	0.982143
10263665|F|0-12:A>G-12:A>G	TGCAGAAAGCTGACCAGACAAATCCATGCTTGCCAGTGATCTGAAACACTAACAACCAGTTACAGATCG	TGCAGAAAGCTGACCAGACAAATCCATGCTTGCCAGTGATCTGAAACACTAACAACCAGTTAC	Ca1	6902649	1	3.26753e-25	Ca1	6758236	1	2.8982e-25	CM001764.1_Ca1	6902649	1	3.2582e-25	12:A>G	12	1	0.946237	0.096774	0.903226	0.053763	0.043011	0.101746	0.174818	0.138282	28.0913	19.7368	1
8776004|F|0-23:C>T-23:C>T	TGCAGAAGTGACGAGAATGGGGCCGTAGGTGTAAGTAGCGTCGCCGCCACGAACGGTGGCGCTGATGTC	TGCAGAAGTGACGAGAATGGGGCCGTAGGTGTAAGTAGCGTCGCCGCCACGAACGGTGGCGCTGATGTC	Ca1	5812144	1	4.73504e-29	Ca1	5707957	1	4.29534e-29	CM001764.1_Ca1	5812144	1	4.72151e-29	23:C>T	23	1	0.946237	0.096774	0.903226	0.053763	0.043011	0.101746	0.174818	0.138282	41.1731	28.7895	1
10264488|F|0-36:T>C-36:T>C	TGCAGCAAATACAAATCCAAAAAATTTACCTGAATTTCATGTTGAATGTATAGAGTTGGTTTGTTTACA	TGCAGCAAATACAAATCCAAAAAATTTACCTGAATTTCATGTTGAATGTATAGAGTTGGTTTGTTTACA	Ca1	4878647	1	4.73504e-29	Ca1	4795976	1	4.29534e-29	CM001764.1_Ca1	4878647	1	4.72151e-29	36:T>C	36	1	0.951613	0.096774	0.903226	0.048387	0.048387	0.092092	0.174818	0.133455	22.9234	18.4737	1
10267114|F|0-29:C>T-29:C>T	TGCAGATTATGTACAAAGAAGCATTGAAGCAAATTTACAGATCGGAAGAGCGGTTCAGCAGGAATGCCG	TGCAGATTATGTACAAAGAAGCATTGAAGCAAATTTAC	Ca1	4284179	1	9.92375e-12	Ca1	4219780	1	8.80203e-12	CM001764.1_Ca1	4284179	1	9.8954e-12	29:C>T	29	1	0.967742	0.096774	0.903226	0.032258	0.064516	0.062435	0.174818	0.118626	26.2512	23.45	1
10265461|F|0-15:C>G-15:C>G	TGCAGGCGCTTGGATCACAATTTTTTAGGTGGACCTTTGCCTAAAAACATCAACAATCTTACAAAAGTT	TGCAGGCGCTTGGATCACAATTTTTTAGGTGGACCTTTGCCTAAAAACATCAACAATCTTACAAAAGTT	Ca1	6904368	1	4.73504e-29	Ca1	6759955	1	4.29534e-29	CM001764.1_Ca1	6904368	1	4.72151e-29	15:C>G	15	0.994624	0.945946	0.091892	0.908108	0.054054	0.037838	0.102264	0.166896	0.13458	31.1304	17.7778	1
10268676|F|0-61:C>T-61:C>T	TGCAGTGTCTATAAGATACACAATGTGCATTTAGATCGCTTGTCTGCATTTTCTTTTATGACGTGCAGT	TGCAGTGTCTATAAGATACACAATGTGCATTTAGATCGCTTGTCTGCATTTTCTTTTATGACGTGCAGT	Ca1	6841186	2	4.73504e-29	Ca1	6697003	2	4.29534e-29	CM001764.1_Ca1	6841186	2	4.72151e-29	61:C>T	61	0.994624	0.951351	0.091892	0.908108	0.048649	0.043243	0.092564	0.166896	0.12973	16.2933	8.61111	0.982759
10269115|F|0-37:G>T-37:G>T	TGCAGTGACAGGTAAAATATCTTGTGCCCAATCTTTTGATATTACAGATCGGAAGAGCGGTTCAGCAGG	TGCAGTGACAGGTAAAATATCTTGTGCCCAATCTTTTGATATTAC	Ca1	6263613	1	1.78451e-15	Ca1	6130034	1	1.58281e-15	CM001764.1_Ca1	6263613	1	1.77941e-15	37:G>T	37	0.994624	0.951351	0.091892	0.908108	0.048649	0.043243	0.092564	0.166896	0.12973	31.3029	29.0556	1
10269792|F|0-26:C>T-26:C>T	TGCAGTCAAGCAATCTAGACATAAACCGTTTGATCTTTACAGATCGGAAGAGCGGTTCAGCAGGAATGC	TGCAGTCAAGCAATCTAGACATAAACCGTTTGATCTTTAC	Ca1	6442146	1	8.6944e-13	Ca1	6306487	1	7.71164e-13	CM001764.1_Ca1	6442146	1	8.66956e-13	26:C>T	26	0.994624	0.956757	0.091892	0.908108	0.043243	0.048649	0.082747	0.166896	0.124821	39.8325	17.3889	1
10263817|F|0-11:C>T-11:C>T	TGCAGAAGTGACGTTCTTCTGCGACACTTGGAGAGTTTACATGTTCGTGAGTTGCTTTCAAGGATTGTA	TGCAGAAGTGACGTTCTTCTGCGACACTTGGAGAGTTTACATGTTCGTGAGTTGCTTTCAAGGATTGTA	Ca1	450515	1	4.73504e-29	Ca1	431650	1	4.29534e-29	CM001764.1_Ca1	450515	1	4.72151e-29	11:C>T	11	0.989247	0.983696	0.086957	0.913043	0.016304	0.070652	0.032077	0.15879	0.095434	16.3555	12.579	1
10269095|F|0-15:T>C-15:T>C	TGCAGTCAGAATTTTTCGCATTTACACAATCTTGAGTAACTATTTACAGATCGGAAGAGCGGTTCAGCA	TGCAGTCAGAATTTTTCGCATTTACACAATCTTGAGTAACTATTTAC	Ca1	4347675	1	1.5109e-16	Ca1	4283312	1	1.34012e-16	CM001764.1_Ca1	4347675	1	1.50658e-16	15:T>C	15	0.983871	0.961749	0.081967	0.918033	0.038251	0.043716	0.073576	0.150497	0.112037	45.5652	26.7647	1
10265353|F|0-10:G>C-10:G>C	TGCAGGAGTGGAAAGGCTTCCGATATTTTATGTTGCAGATAATGTGTCGTAAGCTTTTTATTACTCATT	TGCAGGAGTGGAAAGGCTTCCGATATTTTATGTTGCAGATAATGTGTCGTAAGCTTTTTATTACTCATT	Ca1	382109	1	4.73504e-29	Ca1	364824	1	4.29534e-29	CM001764.1_Ca1	382109	1	4.72151e-29	10:G>C	10	0.973118	0.983425	0.071823	0.928177	0.016575	0.055249	0.0326	0.133329	0.082965	20.0048	13.5625	1
37050164|F|0-11:G>A-11:G>A	TGCAGGGAGTCGTGAGCAATATAAGTGCACCAAAGTAATACTAGAGCTAAGATTGACAACAGCTTCCGT	TGCAGGGAGTCGTGAGCAATATAAGTGCACCAAAGTAATACTAGAGCTAAGATTGACAACAGCTTCCGT	Ca1	7532677	1	4.73504e-29	Ca1	7359702	1	4.29534e-29	CM001764.1_Ca1	7532677	1	4.72151e-29	11:G>A	11	0.951613	0.988701	0.050847	0.949153	0.011299	0.039548	0.022344	0.096524	0.059434	4.71287	4	1
10269435|F|0-52:T>C-52:T>C	TGCAGTTGAACTGATTTATATAGCATATCAAGTGTATGTCAAAGATGATGTCTACAATTAGAATTACAG	TGCAGTTGAACTGATTTATATAGCATATCAAGTGTATGTCAAAGATGATGTCTACAATTAGAATTACAG	Ca1	4973422	1	2.203e-27	Ca1	4888978	1	1.99843e-27	CM001764.1_Ca1	4973422	1	2.19671e-27	52:T>C	52	1	0.951613	0.091398	0.908602	0.048387	0.043011	0.092092	0.166089	0.12909	32.9038	22.9444	1
5826248|F|0-18:T>C-18:T>C	TGCAGTGTTGTATGCCACTGCTTTCTGAAAATATTCCTGTGAGTGTGGAGCTTCACATGTTACAGATCG	TGCAGTGTTGTATGCCACTGCTTTCTGAAAATATTCCTGTGAGTGTGGAGCTTCACATGTTAC	Ca1	7763645	2	3.26753e-25	Ca1	7580246	2	2.8982e-25	CM001764.1_Ca1	7763645	2	3.2582e-25	18:T>C	18	0.994624	0.967568	0.086486	0.913514	0.032432	0.054054	0.062761	0.158013	0.110387	39.7429	21.8823	1
5826227|F|0-33:A>G-33:A>G	TGCAGAAGAGATCTCTTCCATGGTACTTATGAAAACGCGTGAGAATGCTGAGGCCTACCTTGGCACTGC	TGCAGAAGAGATCTCTTCCATGGTACTTATGAAAACGCGTGAGAATGCTGAGGCCTACCTTGGCACTGC	Ca1	11110367	1	4.73504e-29	Ca1	10836239	1	4.29534e-29	CM001764.1_Ca1	11110367	1	4.72151e-29	33:A>G	33	0.994624	1	0.086486	0.913514	0	0.086486	0	0.158013	0.079007	29.7604	14.8947	0.982759
10270000|F|0-29:C>G-29:C>G	TGCAGAAAATCAATGGATGAATACCAAAGCGAACAAAATTGCAAGGGAGGAGCTTAGTAGCTAACTATT	TGCAGAAAATCAATGGATGAATACCAAAGCGAACAAAATTGCAAGGGAGGAGCTTAGTAGCTAACTATT	Ca1	319368	1	4.73504e-29	Ca1	303296	1	4.29534e-29	CM001764.1_Ca1	319368	1	4.72151e-29	29:C>G	29	0.962366	0.98324	0.055866	0.944134	0.01676	0.039106	0.032958	0.10549	0.069224	6.74757	5.38462	0.982759
11063680|F|0-37:G>A-37:G>A	TGCAGGGAACCTCAATAAATGGTTTCAGTAGTTCAAAGAGTAGCAGAATTAGCCTTATTGATCTTGCTG	TGCAGGGAACCTCAATAAATGGTTTCAGTAGTTCAAAGAGTAGCAGAATTAGCCTTATTGATCTTGCTG	Ca2	35197636	1	2.203e-27	Ca2	21148420	1	1.99843e-27	CM001765.1_Ca2	35197636	1	2.19671e-27	37:G>A	37	0.956989	0.095506	0.97191	0.02809	0.904494	0.067416	0.172769	0.054602	0.113685	3.84211	5.76961	1
10270025|F|0-44:G>A-44:G>A	TGCAGAGCAGTCAAAGCCTTTTTGTATGAGGAAGGAAAATGCATGAATGATCAAAACTCCAATGCTCTA	TGCAGAGCAGTCAAAGCCTTTTTGTATGAGGAAGGAAAATGCATGAATGATCAAAACTCCAATGCTCTA	Ca2	13425135	1	2.203e-27	Ca2	2054264	1	1.99843e-27	CM001765.1_Ca2	13425135	1	2.19671e-27	44:G>A	44	0.956989	0.089888	0.955056	0.044944	0.910112	0.044944	0.163616	0.085848	0.124732	4.94737	6.53769	0.964286
5825219|F|0-10:G>A-10:G>A	TGCAGAGACTGATTCTCGAGACTTGTGGGAATTGGTTTGTCGCTTTATGTTTAGAGTTTATGGTTGAGT	TGCAGAGACTGATTCTCGAGACTTGTGGGAATTGGTTTGTCGCTTTATGTTTAGAGTTTATGGTTGAGT	Ca2	35494258	1	1.02496e-25	Ca2	21432604	1	9.29777e-26	CM001765.1_Ca2	35494258	1	1.02203e-25	10:G>A	10	0.946237	0.102273	0.954545	0.045455	0.897727	0.056818	0.183626	0.086777	0.135201	17.55	8.42424	1
10264131|F|0-60:C>G-60:C>G	TGCAGAGCTGGCCGAAGCCTTGGCCTCAGAGGCTTACGAGTAAGCCCCCGAGCTTACCGGCTAATTCAG	TGCAGAGCTGGCCGAAGCCTTGGCCTCAGAGGCTTACGAGTAAGCCCCCGAGCTTACCGGCTAATTCAG	Ca2	31075291	1	2.203e-27	Ca2	17266787	1	1.99843e-27	CM001765.1_Ca2	31075291	1	2.19671e-27	60:C>G	60	0.989247	0.119565	0.951087	0.048913	0.880435	0.070652	0.210539	0.093041	0.15179	9.07407	15.1902	1
5825922|F|0-11:A>C-11:A>C	TGCAGTTACGAAGTTGCATATAATCTTTTGAATTTTTGCAAACCATCTTTTTTCTTGTAGCGTGATCCA	TGCAGTTACGAAGTTGCATATAATCTTTTGAATTTTTGCAAACCATCTTTTTTCTTGTAGCGTGATCCA	Ca2	11327556	1	2.203e-27	Ca2	88008	1	1.99843e-27	CM001765.1_Ca2	11327556	1	2.19671e-27	11:A>C	11	0.962366	0.083799	0.944134	0.055866	0.916201	0.027933	0.153553	0.10549	0.129522	7.25	7.04545	0.981481
15990194|F|0-41:T>C-41:T>C	TGCAGAGGTGTCAGAGGAGAACAAGGAGTTTGAGGGATTTTTGAGGAACGGGAAAAGGGGGAAAGTAAC	TGCAGAGGTGTCAGAGGAGAACAAGGAGTTTGAGGGATTTTTGAGGAACGGGAAAAGGGGGAAAGTAAC	Ca2	29095759	1	4.73504e-29	Ca2	15409865	1	4.29534e-29	CM001765.1_Ca2	29095759	1	4.72151e-29	41:T>C	41	0.94086	0.16	0.925714	0.074286	0.84	0.085714	0.2688	0.137535	0.203167	4.03333	5.59162	1
29967457|F|0-62:C>T-62:C>T	TGCAGTAGTGAAACCCGAACCTTCTAAACCGTTTTCCTCCGACAACACCGTCGCCGGCGAAACTTTCCC	TGCAGTAGTGAAACCCGAACCTTCTAAACCGTTTTCCTCCGACAACACCGTCGCCGGCGAAACTTTCCC	Ca2	31965212	1	2.203e-27	Ca2	18118211	1	1.99843e-27	CM001765.1_Ca2	31965212	1	2.19671e-27	62:C>T	62	0.83871	0.147436	0.884615	0.115385	0.852564	0.032051	0.251397	0.204142	0.22777	2.76923	2.7764	0.978261
10263798|F|0-39:A>G-39:A>G	TGCAGAAGGAGTTACGGGAAAATCTGACAAAACACCATCAACGGAGAATTCACCATTATCAATGAATTG	TGCAGAAGGAGTTACGGGAAAATCTGACAAAACACCATCAACGGAGAATTCACCATTATCAATGAATTG	Ca2	35163336	1	2.203e-27	Ca2	21115402	1	1.99843e-27	CM001765.1_Ca2	35163336	1	2.19671e-27	39:A>G	39	0.994624	0.189189	0.875676	0.124324	0.810811	0.064865	0.306793	0.217736	0.262264	17.8919	19.9896	0.982759
10266469|F|0-55:G>A-55:G>A	TGCAGTTGTGATGGAGCTTGCATGAGATCATTTCATGCTACTAAGCAGGATGGCAGGGATTCTTTTTGT	TGCAGTTGTGATGGAGCTTGCATGAGATCATTTCATGCTACTAAGCAGGATGGCAGGGATTCTTTTTGT	Ca2	35140655	1	2.203e-27	Ca2	21093144	1	1.99843e-27	CM001765.1_Ca2	35140655	1	2.19671e-27	55:G>A	55	0.978495	0.181319	0.868132	0.131868	0.818681	0.049451	0.296884	0.228958	0.262921	27	28.3298	0.982759
10264389|F|0-47:C>T-47:C>T	TGCAGATGGTGTATGCTTCATCTGCATTTCCATATAGACTTGTCATACTCATCAAGATTATTCAAAACG	TGCAGATGGTGTATGCTTCATCTGCATTTCCATATAGACTTGTCATACTCATCAAGATTATTCAAAACG	Ca2	35103501	1	2.203e-27	Ca2	21056451	1	1.99843e-27	CM001765.1_Ca2	35103501	1	2.19671e-27	47:C>T	47	0.994624	0.183784	0.864865	0.135135	0.816216	0.048649	0.300015	0.233747	0.266881	26.3056	29.9474	0.982759
5825562|F|0-25:A>G-25:A>G	TGCAGTGAATCAATTTCCAATTTGTAGAGTTTGGTTTACAAGAAAGAATTCCATTAGGCAATTTTGATA	TGCAGTGAATCAATTTCCAATTTGTAGAGTTTGGTTTACAAGAAAGAATTCCATTAGGCAATTTTGATA	Ca2	28351381	1	2.203e-27	Ca2	14697184	1	1.99843e-27	CM001765.1_Ca2	28351381	1	2.19671e-27	25:A>G	25	1	0.231183	0.860215	0.139785	0.768817	0.091398	0.355475	0.24049	0.297982	26.6122	36.2872	0.965517
10264062|F|0-29:T>A-29:T>A	TGCAGAGAATCCAAATCTTAGTTTGGTCATCAATAGAAGCTAACAAGGGTGTGTCTTTACAGGCAAAAC	TGCAGAGAATCCAAATCTTAGTTTGGTCATCAATAGAAGCTAACAAGGGTGTGTCTTTACAGGCAAAAC	Ca2	34324151	1	2.203e-27	Ca2	20356534	1	1.99843e-27	CM001765.1_Ca2	34324151	1	2.19671e-27	29:T>A	29	0.978495	0.230769	0.851648	0.148352	0.769231	0.082418	0.35503	0.252687	0.303858	11.9091	12.1838	0.982759
8776098|F|0-43:G>T-43:G>T	TGCAGTCTGCACATTATTTTTTGCCTTTCATGAATTGGAAGGAGTGAGCATTACCACACAATAACATTT	TGCAGTCTGCACATTATTTTTTGCCTTTCATGAATTGGAAGGAGTGAGCATTACCACACAATAACATTT	Ca2	30799756	1	2.203e-27	Ca2	17004093	1	1.99843e-27	CM001765.1_Ca2	30799756	1	2.19671e-27	43:G>T	43	0.946237	0.284091	0.840909	0.159091	0.715909	0.125	0.406767	0.267562	0.337164	5.83051	6.62573	0.928571
5826065|F|0-14:G>A-14:G>A	TGCAGAATAAACCAGCACACACTCAATAAAAAACTTCACTCTATTACAGATCGGAAGAGCGGTTCAGCA	TGCAGAATAAACCAGCACACACTCAATAAAAAACTTCACTCTATTAC	Ca2	30866352	1	7.02951e-15	Ca2	17064152	1	6.23495e-15	CM001765.1_Ca2	30866352	1	7.00943e-15	14:G>A	14	0.994624	0.313514	0.843243	0.156757	0.686486	0.156757	0.430446	0.264368	0.347407	32.0294	39.75	0.948276
5825666|F|0-35:G>T-35:G>T	TGCAGAACTAAATTTCAACGACTCTGTAAAAAATAGTACAAAAAGTGTAACATTTTTACAGATCGGAAG	TGCAGAACTAAATTTCAACGACTCTGTAAAAAATAGTACAAAAAGTGTAACATTTTTAC	Ca2	31338074	1	2.28298e-21	Ca2	17527305	1	2.02493e-21	CM001765.1_Ca2	31338074	1	2.27646e-21	35:G>T	35	0.956989	0.241573	0.825843	0.174157	0.758427	0.067416	0.366431	0.287653	0.327042	22.3261	22.5625	0.982143
10264793|F|0-44:C>G-44:C>G	TGCAGCATTGATGGGAATGGCATATGGTGATGCTTCACTTGTGACCATTGGATCAACCTTACAGATCGG	TGCAGCATTGATGGGAATGGCATATGGTGATGCTTCACTTGTGACCATTGGATCAACCTTAC	scaffold531	101502	2	5.32754e-23	Ca2	32255200	2	4.72536e-23	KB210693.1_scaffold531	101502	2	5.31232e-23	44:C>G	44	0.989247	0.244565	0.826087	0.173913	0.755435	0.070652	0.369506	0.287335	0.32842	9.78723	14.0659	0.965517
5825337|F|0-63:G>A-63:G>A	TGCAGCATTACCGCCGGTCACAAAGCCAGCTTCTCCTCCTAATGAAAATGTTCCAGATTCTCCGGGTGA	TGCAGCATTACCGCCGGTCACAAAGCCAGCTTCTCCTCCTAATGAAAATGTTCCAGATTCTCCGGGTGA	Ca2	31032186	1	1.02496e-25	Ca2	17224262	1	9.29777e-26	CM001765.1_Ca2	31032186	1	1.02203e-25	63:G>A	63	0.989247	0.222826	0.826087	0.173913	0.777174	0.048913	0.346349	0.287335	0.316842	20.0698	19.8626	1
8776106|F|0-64:C>T-64:C>T	TGCAGTGTATAAGTGTTTTGAAGAAAACAAAGTAAATGAACATTACCACCTAATTCCTTTGATTCCTAA	TGCAGTGTATAAGTGTTTTGAAGAAAACAAAGTAAATGAACATTACCACCTAATTCCTTTGATTCCTAA	Ca2	30629749	1	2.203e-27	Ca2	16837601	1	1.99843e-27	CM001765.1_Ca2	30629749	1	2.19671e-27	64:C>T	64	0.962366	0.324022	0.821229	0.178771	0.675978	0.145251	0.438064	0.293624	0.365844	30.2029	12.3647	0.982143
8776001|F|0-35:G>T-35:G>T	TGCAGAACTAAATTTCAACGACTCTGTAAAAAATAGTACAAAAAGTGTAACATTTTTAATTACAGATCG	TGCAGAACTAAATTTCAACGACTCTGTAAAAAATAGTACAAAAAGTGTAACATTTTTAATTAC	Ca2	31338070	1	1.52024e-23	Ca2	17527301	1	1.3484e-23	CM001765.1_Ca2	31338070	1	1.51589e-23	35:G>T	35	0.892473	0.246988	0.807229	0.192771	0.753012	0.054217	0.37197	0.311221	0.341595	5.55814	6.73913	1
5826103|F|0-16:C>A-16:C>A	TGCAGTTCTTGTCTTCCATTATTACAAGGCATACACACATATATTTTCACTACATATTTACAGATCGGA	TGCAGTTCTTGTCTTCCATTATTACAAGGCATACACACATATATTTTCACTACATATTTAC	Ca2	30936041	1	1.8657e-22	Ca2	17133455	1	1.65482e-22	CM001765.1_Ca2	30936041	1	1.86037e-22	16:C>A	16	0.994624	0.302703	0.821622	0.178378	0.697297	0.124324	0.422148	0.293119	0.357633	21.9697	25.5796	1
5825281|F|0-54:C>T-54:C>T	TGCAGATTCTCTTCTATGGAAACAGGTTCTGAAAATTTTCTTCCCTGACCCTGACCAAGGAGATGAACG	TGCAGATTCTCTTCTATGGAAACAGGTTCTGAAAATTTTCTTCCCTGACCCTGACCAAGGAGATGAACG	Ca2	31020582	1	2.84976e-26	Ca2	17214862	1	2.58513e-26	CM001765.1_Ca2	31020582	1	2.84162e-26	54:C>T	54	0.994624	0.210811	0.821622	0.178378	0.789189	0.032432	0.332739	0.293119	0.312929	22.6342	22.0989	1
37047721|F|0-10:G>A-10:G>A	TGCAGTTTCTGAAAATTGCATCAAATTGCGTGATTTCTCGCCCTAAAGATAGGTGGTCTATGTACCAAG	TGCAGTTTCTGAAAATTGCATCAAATTGCGTGATTTCTCGCCCTAAAGATAGGTGGTCTATGTACCAAG	Ca2	2861675	1	1.02496e-25	Ca2	29543869	1	9.29777e-26	CM001765.1_Ca2	2861675	1	1.02203e-25	10:G>A	10	0.844086	0.229299	0.789809	0.210191	0.770701	0.019108	0.353442	0.332022	0.342732	3.24324	2.81119	1
10264807|F|0-44:G>C-44:G>C	TGCAGCATTTTTGGCCTTGGATGTGAGGTATGTATGGGACTGTTGTGATAATTAGATGAAGAATTTACC	TGCAGCATTTTTGGCCTTGGATGTGAGGTATGTATGGGACTGTTGTGATAATTAGATGAAGAATTTACC	Ca6	56564224	1	2.203e-27	Ca2	32719559	1	1.99843e-27	CM001769.1_Ca6	56564224	1	2.19671e-27	44:G>C	44	1	0.215054	0.811828	0.188172	0.784946	0.026882	0.337611	0.305527	0.321569	23.0714	24.1271	1
10268337|F|0-15:T>G-15:T>G	TGCAGCAGAATAGCATAACAGAGAGAGCAAGTGTAAGGTACAGAGGGAGGAGATTTCAGAATGATAACT	TGCAGCAGAATAGCATAACAGAGAGAGCAAGTGTAAGGTACAGAGGGAGGAGATTTCAGAATGATAACT	Ca6	56793006	1	1.02496e-25	Ca2	32941487	1	9.29777e-26	CM001769.1_Ca6	56793006	1	1.02203e-25	15:T>G	15	0.994624	0.216216	0.810811	0.189189	0.783784	0.027027	0.338934	0.306793	0.322863	19	13.8056	1
10269253|F|0-6:T>A-6:T>A	TGCAGATGTTTATTTGAAATGAAGGAGATGTTCTTATTCGACATAGTGAAATTAGATAAATACCATAAA	TGCAGATGTTTATTTGAAATGAAGGAGATGTTCTTATTCGACATAGTGAAATTAGATAAATACCATAAA	Ca2	3309734	1	2.203e-27	Ca2	29984309	3	1.99843e-27	CM001765.1_Ca2	3309734	1	2.19671e-27	6:T>A	6	0.989247	0.217391	0.809783	0.190217	0.782609	0.027174	0.340265	0.308069	0.324167	26.8333	23.5419	0.982759
11063647|F|0-13:G>T-13:G>T	TGCAGGATATTCGGCAAGCTGCATCAAAATTGCAGTCCAAACTGTCAGCAAAAGTGGTTCCTCTTACAG	TGCAGGATATTCGGCAAGCTGCATCAAAATTGCAGTCCAAACTGTCAGCAAAAGTGGTTCCTCTTACAG	Ca2	31830765	1	2.203e-27	Ca2	17983868	1	1.99843e-27	CM001765.1_Ca2	31830765	1	2.19671e-27	13:G>T	13	0.930108	0.398844	0.722543	0.277457	0.601156	0.121387	0.479535	0.400949	0.440242	4.32895	4.27517	0.981481
10270082|F|0-68:T>G-68:T>G	TGCAGGCTAATGAAGTCACAAACTATGGGTGATGCCAACAGCTTTGAATTCATGAGAAGCAGAAGGGTT	TGCAGGCTAATGAAGTCACAAACTATGGGTGATGCCAACAGCTTTGAATTCATGAGAAGCAGAAGGGTT	Ca2	36051107	1	1.70302e-28	Ca2	21982040	1	1.54488e-28	CM001765.1_Ca2	36051107	1	1.69816e-28	68:T>G	68	0.978495	0.450549	0.708791	0.291209	0.549451	0.159341	0.495109	0.412812	0.453961	6.39785	6.75641	0.982759
5825515|F|0-12:A>G-12:A>G	TGCAGTACAGAAACTTGAAGAGGAAATAAGAGTTTGCAAGAACATGATCAAATGCACTGTTTGTTCTGA	TGCAGTACAGAAACTTGAAGAGGAAATAAGAGTTTGCAAGAACATGATCAAATGCACTGTTTGTTCTGA	Ca2	31907885	1	2.203e-27	Ca2	18060830	1	1.99843e-27	CM001765.1_Ca2	31907885	1	2.19671e-27	12:A>G	12	0.983871	0.486339	0.704918	0.295082	0.513661	0.191257	0.499627	0.416017	0.457822	10.8788	12.461	0.982759
10269891|F|0-47:A>G-47:A>G	TGCAGACGTTGAGGAAGTAGACCGGAGAGTTCAAGAATATGAGCAAGATACTAACAATTTTCTTACAGA	TGCAGACGTTGAGGAAGTAGACCGGAGAGTTCAAGAATATGAGCAAGATACTAACAATTTTCTTACAGA	Ca2	33393330	4	7.9234e-27	Ca2	19461071	4	7.18762e-27	CM001765.1_Ca2	33393330	4	7.90076e-27	47:A>G	47	0.994624	0.918919	0.702703	0.297297	0.081081	0.621622	0.149014	0.417823	0.283419	65.1457	35.0861	0.965517
5825557|F|0-32:C>T-32:C>T	TGCAGTGAAACACAAGCTTCAATGTTATTTTTCCTTATACTTTATCATATCTATAATTGTTTTCCTTAC	TGCAGTGAAACACAAGCTTCAATGTTATTTTTCCTTATACTTTATCATATCTATAATTGTTTTCCTTAC	Ca2	36068274	1	1.71511e-23	Ca2	21999207	1	1.55585e-23	CM001765.1_Ca2	36068274	1	1.71021e-23	32:C>T	32	0.978495	0.5	0.692308	0.307692	0.5	0.192308	0.5	0.426036	0.463018	8.86275	8.68	0.964286
15979491|F|0-49:C>T-49:C>T	TGCAGTACAAGATTTCTAACCCCATCTGAAGAAAAACCTTGTATCCGACCAACGGAAGAAAATCTATTA	TGCAGTACAAGATTTCTAACCCCATCTGAAGAAAAACCTTGTATCCGACCAACGGAAGAAAATCTATTA	Ca2	34613889	1	4.73504e-29	Ca2	20619746	1	4.29534e-29	CM001765.1_Ca2	34613889	1	4.72151e-29	49:C>T	49	0.844086	0.522293	0.617834	0.382166	0.477707	0.140127	0.499006	0.47223	0.485618	2.69792	2.94737	0.96
5825314|F|0-38:G>T-38:G>T	TGCAGCACTCCTCCAAGAAATTTGGATCTCTCTAACATGAGAAGAAATTTCCAACTGTAGGTCATTACC	TGCAGCACTCCTCCAAGAAATTTGGATCTCTCTAACATGAGAAGAAATTTCCAACTGTAGGTCATTACC	Ca2	32355137	1	4.73504e-29	Ca2	18485541	1	4.29534e-29	CM001765.1_Ca2	32355137	1	4.72151e-29	38:G>T	38	0.946237	0.517045	0.653409	0.346591	0.482955	0.170455	0.499419	0.452931	0.476175	6.16514	6.20769	0.962963
5825384|F|0-47:T>C-47:T>C	TGCAGCTATATTTCCTTCCTCTAAGTGATTATTATCAAACACACAAATTGTGATAAATGTACATGGATC	TGCAGCTATATTTCCTTCCTCTAAGTGATTATTATCAAACACACAAATTGTGATAAATGTACATGGATC	Ca2	35911543	1	2.203e-27	Ca2	21847535	1	1.99843e-27	CM001765.1_Ca2	35911543	1	2.19671e-27	47:T>C	47	0.989247	0.603261	0.663043	0.336957	0.396739	0.266304	0.478674	0.446834	0.462754	22.7634	26.2857	0.982759
13144398|F|0-65:G>C-65:G>C	TGCAGAATCTGACGCATCTAGTTCCTCACCAGCAGAGAAATTTGAGTACCAAGCAGAGGTATTGCGGTC	TGCAGAATCTGACGCATCTAGTTCCTCACCAGCAGAGAAATTTGAGTACCAAGCAGAGGTATTGCGGTC	Ca2	36047026	1	2.203e-27	Ca2	21977959	1	1.99843e-27	CM001765.1_Ca2	36047026	1	2.19671e-27	65:G>C	65	0.930108	0.479769	0.641618	0.358382	0.520231	0.121387	0.499181	0.459888	0.479535	5.94382	5.45588	0.964286
5825617|F|0-44:T>A-44:T>A	TGCAGTTTGACAAATAACCACGCTGTGTAGTACTTTCATAATGCTCTTTTACAAGTTCATTTATCAAAA	TGCAGTTTGACAAATAACCACGCTGTGTAGTACTTTCATAATGCTCTTTTACAAGTTCATTTATCAAAA	Ca2	35758044	1	4.73504e-29	Ca2	21695008	1	4.29534e-29	CM001765.1_Ca2	35758044	1	4.72151e-29	44:T>A	44	0.994624	0.610811	0.648649	0.351351	0.389189	0.259459	0.475442	0.455807	0.465625	39.0597	37.5183	0.982759
5825346|F|0-50:C>A-50:C>A	TGCAGCCATATAGATCAAGATAACAATATAGTACAAATATTACGCAGGGTCGTAAGCAGGCAATTTATT	TGCAGCCATATAGATCAAGATAACAATATAGTACAAATATTACGCAGGGTCGTAAGCAGGCAATTTATT	Ca2	34717160	1	4.73504e-29	Ca2	20695128	1	4.29534e-29	CM001765.1_Ca2	34717160	1	4.72151e-29	50:C>A	50	0.989247	0.586957	0.641304	0.358696	0.413043	0.228261	0.484877	0.460066	0.472472	34.2283	34.8832	0.982759
5826075|F|0-38:T>C-38:T>C	TGCAGATTTGGCCTTCTAGCTGACAAGCGTCCTGTCTCTGTGTTGATATTTACAGATCGGAAGAGCGGT	TGCAGATTTGGCCTTCTAGCTGACAAGCGTCCTGTCTCTGTGTTGATATTTAC	Ca2	34610877	1	8.80081e-20	Ca2	20616734	1	7.80604e-20	CM001765.1_Ca2	34610877	1	8.77567e-20	38:T>C	38	0.994624	0.589189	0.627027	0.372973	0.410811	0.216216	0.484091	0.467728	0.475909	19.1875	17.3111	0.982759
5825423|F|0-46:A>G-46:A>G	TGCAGGAATTCCTAGTCCACAATTTTCAGAAAGTGTAAGTTACACAAGCCCTTTGGAGATCAAATAACT	TGCAGGAATTCCTAGTCCACAATTTTCAGAAAGTGTAAGTTACACAAGCCCTTTGGAGATCAAATAACT	Ca2	11606467	1	2.203e-27	Ca2	330751	1	1.99843e-27	CM001765.1_Ca2	11606467	1	2.19671e-27	46:A>G	46	0.978495	0.648352	0.620879	0.379121	0.351648	0.269231	0.455984	0.470776	0.46338	21.2612	21.0977	1
15979666|F|0-42:G>C-42:G>C	TGCAGCACGTGACAAGGACGTGGCTCCTCCTTCTTCTTCTTCGTCTTCGGTTTACGACTATGGTGCTTC	TGCAGCACGTGACAAGGACGTGGCTCCTCCTTCTTCTTCTTCGTCTTCGGTTTACGACTATGGTGCTTC	Ca2	35557134	1	4.73504e-29	Ca2	21495352	1	4.29534e-29	CM001765.1_Ca2	35557134	1	4.72151e-29	42:G>C	42	0.88172	0.554878	0.579268	0.420732	0.445122	0.134146	0.493977	0.487433	0.490705	3.12037	3.12963	0.96
5825799|F|0-8:A>T-8:A>T	TGCAGAAAAGGTTTACCAAACCAGTCAGCCATTAGCAAGCATGCTATTTCACACAGATACAAAAGCAAT	TGCAGAAAAGGTTTACCAAACCAGTCAGCCATTAGCAAGCATGCTATTTCACACAGATACAAAAGCAAT	Ca2	35758110	1	1.02496e-25	Ca2	21695074	1	9.29777e-26	CM001765.1_Ca2	35758110	1	1.02203e-25	8:A>T	8	0.983871	0.639344	0.606557	0.393443	0.360656	0.245902	0.461166	0.477291	0.469229	17.4167	16.697	0.948276
5825185|F|0-46:A>G-46:A>G	TGCAGAATTCTTGCTTGACTTGGCAACTGGACAAGTGAATGATATAAGTGTTCCACAAGATATTTTGAA	TGCAGAATTCTTGCTTGACTTGGCAACTGGACAAGTGAATGATATAAGTGTTCCACAAGATATTTTGAA	Ca2	35703100	1	2.203e-27	Ca2	21639997	1	1.99843e-27	CM001765.1_Ca2	35703100	1	2.19671e-27	46:A>G	46	0.994624	0.67027	0.594595	0.405405	0.32973	0.264865	0.442016	0.482104	0.46206	22.7589	19.9389	0.948276
5825869|F|0-8:C>A-8:C>A	TGCAGGAGCAAAATAAAGGCAATTCAGATTGCTAGCAAAGGCCTTCGAAATAGCATTGGGCATAGTAAT	TGCAGGAGCAAAATAAAGGCAATTCAGATTGCTAGCAAAGGCCTTCGAAATAGCATTGGGCATAGTAAT	Ca2	34614337	1	1.02496e-25	Ca2	20620194	1	9.29777e-26	CM001765.1_Ca2	34614337	1	1.02203e-25	8:C>A	8	0.973118	0.629834	0.585635	0.414365	0.370166	0.21547	0.466286	0.485333	0.47581	6.70455	6.13008	0.946429
10263841|F|0-68:C>T-68:C>T	TGCAGAATAGCAAGAACCAAGATGTTTGATTCTAGTCATGTTGTTATTCTGTTTCATTGCATCGTATTC	TGCAGAATAGCAAGAACCAAGATGTTTGATTCTAGTCATGTTGTTATTCTGTTTCATTGCATCGTATTC	Ca2	31823921	1	4.73504e-29	Ca2	17977024	1	4.29534e-29	CM001765.1_Ca2	31823921	1	4.72151e-29	68:C>T	68	0.930108	0.693642	0.433526	0.566474	0.306358	0.127168	0.425006	0.491162	0.458084	5.20833	4.86747	1
5825181|F|0-21:T>C-21:T>C	TGCAGAATGATACTGACAGGCTACGTAATATGCTAATTTAGAAAATTGCAGTGAAAGCAATGTCCATAA	TGCAGAATGATACTGACAGGCTACGTAATATGCTAATTTAGAAAATTGCAGTGAAAGCAATGTCCATAA	Ca2	31825430	1	4.73504e-29	Ca2	17978533	1	4.29534e-29	CM001765.1_Ca2	31825430	1	4.72151e-29	21:T>C	21	0.994624	0.740541	0.459459	0.540541	0.259459	0.2	0.38428	0.496713	0.440497	50.7914	43.914	0.965517
5825673|F|0-30:A>G-30:A>G	TGCAGACCACACATTTACTCAATGATAACCATAAACATTATTAGCAACTTACAGATCGGAAGAGCGGTT	TGCAGACCACACATTTACTCAATGATAACCATAAACATTATTAGCAACTTAC	Ca2	31839940	1	3.05619e-19	Ca2	17992885	1	2.71074e-19	CM001765.1_Ca2	31839940	1	3.04745e-19	30:A>G	30	0.989247	0.722826	0.434783	0.565217	0.277174	0.157609	0.400697	0.491493	0.446095	20.2579	17.2644	0.982759
5825595|F|0-18:A>G-18:A>G	TGCAGTTACTAGGTTTTTATTGTACTGATTACAAGTCTACTATAGTTACCTTGGAAGTTTGGATTTGAA	TGCAGTTACTAGGTTTTTATTGTACTGATTACAAGTCTACTATAGTTACCTTGGAAGTTTGGATTTGAA	Ca2	34344050	1	4.73504e-29	Ca2	20375368	1	4.29534e-29	CM001765.1_Ca2	34344050	1	4.72151e-29	18:A>G	18	0.978495	0.763736	0.395604	0.604396	0.236264	0.159341	0.360886	0.478203	0.419545	25.689	22.9036	0.982759
5825897|F|0-55:G>A-55:G>A	TGCAGTACGAAACTTCCAACGTGATCTAATCAAAACACCCTCCAGAAATTGAACCGTCGTTACCGTCCG	TGCAGTACGAAACTTCCAACGTGATCTAATCAAAACACCCTCCAGAAATTGAACCGTCGTTACCGTCCG	scaffold5792	75959	1	2.203e-27	Ca2	37004006	1	1.99843e-27	KB214462.1_scaffold5792	75959	1	2.19671e-27	55:G>A	55	0.994624	0.816216	0.389189	0.610811	0.183784	0.205405	0.300015	0.475442	0.387728	24.04	19.8795	1
5825966|F|0-34:C>T-34:C>T	TGCAGCTACATGTTTGCTGAAATAAGTCTCCACTCTCGAGGTTACAGATCGGAAGAGCGGTTCAGCAGG	TGCAGCTACATGTTTGCTGAAATAAGTCTCCACTCTCGAGGTTAC	Ca2	35854408	1	1.78451e-15	Ca2	21790310	1	1.58281e-15	CM001765.1_Ca2	35854408	1	1.77941e-15	34:C>T	34	0.973118	0.856354	0.364641	0.635359	0.143646	0.220994	0.246024	0.463356	0.35469	13.6554	10.7308	0.981481
8776131|F|0-34:G>A-34:G>A	TGCAGGAATTGGCCAACATTCTAATCCAATAATGGAAGGGCTAAAATTGAACATTTTTGAACAAGGGAG	TGCAGGAATTGGCCAACATTCTAATCCAATAATGGAAGGGCTAAAATTGAACATTTTTGAACAAGGGAG	Ca2	30877422	1	4.73504e-29	Ca2	17075222	1	4.29534e-29	CM001765.1_Ca2	30877422	1	4.72151e-29	34:G>A	34	0.908602	0.816568	0.266272	0.733728	0.183432	0.08284	0.299569	0.390743	0.345156	3.84375	3	0.962963
5825382|F|0-64:A>G-64:A>G	TGCAGCTAGCCATCCTCCTGTTTTTGTTTTGTCGGCCGGATGACCTCGAAAATCGACCGCCGCAATTTC	TGCAGCTAGCCATCCTCCTGTTTTTGTTTTGTCGGCCGGATGACCTCGAAAATCGACCGCCGCAATTTC	Ca2	32247195	1	4.73504e-29	Ca2	18378775	1	4.29534e-29	CM001765.1_Ca2	32247195	1	4.72151e-29	64:A>G	64	0.973118	0.845304	0.303867	0.696133	0.154696	0.149171	0.26153	0.423064	0.342297	17.105	6.5	1
5825135|F|0-15:A>G-15:A>G	TGCAGAAACAGCATGACCCTCTCGCTCAAGAACATTATCGCCTCCGCTTCGGCGCCCAATTTCACCCTA	TGCAGAAACAGCATGACCCTCTCGCTCAAGAACATTATCGCCTCCGCTTCGGCGCCCAATTTCACCCTA	Ca2	30910508	1	4.73504e-29	Ca2	17107922	1	4.29534e-29	CM001765.1_Ca2	30910508	1	4.72151e-29	15:A>G	15	0.983871	0.84153	0.300546	0.699454	0.15847	0.142077	0.266714	0.420437	0.343576	11.5225	9.4697	0.965517
5825324|F|0-48:A>T-48:A>T	TGCAGCAGCTTTGGCAGCTGCTTCCATTGTGTTTAGGAAAATAAATCCACATTACTCTACCTTACTTTT	TGCAGCAGCTTTGGCAGCTGCTTCCATTGTGTTTAGGAAAATAAATCCACATTACTCTACCTTACTTTT	Ca2	32170584	1	4.73504e-29	Ca2	18322507	1	4.29534e-29	CM001765.1_Ca2	32170584	1	4.72151e-29	48:A>T	48	0.983871	0.879781	0.300546	0.699454	0.120219	0.180328	0.211532	0.420437	0.315984	18.6455	8.45902	1
29967459|F|0-7:T>C-7:T>C	TGCAGTATAAATTTTTTACATCTCTGTAACGGATTGCAATTGCAACTGCGTTGTCCACTTTCCAAAACA	TGCAGTATAAATTTTTTACATCTCTGTAACGGATTGCAATTGCAACTGCGTTGTCCACTTTCCAAAACA	Ca2	29333388	1	4.73504e-29	Ca2	15625053	1	4.29534e-29	CM001765.1_Ca2	29333388	1	4.72151e-29	7:T>C	7	0.908602	0.857988	0.230769	0.769231	0.142012	0.088757	0.243689	0.35503	0.299359	3.80473	3.30435	0.981481
5825193|F|0-6:A>C-6:A>C	TGCAGAAATAAATAAATAAATGCAAGGGTGGAATGACTCAGGTTGCACATCCATTATCTTATTCAAGAC	TGCAGAAATAAATAAATAAATGCAAGGGTGGAATGACTCAGGTTGCACATCCATTATCTTATTCAAGAC	Ca2	30906146	1	4.73504e-29	Ca2	17103946	1	4.29534e-29	CM001765.1_Ca2	30906146	1	4.72151e-29	6:A>C	6	1	0.83871	0.27957	0.72043	0.16129	0.11828	0.270552	0.402821	0.336686	32.9278	18.1613	0.982759
5826080|F|0-21:A>C-21:A>C	TGCAGCAGTACAAGAACCACCATTCACATATGCATTACAGATCGGAAGAGCGGTTCAGCAGGAATGCCG	TGCAGCAGTACAAGAACCACCATTCACATATGCATTAC	Ca2	35780045	1	9.92375e-12	Ca2	21716580	1	8.80203e-12	CM001765.1_Ca2	35780045	1	9.8954e-12	21:A>C	21	0.989247	0.804348	0.271739	0.728261	0.195652	0.076087	0.314745	0.395794	0.355269	39.7797	34.6538	1
10270003|F|0-43:C>T-43:C>T	TGCAGAAATCAATGGAGATGGATTTTTTCTCAGAATATGGCGACGCCAACAGGTATAAAATTCAAGAAG	TGCAGAAATCAATGGAGATGGATTTTTTCTCAGAATATGGCGACGCCAACAGGTATAAAATTCAAGAAG	Ca2	34319866	1	4.73504e-29	Ca2	20352249	1	4.29534e-29	CM001765.1_Ca2	34319866	1	4.72151e-29	43:C>T	43	0.94086	0.851429	0.222857	0.777143	0.148571	0.074286	0.252996	0.346384	0.29969	5.86441	5.95122	0.981481
5825447|F|0-11:A>C-11:A>C	TGCAGGCCCATATGCCTTGGCCATAAGTGATCCAACAGAAAGAGCAAATATGGTTCTTGAGCAGGCAGA	TGCAGGCCCATATGCCTTGGCCATAAGTGATCCAACAGAAAGAGCAAATATGGTTCTTGAGCAGGCAGA	Ca2	36212079	1	4.73504e-29	Ca2	22140196	1	4.29534e-29	CM001765.1_Ca2	36212079	1	4.72151e-29	11:A>C	11	0.967742	0.905556	0.238889	0.761111	0.094444	0.144444	0.171049	0.363642	0.267346	9.19895	7.17021	1
8776087|F|0-65:G>A-65:G>A	TGCAGTATTTGGCCTCTGTTTGCCTTGATTCCCAATAGCATTCACCTTTCAAGACGTATTTTAGCGTAA	TGCAGTATTTGGCCTCTGTTTGCCTTGATTCCCAATAGCATTCACCTTTCAAGACGTATTTTAGCGTAA	Ca2	30507234	1	4.73504e-29	Ca2	16724307	1	4.29534e-29	CM001765.1_Ca2	30507234	1	4.72151e-29	65:G>A	65	0.876344	0.883436	0.153374	0.846626	0.116564	0.03681	0.205954	0.259701	0.232828	3.32121	2.93548	1
10266083|F|0-8:T>A-8:T>A	TGCAGTCCTGTGTCATACATGATAGCTTTATGTACCAAGAGAGAATCACATGAATTGATGTTTCTCCTA	TGCAGTCCTGTGTCATACATGATAGCTTTATGTACCAAGAGAGAATCACATGAATTGATGTTTCTCCTA	Ca2	2851601	1	4.73504e-29	Ca2	29533795	1	4.29534e-29	CM001765.1_Ca2	2851601	1	4.72151e-29	8:T>A	8	0.983871	0.803279	0.234973	0.765027	0.196721	0.038251	0.316044	0.359521	0.337783	9.81356	10.1333	1
10269391|F|0-48:C>A-48:C>A	TGCAGGTTCAATAAAGACGAGACGAAATAATACGAGACTAACTTGGTCCCAAGACAAGTCGCAAACTAG	TGCAGGTTCAATAAAGACGAGACGAAATAATACGAGACTAACTTGGTCCCAAGACAAGTCGCAAACTAG	Ca2	25402342	1	4.73504e-29	Ca2	12186260	1	4.29534e-29	CM001765.1_Ca2	25402342	1	4.72151e-29	48:C>A	48	0.827957	0.935065	0.090909	0.909091	0.064935	0.025974	0.121437	0.165289	0.143363	4.68639	4.94118	0.98
5826172|F|0-44:G>T-44:G>T	TGCAGAAACAGAGACATGAAAATGAATGGTGACTAAATTCAAATGCAGTTGAAATGAATAATTACAGAT	TGCAGAAACAGAGACATGAAAATGAATGGTGACTAAATTCAAATGCAGTTGAAATGAATAATTAC	Ca2	31060635	1	2.65549e-26	Ca2	17252628	1	2.35534e-26	CM001765.1_Ca2	31060635	1	2.64791e-26	44:G>T	44	0.989247	0.820652	0.233696	0.766304	0.179348	0.054348	0.294364	0.358164	0.326264	13.8619	14.5333	0.982759
10265153|F|0-62:G>C-62:G>C	TGCAGCTGTGTCACTTCCTCCCAAAATCAATTCCTACAAAGTTCAAATAACATAAGAAGAATGTCCCAA	TGCAGCTGTGTCACTTCCTCCCAAAATCAATTCCTACAAAGTTCAAATAACATAAGAAGAATGTCCCAA	Ca2	2711388	1	4.73504e-29	Ca2	29395202	1	4.29534e-29	CM001765.1_Ca2	2711388	1	4.72151e-29	62:G>C	62	0.978495	0.818681	0.225275	0.774725	0.181319	0.043956	0.296884	0.349052	0.322968	9.10615	9.22727	1
5826151|F|0-33:T>A-33:T>A	TGCAGAGAGTTCAAGTGTACACAATCCCTTGCCTATGGTAATTCACAAATTACAGATCGGAAGAGCGGT	TGCAGAGAGTTCAAGTGTACACAATCCCTTGCCTATGGTAATTCACAAATTAC	Ca2	31370122	1	8.80081e-20	Ca2	17559271	1	7.80604e-20	CM001765.1_Ca2	31370122	1	8.77567e-20	33:T>A	33	0.978495	0.835165	0.21978	0.78022	0.164835	0.054945	0.275329	0.342954	0.309141	43.9779	39	0.982143
10264073|F|0-45:A>G-45:A>G	TGCAGAGAGAACTCATGCTACCTCTACTCAGCCAGATTTACAGAAAAGAACTAATACAGCACCGCAAAG	TGCAGAGAGAACTCATGCTACCTCTACTCAGCCAGATTTACAGAAAAGAACTAATACAGCACCGCAAAG	Ca2	35671487	1	4.73504e-29	Ca2	21608519	1	4.29534e-29	CM001765.1_Ca2	35671487	1	4.72151e-29	45:A>G	45	0.978495	0.906593	0.21978	0.78022	0.093407	0.126374	0.169364	0.342954	0.256159	24.3351	16	0.982759
5825410|F|0-11:A>G-11:A>G	TGCAGCTTGATAATTACATTTTTGTCTCCGTTTTCAGTCATTGTATCTGTTTTGCTAGAACTAGAAGTT	TGCAGCTTGATAATTACATTTTTGTCTCCGTTTTCAGTCATTGTATCTGTTTTGCTAGAACTAGAAGTT	Ca2	31091959	1	4.73504e-29	Ca2	17283455	1	4.29534e-29	CM001765.1_Ca2	31091959	1	4.72151e-29	11:A>G	11	0.994624	0.827027	0.227027	0.772973	0.172973	0.054054	0.286107	0.350972	0.318539	36.1202	36.3864	0.982759
23871041|F|0-17:C>A-17:C>A	TGCAGCAATGCAATATCCAACAGCCAGCAATGAAGTGAGACCGCCCATGGTTTCTGGTGTAATGCCTAG	TGCAGCAATGCAATATCCAACAGCCAGCAATGAAGTGAGACCGCCCATGGTTTCTGGTGTAATGCCTAG	Ca2	35108513	1	4.73504e-29	Ca2	21061463	1	4.29534e-29	CM001765.1_Ca2	35108513	1	4.72151e-29	17:C>A	17	0.962366	0.849162	0.201117	0.798883	0.150838	0.050279	0.256172	0.321338	0.288755	5.02793	5.28947	1
10270074|F|0-38:C>T-38:C>T	TGCAGGAGGTAACAAAAATGAAAGAAGGTTCTCAGGAACTGGAATTAGCATTCAAGGGAATGATAATGC	TGCAGGAGGTAACAAAAATGAAAGAAGGTTCTCAGGAACTGGAATTAGCATTCAAGGGAATGATAATGC	Ca6	57199717	1	4.73504e-29	Ca2	33333779	1	4.29534e-29	CM001769.1_Ca6	57199717	1	4.72151e-29	38:C>T	38	0.956989	0.814607	0.196629	0.803371	0.185393	0.011236	0.302045	0.315932	0.308989	8.71429	3.91667	1
10268227|F|0-54:C>T-54:C>T	TGCAGAGAATGATAAACATATTTCACGAATCCAGCGAAATTTCCAACTATCAAACGGCAAAGAGAACAA	TGCAGAGAATGATAAACATATTTCACGAATCCAGCGAAATTTCCAACTATCAAACGGCAAAGAGAACAA	scaffold531	86436	1	4.73504e-29	Ca2	32240134	3	4.29534e-29	KB210693.1_scaffold531	86436	1	4.72151e-29	54:C>T	54	0.994624	0.816216	0.221622	0.778378	0.183784	0.037838	0.300015	0.345011	0.322513	29.6519	30.4186	0.965517
10264179|F|0-38:C>T-38:C>T	TGCAGAGGTAAGTTTTCAACTCTATCCCCTCTTTTGTCCGTTGTGGTTGTATAACACTTTTGAATCCTT	TGCAGAGGTAAGTTTTCAACTCTATCCCCTCTTTTGTCCGTTGTGGTTGTATAACACTTTTGAATCCTT	Ca6	56683161	1	4.73504e-29	Ca2	29995102	3	4.29534e-29	CM001769.1_Ca6	56683161	1	4.72151e-29	38:C>T	38	0.994624	1	0.221622	0.778378	0	0.221622	0	0.345011	0.172505	21.1843	8.7907	1
10265526|F|0-25:T>C-25:T>C	TGCAGGGACTATCCTATTCGAAGTCTTACCGTTTATATGTGCATATACAATATGTTATATTTATATTGT	TGCAGGGACTATCCTATTCGAAGTCTTACCGTTTATATGTGCATATACAATATGTTATATTTATATTGT	Ca6	57125383	1	4.73504e-29	Ca2	33259584	1	4.29534e-29	CM001769.1_Ca6	57125383	1	4.72151e-29	25:T>C	25	0.994624	0.816216	0.216216	0.783784	0.183784	0.032432	0.300015	0.338934	0.319474	15.6519	16.5714	1
10269791|F|0-26:C>T-26:C>T	TGCAGGTGTGAAACTGTTCTTCATCCCGGTTTTACAGATCGGAAGAGCGGTTCAGCAGGAATGCCGAGA	TGCAGGTGTGAAACTGTTCTTCATCCCGGTTTTAC	scaffold531	86502	1	3.69366e-10	Ca2	32240200	1	3.27615e-10	KB210693.1_scaffold531	86502	1	3.68311e-10	26:C>T	26	0.994624	0.827027	0.216216	0.783784	0.172973	0.043243	0.286107	0.338934	0.31252	27.5027	25.8333	1
8776009|F|0-24:G>A-24:G>A	TGCAGACAGCTAGTAAGAAGAAATGGAAAGCAAAATTGCTATATAATAGACATCTTAGTTGGCATGTGG	TGCAGACAGCTAGTAAGAAGAAATGGAAAGCAAAATTGCTATATAATAGACATCTTAGTTGGCATGTGG	Ca2	30406863	1	4.73504e-29	Ca2	16624759	1	4.29534e-29	CM001765.1_Ca2	30406863	1	4.72151e-29	24:G>A	24	0.94086	0.874286	0.165714	0.834286	0.125714	0.04	0.21982	0.276506	0.248163	6.44318	4.74286	0.980769
29967397|F|0-65:C>G-65:C>G	TGCAGCCACGGTATCTTGACTTCTTTTGTGATGTTCCGGATTCGGTTGAGAAGCTGATGGCTGCTCAAC	TGCAGCCACGGTATCTTGACTTCTTTTGTGATGTTCCGGATTCGGTTGAGAAGCTGATGGCTGCTCAAC	Ca2	35476063	1	4.73504e-29	Ca2	21414229	1	4.29534e-29	CM001765.1_Ca2	35476063	1	4.72151e-29	65:C>G	65	0.833333	0.980645	0.058065	0.941935	0.019355	0.03871	0.03796	0.109386	0.073673	3.25	2.7	1
10265854|F|0-54:G>T-54:G>T	TGCAGTAATGTGTTGTCCAATGAAACAATTTCTTATGTATGTTTCATGACCACTGTGGACTAAAATTCC	TGCAGTAATGTGTTGTCCAATGAAACAATTTCTTATGTATGTTTCATGACCACTGTGGACTAAAATTCC	Ca6	57199651	1	4.73504e-29	Ca2	33333713	1	4.29534e-29	CM001769.1_Ca6	57199651	1	4.72151e-29	54:G>T	54	0.994624	0.821622	0.205405	0.794595	0.178378	0.027027	0.293119	0.326428	0.309774	35.0824	15.1	1
5826172|F|0-64:C>A-64:C>A	TGCAGAAACAGAGACATGAAAATGAATGGTGACTAAATTCAAATGCAGTTGAAATGAATAATTACAGAT	TGCAGAAACAGAGACATGAAAATGAATGGTGACTAAATTCAAATGCAGTTGAAATGAATAATTAC	Ca2	31060635	1	2.65549e-26	Ca2	17252628	1	2.35534e-26	CM001765.1_Ca2	31060635	1	2.64791e-26	64:C>A	64	0.951613	0.853107	0.169492	0.830508	0.146893	0.022599	0.25063	0.281528	0.266079	13.8619	3.4375	1
10269379|F|0-25:C>A-25:C>A	TGCAGGGATTTTTTGTTTTGTTTTCCTAGTTTGCAATACTGATGGTTTATTGTATGCTTTTACAGATCG	TGCAGGGATTTTTTGTTTTGTTTTCCTAGTTTGCAATACTGATGGTTTATTGTATGCTTTTAC	Ca2	35107959	1	3.26753e-25	Ca2	21060909	1	2.8982e-25	CM001765.1_Ca2	35107959	1	3.2582e-25	25:C>A	25	1	0.860215	0.188172	0.811828	0.139785	0.048387	0.24049	0.305527	0.273008	39.7316	34.027	1
10258545|F|0-36:G>A-36:G>A	TGCAGGTTTGTCTTCTAATCAATGTTTTCAATCATGGATCATGAAAAATAGCAGTTTGTTTACAGATCG	TGCAGGTTTGTCTTCTAATCAATGTTTTCAATCATGGATCATGAAAAATAGCAGTTTGTTTAC	Ca2	35446736	1	3.26753e-25	Ca2	21384902	1	2.8982e-25	CM001765.1_Ca2	35446736	1	3.2582e-25	36:G>A	36	0.994624	0.881081	0.183784	0.816216	0.118919	0.064865	0.209554	0.300015	0.254785	41.7565	33.4444	1
5825975|F|0-9:G>A-9:G>A	TGCAGGATAGTTTTTTCACATGCATTGGGTTACAGATCGGAAGAGCGGTTCAGCAGGAATGCCGAGACC	TGCAGGATAGTTTTTTCACATGCATTGGGTTAC	Ca2	30414636	1	3.98171e-09	Ca2	16632532	1	3.53164e-09	CM001765.1_Ca2	30414636	1	3.97033e-09	9:G>A	9	0.983871	0.89071	0.169399	0.830601	0.10929	0.060109	0.194691	0.281406	0.238048	24.7936	19.6842	1
5825308|F|0-10:G>C-10:G>C	TGCAGCACAAGTTTGCTTTGTATTTTTCTTTACTTGCAGTAATATAAACCTATTGAAATATGTAGATTT	TGCAGCACAAGTTTGCTTTGTATTTTTCTTTACTTGCAGTAATATAAACCTATTGAAATATGTAGATTT	Ca2	30406797	1	4.73504e-29	Ca2	16624693	1	4.29534e-29	CM001765.1_Ca2	30406797	1	4.72151e-29	10:G>C	10	0.994624	0.886486	0.162162	0.837838	0.113514	0.048649	0.201256	0.271731	0.236494	43.2368	38.9444	1
5825228|F|0-42:C>T-42:C>T	TGCAGAGATGCCATCCAGCTTTAGCGAGGATGAAACTGCCGACACAAGTTCCTCAATGGATTGAATATT	TGCAGAGATGCCATCCAGCTTTAGCGAGGATGAAACTGCCGACACAAGTTCCTCAATGGATTGAATATT	Ca2	33661135	1	4.73504e-29	Ca2	19724699	1	4.29534e-29	CM001765.1_Ca2	33661135	1	4.72151e-29	42:C>T	42	0.983871	0.934426	0.153005	0.846995	0.065574	0.087432	0.122548	0.25919	0.190869	13.7015	8.8125	0.982759
5826181|F|0-30:A>T-30:A>T	TGCAGCTAAAATGAACCTGAACCAGATATTAGGTAGTGATGGAGAATCATTCCCAAGAACAAGAACAAG	TGCAGCTAAAATGAACCTGAACCAGATATTAGGTAGTGATGGAGAATCATTCCCAAGAACAAGAACAAG	Ca2	33650516	1	4.73504e-29	Ca2	19714080	1	4.29534e-29	CM001765.1_Ca2	33650516	1	4.72151e-29	30:A>T	30	0.994624	0.951351	0.156757	0.843243	0.048649	0.108108	0.092564	0.264368	0.178466	75.6553	52.2647	0.982759
5826051|F|0-45:A>C-45:A>C	TGCAGTTGAGTATAACAACCCTTGAAATTTCTGCAAGCATGGAATAAAAAAATGTCAACCTACTAATGT	TGCAGTTGAGTATAACAACCCTTGAAATTTCTGCAAGCATGGAATAAAAAAATGTCAACCTACTAATGT	Ca2	35505344	1	4.73504e-29	Ca2	21443557	1	4.29534e-29	CM001765.1_Ca2	35505344	1	4.72151e-29	45:A>C	45	0.989247	0.967391	0.119565	0.880435	0.032609	0.086957	0.063091	0.210539	0.136815	21.8286	13	0.982759
5825620|F|0-57:A>G-57:A>G	TGCAGTTTGGGAGATCAGTGGACACATGGTATTGAAGAGGAAAAAGGATTTTGATGAAGCATCTGAAGG	TGCAGTTTGGGAGATCAGTGGACACATGGTATTGAAGAGGAAAAAGGATTTTGATGAAGCATCTGAAGG	Ca2	34989296	1	4.73504e-29	Ca2	20951006	1	4.29534e-29	CM001765.1_Ca2	34989296	1	4.72151e-29	57:A>G	57	0.983871	0.972678	0.098361	0.901639	0.027322	0.071038	0.053152	0.177372	0.115262	7.98565	4.42105	1
10267019|F|0-16:G>A-16:G>A	TGCAGAGTCACTAATTGCTAAAATAGTTCCTCTTACAGTTACAGATCGGAAGAGCGGTTCAGCAGGAAT	TGCAGAGTCACTAATTGCTAAAATAGTTCCTCTTACAGTTAC	Ca2	35437511	1	7.11645e-14	Ca2	21375677	1	6.66281e-14	CM001765.1_Ca2	35437511	1	7.09612e-14	16:G>A	16	0.994624	0.962162	0.102703	0.897297	0.037838	0.064865	0.072812	0.18431	0.128561	13.2584	11.2	1
5825339|F|0-6:C>A-6:C>A	TGCAGCCAAAGAACGTTTTCTGGCACGTAAGCGAGCAAAGGAACAGTGAACATTTTCCTGTCTGTGCTC	TGCAGCCAAAGAACGTTTTCTGGCACGTAAGCGAGCAAAGGAACAGTGAACATTTTCCTGTCTGTGCTC	Ca2	35476129	1	4.73504e-29	Ca2	21414295	1	4.29534e-29	CM001765.1_Ca2	35476129	1	4.72151e-29	6:C>A	6	0.989247	0.967391	0.097826	0.902174	0.032609	0.065217	0.063091	0.176512	0.119802	17.9378	10	1
5826149|F|0-24:A>G-24:A>G	TGCAGAATGGATAAATTTATAAGAACGTGTGGGTGGGTAAGCTAAATAAGTTACAGATCGGAAGAGCGG	TGCAGAATGGATAAATTTATAAGAACGTGTGGGTGGGTAAGCTAAATAAGTTAC	Ca2	35465987	1	2.53133e-20	Ca2	21404153	1	2.24521e-20	CM001765.1_Ca2	35465987	1	2.5241e-20	24:A>G	24	0.994624	0.972973	0.097297	0.902703	0.027027	0.07027	0.052593	0.175661	0.114127	49.6651	31.3	1
5825396|F|0-19:T>C-19:T>C	TGCAGCTGATGCATCAGTTTCAACAACAAACTTTGATTAGCTCTAATAGATCTCATTCCATTTGTGTTG	TGCAGCTGATGCATCAGTTTCAACAACAAACTTTGATTAGCTCTAATAGATCTCATTCCATTTGTGTTG	Ca2	35466142	1	4.73504e-29	Ca2	21404308	1	4.29534e-29	CM001765.1_Ca2	35466142	1	4.72151e-29	19:T>C	19	0.978495	0.978022	0.082418	0.917582	0.021978	0.06044	0.04299	0.15125	0.09712	12.5646	8.0625	1
5825463|F|0-19:C>T-19:C>T	TGCAGGGGGCCGCTGCGGGCCTTGAATGAGGTCTGTGGAGCAAGCAACTTGTCTTCAGTTCCACCAATG	TGCAGGGGGCCGCTGCGGGCCTTGAATGAGGTCTGTGGAGCAAGCAACTTGTCTTCAGTTCCACCAATG	Ca6	56854734	1	4.73504e-29	Ca2	33003215	1	4.29534e-29	CM001769.1_Ca6	56854734	1	4.72151e-29	19:C>T	19	0.951613	0.960452	0.056497	0.943503	0.039548	0.016949	0.075968	0.10661	0.091289	6.10152	6.45455	1
15979405|F|0-51:T>A-51:T>A	TGCAGATGTGCATCTATTACGCAGTACCTTATTTTTAGCATCATCTAACAATTTCATGATTACTGACTT	TGCAGATGTGCATCTATTACGCAGTACCTTATTTTTAGCATCATCTAACAATTTCATGATTACTGACTT	Ca2	34884980	1	4.73504e-29	Ca2	20860596	1	4.29534e-29	CM001765.1_Ca2	34884980	1	4.72151e-29	51:T>A	51	0.978495	0.967033	0.076923	0.923077	0.032967	0.043956	0.06376	0.142012	0.102886	17.5194	12.4118	0.982759
37050271|F|0-62:T>C-62:T>C	TGCAGGCTGAGGGAGCCAACTGCACTCAATCACGATCCTAGGAATACTATTTATTTTTTAGATCAATTA	TGCAGGCTGAGGGAGCCAACTGCACTCAATCACGATCCTAGGAATACTATTTATTTTTTAGATCAATTA	Ca3	24299709	1	2.203e-27	Ca3	32818675	1	1.99843e-27	CM001766.1_Ca3	24299709	1	2.19671e-27	62:T>C	62	0.994624	0.032432	0.972973	0.027027	0.967568	0.005405	0.062761	0.052593	0.057677	30.4286	25.1706	1
10264858|F|0-6:T>C-6:T>C	TGCAGCTAGGAATTGGGCCCCACTCTGTCAGAAATCAGAATCAACCCATTACCCATATGTCAGTAGAAC	TGCAGCTAGGAATTGGGCCCCACTCTGTCAGAAATCAGAATCAACCCATTACCCATATGTCAGTAGAAC	Ca3	14027501	1	2.203e-27	Ca3	58641748	1	1.99843e-27	CM001766.1_Ca3	14027501	1	2.19671e-27	6:T>C	6	0.989247	0.086957	0.967391	0.032609	0.913043	0.054348	0.15879	0.063091	0.11094	24.7143	35.601	1
5825279|F|0-39:G>C-39:G>C	TGCAGATTCTATATATGCACACAAATAAGCATGTATGTCGATGCACCTAAGTTATGTATATCCAGTGAA	TGCAGATTCTATATATGCACACAAATAAGCATGTATGTCGATGCACCTAAGTTATGTATATCCAGTGAA	Ca3	32934847	1	2.203e-27	Ca3	40809349	1	1.99843e-27	CM001766.1_Ca3	32934847	1	2.19671e-27	39:G>C	39	0.989247	0.086957	0.967391	0.032609	0.913043	0.054348	0.15879	0.063091	0.11094	23.3809	28.5266	0.965517
13144430|F|0-7:C>G-7:C>G	TGCAGTTCCGGGCTTCTTCAATCACTTGCGATCCCTACACCTATGGTATGCCTGAAGTTGTGAATGTAT	TGCAGTTCCGGGCTTCTTCAATCACTTGCGATCCCTACACCTATGGTATGCCTGAAGTTGTGAATGTAT	Ca3	37784989	1	4.73504e-29	Ca3	49426508	1	4.29534e-29	CM001766.1_Ca3	37784989	1	4.72151e-29	7:C>G	7	0.978495	0.131868	0.961538	0.038462	0.868132	0.093407	0.228958	0.073964	0.151461	6.3871	8.56373	1
10270099|F|0-37:C>T-37:C>T	TGCAGTATTTTTTGCAGGAAATTCAAGATAGTTTTGTCGATACAGAGTTCTGGTACGTAGATCAAGGTG	TGCAGTATTTTTTGCAGGAAATTCAAGATAGTTTTGTCGATACAGAGTTCTGGTACGTAGATCAAGGTG	Ca3	18337432	1	2.203e-27	Ca3	62424753	1	1.99843e-27	CM001766.1_Ca3	18337432	1	2.19671e-27	37:C>T	37	0.973118	0.088398	0.961326	0.038674	0.911602	0.049724	0.161167	0.074357	0.117762	4.47368	7.60294	1
8776176|F|0-16:A>G-16:A>G	TGCAGCCTGAATCACGACAAAGAGTTGTCAACAAAATGTAAGCTTCAGTTTTTTACAGATCGGAAGAGC	TGCAGCCTGAATCACGACAAAGAGTTGTCAACAAAATGTAAGCTTCAGTTTTTTAC	scaffold3191	30310	1	2.70009e-20	Ca3	23843108	2	2.39489e-20	KB212665.1_scaffold3191	30310	1	2.69237e-20	16:A>G	16	1	0.215054	0.951613	0.048387	0.784946	0.166667	0.337611	0.092092	0.214851	41.234	63.7379	0.982759
10270053|F|0-66:T>C-66:T>C	TGCAGCATTGCTTCTTGTTTGGATGGTTCCACATTTCAAGGCATCAATGAGAAGGGAAATGAGGGCTGG	TGCAGCATTGCTTCTTGTTTGGATGGTTCCACATTTCAAGGCATCAATGAGAAGGGAAATGAGGGCTGG	Ca3	39215473	1	2.203e-27	Ca3	50830494	1	1.99843e-27	CM001766.1_Ca3	39215473	1	2.19671e-27	66:T>C	66	0.951613	0.101695	0.937853	0.062147	0.898305	0.039548	0.182706	0.116569	0.149638	4.9	5.07179	1
15990258|F|0-6:A>G-6:A>G	TGCAGTAGTGTCGGTGAAAGCCGCGGATTCCGGGGCTGTATTGGTTGAGAAGTCTGAAGCAGAAAATGT	TGCAGTAGTGTCGGTGAAAGCCGCGGATTCCGGGGCTGTATTGGTTGAGAAGTCTGAAGCAGAAAATGT	Ca3	23493075	1	2.203e-27	Ca3	32037220	1	1.99843e-27	CM001766.1_Ca3	23493075	1	2.19671e-27	6:A>G	6	0.978495	0.131868	0.934066	0.065934	0.868132	0.065934	0.228958	0.123174	0.176066	9.19231	10.1244	1
5826266|F|0-6:T>C-6:T>C	TGCAGATTTGTTCTGCATGAATATTCGTAAAAAAATGTCTTACAGATCGGAAGAGCGGTTCAGCAGGAA	TGCAGATTTGTTCTGCATGAATATTCGTAAAAAAATGTCTTAC	Ca7	33904749	1	2.08856e-14	Ca3	10180933	2	1.95001e-14	CM001770.1_Ca7	33904749	1	2.0826e-14	6:T>C	6	1	0.725806	0.930108	0.069892	0.274194	0.655914	0.398023	0.130015	0.264019	57.925	18.5512	1
10268408|F|0-19:T>A-19:T>A	TGCAGCGAACCCTGTTCGATGCCAAATTGGTCCACATGACCAAGCTCACAAACCTAGTTTACAGATCGG	TGCAGCGAACCCTGTTCGATGCCAAATTGGTCCACATGACCAAGCTCACAAACCTAGTTTAC	Ca3	23443109	1	5.32754e-23	Ca3	31987459	1	4.72536e-23	CM001766.1_Ca3	23443109	1	5.31232e-23	19:T>A	19	0.983871	0.131148	0.928962	0.071038	0.868852	0.060109	0.227896	0.131984	0.17994	16.2308	23.3317	1
10265994|F|0-56:C>T-56:C>T	TGCAGTCAAAAAAATCCTCAATTTTAGAATGAAATTTGTCTTTCATGATTTTGTTACGTGATTACAGAT	TGCAGTCAAAAAAATCCTCAATTTTAGAATGAAATTTGTCTTTCATGATTTTGTTACGTGATTAC	Ca3	23549004	1	1.23548e-24	Ca3	32093149	1	1.09583e-24	CM001766.1_Ca3	23549004	1	1.23195e-24	56:C>T	56	0.978495	0.164835	0.928571	0.071429	0.835165	0.093407	0.275329	0.132653	0.203991	8	21.1212	0.981481
10265556|F|0-39:C>T-39:C>T	TGCAGGGCCTAAGATGCTTGGAAGGAGCACTTCTTTGGTCATCCCTCATGAGTTTCTATGCCCAATAAC	TGCAGGGCCTAAGATGCTTGGAAGGAGCACTTCTTTGGTCATCCCTCATGAGTTTCTATGCCCAATAAC	Ca3	23442487	1	2.203e-27	Ca3	31986837	1	1.99843e-27	CM001766.1_Ca3	23442487	1	2.19671e-27	39:C>T	39	0.973118	0.127072	0.917127	0.082873	0.872928	0.044199	0.221849	0.15201	0.18693	13.8	15.7692	1
5825618|F|0-58:A>C-58:A>C	TGCAGTTTGCATGACTAAGAGTCCAGAATGTGGTTTGTAGACTTGTTTAGGGTACTTCATAAACTAGGC	TGCAGTTTGCATGACTAAGAGTCCAGAATGTGGTTTGTAGACTTGTTTAGGGTACTTCATAAACTAGGC	Ca3	36377251	1	2.203e-27	Ca3	48052063	1	1.99843e-27	CM001766.1_Ca3	36377251	1	2.19671e-27	58:A>C	58	0.983871	0.174863	0.912568	0.087432	0.825137	0.087432	0.288572	0.159575	0.224074	7.5	9.04569	1
5825511|F|0-49:A>T-49:A>T	TGCAGTAATGTATAAATATGTCTGAATTTTCTGATGTGGTTCAAAATTGATTTCAATTTGAGTTTACAG	TGCAGTAATGTATAAATATGTCTGAATTTTCTGATGTGGTTCAAAATTGATTTCAATTTGAGTTTACAG	Ca3	36361648	1	1.02496e-25	Ca3	48036519	1	9.29777e-26	CM001766.1_Ca3	36361648	1	1.02203e-25	49:A>T	49	0.989247	0.190217	0.907609	0.092391	0.809783	0.097826	0.308069	0.16771	0.23789	15.3846	20.1827	1
5825442|F|0-16:C>T-16:C>T	TGCAGGCACACTTGGTCTACAACCAATCTGAATCAGTGCTCTCTCTACTGGTTGTCCAAGTGGCATTCT	TGCAGGCACACTTGGTCTACAACCAATCTGAATCAGTGCTCTCTCTACTGGTTGTCCAAGTGGCATTCT	Ca3	36253223	1	2.203e-27	Ca3	47928549	1	1.99843e-27	CM001766.1_Ca3	36253223	1	2.19671e-27	16:C>T	16	0.978495	0.197802	0.906593	0.093407	0.802198	0.104396	0.317353	0.169364	0.243358	8.5	9.54639	0.964286
5825960|F|0-45:T>C-45:T>C	TGCAGCAGCATTGCGTTGTAGGGTCATGCCTCCTCCTTGCATTAGTAACCCCTATTTACAGATCGGAAG	TGCAGCAGCATTGCGTTGTAGGGTCATGCCTCCTCCTTGCATTAGTAACCCCTATTTAC	Ca3	36378858	1	2.28298e-21	Ca3	48053670	1	2.02493e-21	CM001766.1_Ca3	36378858	1	2.27646e-21	45:T>C	45	0.983871	0.185792	0.901639	0.098361	0.814208	0.087432	0.302547	0.177372	0.239959	13.0811	16.8615	0.982759
5825184|F|0-30:A>G-30:A>G	TGCAGAATTAGCTCTTGTTTCGATTGTTCCACATCTCAACGCCTTCATAAGAAGCGGAATCACCATTGG	TGCAGAATTAGCTCTTGTTTCGATTGTTCCACATCTCAACGCCTTCATAAGAAGCGGAATCACCATTGG	Ca3	16648568	1	2.203e-27	Ca3	60885533	1	1.99843e-27	CM001766.1_Ca3	16648568	1	2.19671e-27	30:A>G	30	0.962366	0.201117	0.899441	0.100559	0.798883	0.100559	0.321338	0.180893	0.251116	5.32558	6.63492	0.982759
37050305|F|0-38:C>A-38:C>A	TGCAGTGCTGGCTATGTATCTTGCAAGTTTGAAAAAGACTTATTGGTTTAGTGCATTGGTAAGGTATAT	TGCAGTGCTGGCTATGTATCTTGCAAGTTTGAAAAAGACTTATTGGTTTAGTGCATTGGTAAGGTATAT	Ca3	17747701	1	2.203e-27	Ca3	61879629	1	1.99843e-27	CM001766.1_Ca3	17747701	1	2.19671e-27	38:C>A	38	0.983871	0.153005	0.896175	0.103825	0.846995	0.04918	0.25919	0.186091	0.22264	18.9	18.6443	1
5825173|F|0-68:G>A-68:G>A	TGCAGAAGTAGCAGCCTCCAGCATATCAGATGACCGCCAGGCAACGCAAGGCGCCAGCACAATAAGAAG	TGCAGAAGTAGCAGCCTCCAGCATATCAGATGACCGCCAGGCAACGCAAGGCGCCAGCACAATAAGAAG	Ca3	31519757	1	1.70302e-28	Ca3	39760227	1	1.54488e-28	CM001766.1_Ca3	31519757	1	1.69816e-28	68:G>A	68	0.973118	0.281768	0.872928	0.127072	0.718232	0.154696	0.40475	0.221849	0.313299	9.30357	10.7807	0.948276
5825951|F|0-26:C>T-26:C>T	TGCAGATAAAAATGGTCGATGTATCTCTGCTATCGGCAACAGAGATTGATTGGCTTACAGATCGGAAGA	TGCAGATAAAAATGGTCGATGTATCTCTGCTATCGGCAACAGAGATTGATTGGCTTAC	Ca3	38204468	1	1.71443e-22	Ca3	49834339	1	1.52064e-22	CM001766.1_Ca3	38204468	1	1.70953e-22	26:C>T	26	0.989247	0.282609	0.869565	0.130435	0.717391	0.152174	0.405482	0.226843	0.316163	15.4355	16.163	0.948276
5825913|F|0-45:G>A-45:G>A	TGCAGTGGCTGATGTTGTTTCAGAGGGTACTGGCCAAGCTGTTGAGGGAGAGGTTCGTCCTGATGGTGC	TGCAGTGGCTGATGTTGTTTCAGAGGGTACTGGCCAAGCTGTTGAGGGAGAGGTTCGTCCTGATGGTGC	Ca3	31621083	1	2.203e-27	Ca3	39848570	1	1.99843e-27	CM001766.1_Ca3	31621083	1	2.19671e-27	45:G>A	45	0.989247	0.282609	0.847826	0.152174	0.717391	0.130435	0.405482	0.258034	0.331758	18.193	22.2649	0.982759
10265013|F|0-39:C>G-39:C>G	TGCAGCTAAGCATCATACTGTTATTGCTACTCAGGGCGGCGAAGTGTTCACCTGGGGATCCAATAGAGG	TGCAGCTAAGCATCATACTGTTATTGCTACTCAGGGCGGCGAAGTGTTCACCTGGGGATCCAATAGAGG	Ca3	26849181	1	2.203e-27	Ca3	35259446	1	1.99843e-27	CM001766.1_Ca3	26849181	1	2.19671e-27	39:C>G	39	0.994624	0.259459	0.843243	0.156757	0.740541	0.102703	0.38428	0.264368	0.324324	30.3726	35.2	0.982759
5825406|F|0-57:T>C-57:T>C	TGCAGCTGTTTTCCAGCAGTCCATGCATTGGATGTCTATGGCACACCCAAAGGCATATTATCACTCAGG	TGCAGCTGTTTTCCAGCAGTCCATGCATTGGATGTCTATGGCACACCCAAAGGCATATTATCACTCAGG	Ca3	31519823	1	2.203e-27	Ca3	39760293	1	1.99843e-27	CM001766.1_Ca3	31519823	1	2.19671e-27	57:T>C	57	0.983871	0.26776	0.84153	0.15847	0.73224	0.10929	0.392129	0.266714	0.329422	12.0566	13.9672	0.982759
5825891|F|0-50:A>T-50:A>T	TGCAGGTTTGTACTCTGATCCCATATCTCTGTTGCTCCTTTTCCTTATTCACTTCCTTTTGTTGTTATT	TGCAGGTTTGTACTCTGATCCCATATCTCTGTTGCTCCTTTTCCTTATTCACTTCCTTTTGTTGTTATT	Ca3	31302279	1	2.203e-27	Ca3	39544479	1	1.99843e-27	CM001766.1_Ca3	31302279	1	2.19671e-27	50:A>T	50	0.994624	0.367568	0.837838	0.162162	0.632432	0.205405	0.464923	0.271731	0.368327	24.2432	26.9511	1
5825608|F|0-12:G>A-12:G>A	TGCAGTTGGAGTGATAGGAATGAAGGGAAACTCGCACGTGCAATGGATGAAAGTGTGCAATGTATTTGA	TGCAGTTGGAGTGATAGGAATGAAGGGAAACTCGCACGTGCAATGGATGAAAGTGTGCAATGTATTTGA	Ca3	36212916	1	2.203e-27	Ca3	47888250	1	1.99843e-27	CM001766.1_Ca3	36212916	1	2.19671e-27	12:G>A	12	0.983871	0.284153	0.836066	0.163934	0.715847	0.120219	0.40682	0.27412	0.34047	15.7241	16.8398	1
5825304|F|0-27:C>T-27:C>T	TGCAGCAATCACTCCTGAACAATTTTTCCTCTTTATTGTTCCATTCTTTCCATTTTCAAGTATGAATTT	TGCAGCAATCACTCCTGAACAATTTTTCCTCTTTATTGTTCCATTCTTTCCATTTTCAAGTATGAATTT	Ca3	31479266	1	2.203e-27	Ca3	39720053	1	1.99843e-27	CM001766.1_Ca3	31479266	1	2.19671e-27	27:C>T	27	0.978495	0.285714	0.835165	0.164835	0.714286	0.120879	0.408163	0.275329	0.341746	6.57895	7.9337	1
5826140|F|0-68:T>A-68:T>A	TGCAGTTTGGACATCCAAATACGGTCCCTTTTGGAAGAGAAGAATTTGTATGGGGATTCTGGAAGAATT	TGCAGTTTGGACATCCAAATACGGTCCCTTTTGGAAGAGAAGAATTTGTATGGGGATTCTGGAAGAATT	Ca3	31361170	1	1.70302e-28	Ca3	39603000	1	1.54488e-28	CM001766.1_Ca3	31361170	1	1.69816e-28	68:T>A	68	0.994624	0.372973	0.832432	0.167568	0.627027	0.205405	0.467728	0.278977	0.373353	36.7733	37.3407	0.982759
5825613|F|0-51:A>C-51:A>C	TGCAGTTTACGCGAACTCGATTGTGGAGACTCACAGCCAGTTTGATGTTGGAAAGAATGCATTCTTTGT	TGCAGTTTACGCGAACTCGATTGTGGAGACTCACAGCCAGTTTGATGTTGGAAAGAATGCATTCTTTGT	Ca3	30002789	1	2.203e-27	Ca3	38276702	1	1.99843e-27	CM001766.1_Ca3	30002789	1	2.19671e-27	51:A>C	51	0.983871	0.311475	0.830601	0.169399	0.688525	0.142077	0.428917	0.281406	0.355161	11.4923	14.8736	0.965517
11063274|F|0-37:T>C-37:T>C	TGCAGACCAGATACTAAACTATAGGATAATGTGGCAGTCAAATTTGAATAAGGGAAATAAACTGTTAGA	TGCAGACCAGATACTAAACTATAGGATAATGTGGCAGTCAAATTTGAATAAGGGAAATAAACTGTTAGA	Ca3	31454466	1	2.203e-27	Ca3	39695648	1	1.99843e-27	CM001766.1_Ca3	31454466	1	2.19671e-27	37:T>C	37	0.930108	0.260116	0.820809	0.179191	0.739884	0.080925	0.384911	0.294163	0.339537	3.74	4.50595	0.962963
10270064|F|0-63:C>A-63:C>A	TGCAGCTATGAATCAGAAAATTTGAAGGGAAATACAAATCGCATTTACGACTTCGACGCGGAACAGCGT	TGCAGCTATGAATCAGAAAATTTGAAGGGAAATACAAATCGCATTTACGACTTCGACGCGGAACAGCGT	Ca3	31411999	1	2.203e-27	Ca3	39653829	1	1.99843e-27	CM001766.1_Ca3	31411999	1	2.19671e-27	63:C>A	63	0.967742	0.355556	0.822222	0.177778	0.644444	0.177778	0.458272	0.292346	0.375309	6.22535	7.47159	0.982759
29967330|F|0-21:T>C-21:T>C	TGCAGAAGGCTGCAAATTTGGTGACAAATGCCATTTTGCTCACGGTGAATGGGAACTTGGGAAGCCTGT	TGCAGAAGGCTGCAAATTTGGTGACAAATGCCATTTTGCTCACGGTGAATGGGAACTTGGGAAGCCTGT	Ca3	29974574	1	2.203e-27	Ca3	38248487	1	1.99843e-27	CM001766.1_Ca3	29974574	1	2.19671e-27	21:T>C	21	0.946237	0.323864	0.8125	0.1875	0.676136	0.136364	0.437952	0.304688	0.37132	3.56061	4.08929	0.96
29967625|F|0-42:C>T-42:C>T	TGCAGCCTCATTGACCATAGATTGGTTATACATTATATAATTCGGTATATTATGTTGAATTTTCAAACG	TGCAGCCTCATTGACCATAGATTGGTTATACATTATATAATTCGGTATATTATGTTGAATTTTCAAACG	Ca3	29726211	1	2.203e-27	Ca3	38004400	1	1.99843e-27	CM001766.1_Ca3	29726211	1	2.19671e-27	42:C>T	42	0.930108	0.33526	0.780347	0.219653	0.66474	0.115607	0.445722	0.342811	0.394266	3.4375	4.06173	0.962963
5826004|F|0-62:G>C-62:G>C	TGCAGTATTTGGAAATGATGCTATAGAGATATACGTCCAGTCTTGAATTGTAAAATTATTGCGAAGAAA	TGCAGTATTTGGAAATGATGCTATAGAGATATACGTCCAGTCTTGAATTGTAAAATTATTGCGAAGAAA	Ca3	36067738	1	2.203e-27	Ca3	47743570	1	1.99843e-27	CM001766.1_Ca3	36067738	1	2.19671e-27	62:G>C	62	1	0.38172	0.784946	0.215054	0.61828	0.166667	0.47202	0.337611	0.404816	78.0128	93.0115	0.965517
5825700|F|0-9:C>T-9:C>T	TGCAGCAATCAGAGGTTTACACTTTGAAGGTGCAATTACAGATCGGAAGAGCGGTTCAGCAGGAATGCC	TGCAGCAATCAGAGGTTTACACTTTGAAGGTGCAATTAC	Ca3	36120765	1	1.3693e-10	Ca3	47795955	1	1.21452e-10	CM001766.1_Ca3	36120765	1	1.36539e-10	9:C>T	9	1	0.333333	0.784946	0.215054	0.666667	0.11828	0.444444	0.337611	0.391028	19.0735	20.7069	0.965517
5826102|F|0-31:G>A-31:G>A	TGCAGTTCATCGTGGCATAATTCCAAACGCAGCCACAAGTCCAAATTACAGATCGGAAGAGCGGTTCAG	TGCAGTTCATCGTGGCATAATTCCAAACGCAGCCACAAGTCCAAATTAC	Ca3	36132604	1	5.90668e-16	Ca3	47807794	1	5.23904e-16	CM001766.1_Ca3	36132604	1	5.8898e-16	31:G>A	31	0.994624	0.324324	0.772973	0.227027	0.675676	0.097297	0.438276	0.350972	0.394624	28.7273	35.2164	1
5825411|F|0-18:A>G-18:A>G	TGCAGCTTGGGCATTACAAGCCTTCTCTATATTTTGTATAAAAACATATTGAAGAAGGGGAGATAAGGG	TGCAGCTTGGGCATTACAAGCCTTCTCTATATTTTGTATAAAAACATATTGAAGAAGGGGAGATAAGGG	Ca3	36034012	1	2.203e-27	Ca3	47709844	1	1.99843e-27	CM001766.1_Ca3	36034012	1	2.19671e-27	18:A>G	18	0.978495	0.362637	0.763736	0.236264	0.637363	0.126374	0.462263	0.360886	0.411575	7.95833	7.83832	0.982759
5825531|F|0-56:G>A-56:G>A	TGCAGTATTCCTGCAAATGAGAGGAGAGGAGGATTATAATTTCCAAAATCAAAAAGGCTATACCTCAAG	TGCAGTATTCCTGCAAATGAGAGGAGAGGAGGATTATAATTTCCAAAATCAAAAAGGCTATACCTCAAG	Ca3	36049613	1	2.203e-27	Ca3	47725445	1	1.99843e-27	CM001766.1_Ca3	36049613	1	2.19671e-27	56:G>A	56	1	0.349462	0.763441	0.236559	0.650538	0.112903	0.454677	0.361198	0.407937	27.2253	28.4647	1
5826107|F|0-55:A>G-55:A>G	TGCAGAACTTCCAAGGTTGTAAGTTCCCTGGTCTAAAGACCCAATTTCACTCACAAATGACGGGCCATC	TGCAGAACTTCCAAGGTTGTAAGTTCCCTGGTCTAAAGACCCAATTTCACTCACAAATGACGGGCCATC	Ca3	36037724	1	2.203e-27	Ca3	47713556	1	1.99843e-27	CM001766.1_Ca3	36037724	1	2.19671e-27	55:A>G	55	0.983871	0.349727	0.759563	0.240437	0.650273	0.10929	0.454836	0.365254	0.410045	17.6571	18.485	1
5825736|F|0-38:G>C-38:G>C	TGCAGGCAAGCAAATAATAAATAAATGTTGTGTACAAAGTAAAGTTACAGATCGGAAGAGCGGTTCAGC	TGCAGGCAAGCAAATAATAAATAAATGTTGTGTACAAAGTAAAGTTAC	Ca3	36102284	1	2.03944e-15	Ca3	47777481	1	1.80892e-15	CM001766.1_Ca3	36102284	1	2.03362e-15	38:G>C	38	0.994624	0.351351	0.756757	0.243243	0.648649	0.108108	0.455807	0.368152	0.41198	23.4648	26.4286	1
5825769|F|0-36:C>T-36:C>T	TGCAGTTATTTGGAGATACTAATGCCCAAGGCTCATCAGCCGCACAATTGGACGGGCTTGAAGATCGGA	TGCAGTTATTTGGAGATACTAATGCCCAAGGCTCATCAGCCGCACAATTGGACGGGCTTAC	Ca3	36099706	1	6.71025e-22	Ca3	47774903	1	5.95178e-22	CM001766.1_Ca3	36099706	1	6.69108e-22	36:C>T	36	0.994624	0.335135	0.756757	0.243243	0.664865	0.091892	0.445639	0.368152	0.406896	14.7164	14.5893	0.982759
5825603|F|0-63:A>G-63:A>G	TGCAGTTCCTATCTCAGGCATGAATCGACGACTTATAGTTGGTCGGTTTGGTAGGTAACCTGCATTGTT	TGCAGTTCCTATCTCAGGCATGAATCGACGACTTATAGTTGGTCGGTTTGGTAGGTAACCTGCATTGTT	Ca3	38175070	1	4.73504e-29	Ca3	49807823	1	4.29534e-29	CM001766.1_Ca3	38175070	1	4.72151e-29	63:A>G	63	0.983871	0.486339	0.748634	0.251366	0.513661	0.234973	0.499627	0.376362	0.437995	20.3458	21.8718	1
8776021|F|0-54:C>T-54:C>T	TGCAGATACTATTCCAATGATGAGGGACTCAATAACTGTGACAACAACAGAATACTTTGCAGCTCTTGG	TGCAGATACTATTCCAATGATGAGGGACTCAATAACTGTGACAACAACAGAATACTTTGCAGCTCTTGG	Ca3	23327541	1	4.73504e-29	Ca3	31888387	1	4.29534e-29	CM001766.1_Ca3	23327541	1	4.72151e-29	54:C>T	54	0.94086	0.468571	0.68	0.32	0.531429	0.148571	0.498024	0.4352	0.466612	5.28571	4.86986	0.965517
5825956|F|0-9:C>T-9:C>T	TGCAGATCACCCTCTCTGTTAGAATCGGAACGTTTACAGATCGGAAGAGCGGTTCAGCAGGAATGCCGA	TGCAGATCACCCTCTCTGTTAGAATCGGAACGTTTAC	scaffold1281	316009	1	3.33127e-11	Ca3	3563736	1	2.95472e-11	KB211245.1_scaffold1281	316009	1	3.32175e-11	9:C>T	9	0.973118	0.574586	0.679558	0.320442	0.425414	0.254144	0.488874	0.435518	0.462196	30.4344	34.979	0.981481
10269354|F|0-17:G>A-17:G>A	TGCAGCTTTCTTCTCTAGAGAAGATGTTATAAATTGAAGGCTGTAGTATTTCCTCAACTCTTGAGCCTG	TGCAGCTTTCTTCTCTAGAGAAGATGTTATAAATTGAAGGCTGTAGTATTTCCTCAACTCTTGAGCCTG	Ca3	39405052	1	4.73504e-29	Ca3	51019876	1	4.29534e-29	CM001766.1_Ca3	39405052	1	4.72151e-29	17:G>A	17	0.994624	1	0.664865	0.335135	0	0.664865	0	0.445639	0.22282	35.4746	13.2766	0.982759
8776000|F|0-59:C>T-59:C>T	TGCAGAACATTCTGCTCTGGTGAAAATGGACTAACCCCAAGTGTGTTAGTCTTTGACGCCGCAACTTTG	TGCAGAACATTCTGCTCTGGTGAAAATGGACTAACCCCAAGTGTGTTAGTCTTTGACGCCGCAACTTTG	Ca3	38161108	1	2.203e-27	Ca3	49793861	1	1.99843e-27	CM001766.1_Ca3	38161108	1	2.19671e-27	59:C>T	59	0.967742	0.722222	0.461111	0.538889	0.277778	0.183333	0.401235	0.496975	0.449105	6.97297	6.57	0.982759
5826055|F|0-27:A>G-27:A>G	TGCAGTTTGATCACCAAGGTCAAAACCAGACCGAACCGTCCACAGTTCAACTGGGAACCGAACCTATGT	TGCAGTTTGATCACCAAGGTCAAAACCAGACCGAACCGTCCACAGTTCAACTGGGAACCGAACCTATGT	Ca3	7419855	1	2.203e-27	Ca3	52693232	1	1.99843e-27	CM001766.1_Ca3	7419855	1	2.19671e-27	27:A>G	27	0.924731	0.75	0.418605	0.581395	0.25	0.168605	0.375	0.48675	0.430875	20.7961	19.506	0.98
5826055|F|0-64:T>C-64:T>C	TGCAGTTTGATCACCAAGGTCAAAACCAGACCGAACCGTCCACAGTTCAACTGGGAACCGAACCTATGT	TGCAGTTTGATCACCAAGGTCAAAACCAGACCGAACCGTCCACAGTTCAACTGGGAACCGAACCTATGT	Ca3	7419855	1	2.203e-27	Ca3	52693232	1	1.99843e-27	CM001766.1_Ca3	7419855	1	2.19671e-27	64:T>C	64	0.811828	0.860927	0.278146	0.721854	0.139073	0.139073	0.239463	0.401561	0.320512	20.6667	17.18	1
8776100|F|0-6:G>T-6:G>T	TGCAGTGCAGGTGCTGAAAATTTGTTATCTGACACACACTTTAGTTTCATTTGAACCATTGAATGTATG	TGCAGTGCAGGTGCTGAAAATTTGTTATCTGACACACACTTTAGTTTCATTTGAACCATTGAATGTATG	Ca3	14518689	1	4.73504e-29	Ca3	58943294	1	4.29534e-29	CM001766.1_Ca3	14518689	1	4.72151e-29	6:G>T	6	0.956989	0.820225	0.370787	0.629213	0.179775	0.191011	0.294912	0.466608	0.38076	7.78488	6.52	0.962963
5825745|F|0-21:T>C-21:T>C	TGCAGGTATTGGTGTGAAGAATTCACTGATTGTATTGGGTGTGATTACAGATCGGAAGAGCGGTTCAGC	TGCAGGTATTGGTGTGAAGAATTCACTGATTGTATTGGGTGTGATTAC	Ca3	31288893	1	4.3835e-17	Ca3	39531093	1	3.88802e-17	CM001766.1_Ca3	31288893	1	4.37097e-17	21:T>C	21	0.94086	0.794286	0.36	0.64	0.205714	0.154286	0.326792	0.4608	0.393796	12.2378	7.64706	1
15979687|F|0-33:C>T-33:C>T	TGCAGTACAGACTCCTCTAATCGAAGGTTTGTCCCGAAGTCAGACACCTCTAGTCGAAGGTGTGTCCCA	TGCAGTACAGACTCCTCTAATCGAAGGTTTGTCCCGAAGTCAGACACCTCTAGTCGAAGGTGTGTCCCA	Ca3	31411497	1	4.73504e-29	Ca3	39653327	1	4.29534e-29	CM001766.1_Ca3	31411497	1	4.72151e-29	33:C>T	33	0.962366	0.815642	0.363128	0.636872	0.184358	0.178771	0.30074	0.462532	0.381636	7.93103	7.19718	1
5825353|F|0-25:C>A-25:C>A	TGCAGCCCGGTTTTCACCTGATGACCAATTCTCAAGGCAAAGAATTCTTCTGAAGAAGCGACTTGGACT	TGCAGCCCGGTTTTCACCTGATGACCAATTCTCAAGGCAAAGAATTCTTCTGAAGAAGCGACTTGGACT	Ca3	31413545	1	4.73504e-29	Ca3	39655375	1	4.29534e-29	CM001766.1_Ca3	31413545	1	4.72151e-29	25:C>A	25	0.994624	0.821622	0.378378	0.621622	0.178378	0.2	0.293119	0.470416	0.381768	19.8771	16.2467	1
5825482|F|0-27:A>G-27:A>G	TGCAGGTCAGTTTGTAGATATGAAAAGACGAGCGATGAACGATAGACTAATGCTTGCAGAAAAAGGTTT	TGCAGGTCAGTTTGTAGATATGAAAAGACGAGCGATGAACGATAGACTAATGCTTGCAGAAAAAGGTTT	Ca3	36005823	1	4.73504e-29	Ca3	47681818	1	4.29534e-29	CM001766.1_Ca3	36005823	1	4.72151e-29	27:A>G	27	0.973118	0.745856	0.359116	0.640884	0.254144	0.104972	0.379109	0.460303	0.419706	6.57862	5.85714	0.96
29967703|F|0-39:T>A-39:T>A	TGCAGCTTAGAAACAATCATGGCTTCCAAGCCTTTATCCTTGTGAGACATGTATCCCACATCAGTTGGT	TGCAGCTTAGAAACAATCATGGCTTCCAAGCCTTTATCCTTGTGAGACATGTATCCCACATCAGTTGGT	Ca3	31312816	1	4.73504e-29	Ca3	39554849	1	4.29534e-29	CM001766.1_Ca3	31312816	1	4.72151e-29	39:T>A	39	0.946237	0.795455	0.335227	0.664773	0.204545	0.130682	0.325413	0.4457	0.385557	4.09036	3.6	1
5825585|F|0-50:A>G-50:A>G	TGCAGTGGGATGAGATGAGCTGACGCCGGAAGCGAAGGACAGTCGGACCAATGGCGGAGCTTGACTAAA	TGCAGTGGGATGAGATGAGCTGACGCCGGAAGCGAAGGACAGTCGGACCAATGGCGGAGCTTGACTAAA	Ca3	23054002	1	4.73504e-29	Ca3	31644005	1	4.29534e-29	CM001766.1_Ca3	23054002	1	4.72151e-29	50:A>G	50	0.989247	0.820652	0.358696	0.641304	0.179348	0.179348	0.294364	0.460066	0.377215	9.13889	7.58904	0.964286
10270024|F|0-34:G>C-34:G>C	TGCAGAGCAAGGGCTTGCTTTGAGCACCATAATTGCATGCACAGATAAAGTATTCATACAACAGTATGT	TGCAGAGCAAGGGCTTGCTTTGAGCACCATAATTGCATGCACAGATAAAGTATTCATACAACAGTATGT	Ca3	29908906	1	4.73504e-29	Ca3	38183451	1	4.29534e-29	CM001766.1_Ca3	29908906	1	4.72151e-29	34:G>C	34	0.919355	0.807018	0.309942	0.690058	0.192982	0.116959	0.31148	0.427756	0.369618	4.6125	4.10345	0.909091
5825386|F|0-38:A>T-38:A>T	TGCAGCTCAAACAAGCAAATCATTGGCTAGTAGAGATGATTTTTCTTATAAAAACAATAGGATTTCTAA	TGCAGCTCAAACAAGCAAATCATTGGCTAGTAGAGATGATTTTTCTTATAAAAACAATAGGATTTCTAA	Ca3	29726277	1	4.73504e-29	Ca3	38004466	1	4.29534e-29	CM001766.1_Ca3	29726277	1	4.72151e-29	38:A>T	38	0.989247	0.826087	0.342391	0.657609	0.173913	0.168478	0.287335	0.450319	0.368827	14.7308	6.87324	1
23870953|F|0-7:T>C-7:T>C	TGCAGTATCTGAACGTGAGTTACAATAGGTTGTGTGGTCAGATTCCGGTTGGTGGAGATTTGCAAAGTT	TGCAGTATCTGAACGTGAGTTACAATAGGTTGTGTGGTCAGATTCCGGTTGGTGGAGATTTGCAAAGTT	Ca3	29834995	1	4.73504e-29	Ca3	38109804	1	4.29534e-29	CM001766.1_Ca3	29834995	1	4.72151e-29	7:T>C	7	0.983871	0.803279	0.338798	0.661202	0.196721	0.142077	0.316044	0.448028	0.382036	10.3616	9.05634	0.982759
5825425|F|0-58:C>T-58:C>T	TGCAGGACAATCAAATACCATATCACCTTGATATACATATATCTTTGAACTATCAAATCATCAATATTC	TGCAGGACAATCAAATACCATATCACCTTGATATACATATATCTTTGAACTATCAAATCATCAATATTC	Ca3	36549406	1	4.73504e-29	Ca3	48222907	1	4.29534e-29	CM001766.1_Ca3	36549406	1	4.72151e-29	58:C>T	58	0.951613	0.80226	0.316384	0.683616	0.19774	0.118644	0.317278	0.43257	0.374924	5.93902	4.86154	0.962963
15979449|F|0-43:A>C-43:A>C	TGCAGCTCCTTATCCAAGTCTACTCACTGCACCTTCTTCTTATACAACACAAGGGCAGAGTCCTTATAA	TGCAGCTCCTTATCCAAGTCTACTCACTGCACCTTCTTCTTATACAACACAAGGGCAGAGTCCTTATAA	Ca3	29912362	1	4.73504e-29	Ca3	38186907	1	4.29534e-29	CM001766.1_Ca3	29912362	1	4.72151e-29	43:A>C	43	0.94086	0.805714	0.308571	0.691429	0.194286	0.114286	0.313078	0.42671	0.369894	5.01183	4.37705	1
5825176|F|0-61:C>T-61:C>T	TGCAGAATATAGCTTCTGCTATGGAATATATTGCTGATCGAACTCCTTCAAAAGAAAATGGCCCAGTTA	TGCAGAATATAGCTTCTGCTATGGAATATATTGCTGATCGAACTCCTTCAAAAGAAAATGGCCCAGTTA	Ca3	29871038	1	4.73504e-29	Ca3	38145847	1	4.29534e-29	CM001766.1_Ca3	29871038	1	4.72151e-29	61:C>T	61	0.978495	0.807692	0.32967	0.67033	0.192308	0.137363	0.310651	0.441976	0.376313	8.58523	6.50725	0.965517
5825723|F|0-41:G>A-41:G>A	TGCAGCTAGTGATCTTCATAATAAATTGAAAAAGGTTTATTGTGGTTACAGATCGGAAGAGCGGTTCAG	TGCAGCTAGTGATCTTCATAATAAATTGAAAAAGGTTTATTGTGGTTAC	Ca3	29954457	1	1.26956e-17	Ca3	38228370	1	1.12606e-17	CM001766.1_Ca3	29954457	1	1.26593e-17	41:G>A	41	0.973118	0.81768	0.314917	0.685083	0.18232	0.132597	0.298159	0.431489	0.364824	10.1751	11.2879	0.982143
5825120|F|0-63:G>A-63:G>A	TGCAGAAAAAGCCACAGCAAACACAATTTGCAGCATTCTTTTTTGTTTCTATGTAATTTTGGTGTTGTC	TGCAGAAAAAGCCACAGCAAACACAATTTGCAGCATTCTTTTTTGTTTCTATGTAATTTTGGTGTTGTC	Ca3	29594441	1	4.73504e-29	Ca3	37872607	1	4.29534e-29	CM001766.1_Ca3	29594441	1	4.72151e-29	63:G>A	63	1	0.827957	0.327957	0.672043	0.172043	0.155914	0.284888	0.440802	0.362845	26.1299	22.8243	0.965517
10268440|F|0-8:G>A-8:G>A	TGCAGCTCGTCATTGAGATATAAAGCCTCAAAAAGTGTTTCTTCATCATTTGTGGTGCTTTCCACAATC	TGCAGCTCGTCATTGAGATATAAAGCCTCAAAAAGTGTTTCTTCATCATTTGTGGTGCTTTCCACAATC	Ca3	31321869	1	4.73504e-29	Ca3	39563699	1	4.29534e-29	CM001766.1_Ca3	31321869	1	4.72151e-29	8:G>A	8	0.983871	0.846995	0.31694	0.68306	0.153005	0.163934	0.25919	0.432978	0.346084	19.7814	4.52381	0.965517
5825368|F|0-60:A>G-60:A>G	TGCAGCGCCTCCTGCTCCTAGAAATGTTGCCCCCCCACCACATGCTCCCAATGGGTCTGCACCATCTGC	TGCAGCGCCTCCTGCTCCTAGAAATGTTGCCCCCCCACCACATGCTCCCAATGGGTCTGCACCATCTGC	Ca3	29974472	1	4.73504e-29	Ca3	38248385	1	4.29534e-29	CM001766.1_Ca3	29974472	1	4.72151e-29	60:A>G	60	0.983871	0.819672	0.311475	0.688525	0.180328	0.131148	0.295619	0.428917	0.362268	8.10615	6.96825	0.948276
29631666|F|0-41:T>A-41:T>A	TGCAGCAATTGCCATCACTCTTCGTGAACCCAAACCAGAAGTCACCTGGCGGGGAGTGATGACAGCAGC	TGCAGCAATTGCCATCACTCTTCGTGAACCCAAACCAGAAGTCACCTGGCGGGGAGTGATGACAGCAGC	Ca3	26849247	1	4.73504e-29	Ca3	35259512	1	4.29534e-29	CM001766.1_Ca3	26849247	1	4.72151e-29	41:T>A	41	0.908602	0.810651	0.242604	0.757396	0.189349	0.053254	0.306992	0.367494	0.337243	4.04242	2.52273	0.982143
15979509|F|0-35:G>A-35:G>A	TGCAGTTCGCCGTTTGGAAGACCCTCTCTCGAGTAGAGTAAAAATCTCATTAGCACTCGTCACAATTTC	TGCAGTTCGCCGTTTGGAAGACCCTCTCTCGAGTAGAGTAAAAATCTCATTAGCACTCGTCACAATTTC	Ca3	35327685	1	4.73504e-29	Ca3	47008496	1	4.29534e-29	CM001766.1_Ca3	35327685	1	4.72151e-29	35:G>A	35	0.833333	0.851613	0.167742	0.832258	0.148387	0.019355	0.252737	0.279209	0.265973	2.56494	2.5	1
5825962|F|0-8:C>A-8:C>A	TGCAGCCACTCTGGTCCCATCCTAGATATGTCTAATTTTACAGATCGGAAGAGCGGTTCAGCAGGAATG	TGCAGCCACTCTGGTCCCATCCTAGATATGTCTAATTTTAC	Ca3	24664549	1	1.19085e-11	Ca3	33165136	1	1.05624e-11	CM001766.1_Ca3	24664549	1	1.18745e-11	8:C>A	8	0.994624	0.897297	0.291892	0.708108	0.102703	0.189189	0.18431	0.413382	0.298846	39.3026	27.5556	0.982759
5825753|F|0-23:G>T-23:G>T	TGCAGTACAATTGCAATTGTGCAGATATTTTACAGATCGGAAGAGCGGTTCAGCAGGAATGCCGAGACC	TGCAGTACAATTGCAATTGTGCAGATATTTTAC	Ca3	29640141	1	3.98171e-09	Ca3	37918307	1	3.53164e-09	CM001766.1_Ca3	29640141	1	3.97033e-09	23:G>T	23	0.989247	0.875	0.288043	0.711957	0.125	0.163043	0.21875	0.410149	0.314449	28.413	20.0469	1
23871375|F|0-57:C>T-57:C>T	TGCAGTTATCTACAATGAACCTGTCTTGTAAGATTGAATTCTTTCCACTATCAAGTACCATTTGCAAGA	TGCAGTTATCTACAATGAACCTGTCTTGTAAGATTGAATTCTTTCCACTATCAAGTACCATTTGCAAGA	scaffold451	20395	1	4.73504e-29	Ca3	8436181	5	4.29534e-29	KB210636.1_scaffold451	20395	1	4.72151e-29	57:C>T	57	0.919355	0.976608	0.233918	0.766082	0.023392	0.210526	0.045689	0.358401	0.202045	4.48731	3.29167	0.981481
10270006|F|0-18:T>C-18:T>C	TGCAGAACAAGTGGTCTATTGGTCGCATCTGAAACACAAACCTCTTGAAAAAGCTCAAGCTTCAAGTTC	TGCAGAACAAGTGGTCTATTGGTCGCATCTGAAACACAAACCTCTTGAAAAAGCTCAAGCTTCAAGTTC	Ca3	31520916	1	4.73504e-29	Ca3	39761386	1	4.29534e-29	CM001766.1_Ca3	31520916	1	4.72151e-29	18:T>C	18	0.967742	0.861111	0.261111	0.738889	0.138889	0.122222	0.239198	0.385864	0.312531	9.2459	6.92157	0.982143
5825550|F|0-35:T>A-35:T>A	TGCAGTCTAGAACTACTTCCGGGTCCTGTGCCAGATTCTGATCTAGGCGTTATCAATGGAGAGGCAGTT	TGCAGTCTAGAACTACTTCCGGGTCCTGTGCCAGATTCTGATCTAGGCGTTATCAATGGAGAGGCAGTT	Ca3	31593194	1	4.73504e-29	Ca3	39820667	1	4.29534e-29	CM001766.1_Ca3	31593194	1	4.72151e-29	35:T>A	35	0.989247	0.847826	0.266304	0.733696	0.152174	0.11413	0.258034	0.390773	0.324403	12.1946	9.66038	0.982759
10269174|F|0-41:C>G-41:C>G	TGCAGTTTTCCAGCAGAAAACGAAGCACTTTCTACTGGAAACGATATCATTCCATTACAGATCGGAAGA	TGCAGTTTTCCAGCAGAAAACGAAGCACTTTCTACTGGAAACGATATCATTCCATTAC	Ca3	26888396	1	1.71443e-22	Ca3	35295896	1	1.52064e-22	CM001766.1_Ca3	26888396	1	1.70953e-22	41:C>G	41	1	0.83871	0.268817	0.731183	0.16129	0.107527	0.270552	0.393109	0.33183	43.7514	32.0741	0.965517
29631799|F|0-67:T>G-67:T>G	TGCAGTTATCTACAATGAACCTGTCTTGTAAGATTGAATTCTTTCCACTATCAAGTACCATTTGCAATA	TGCAGTTATCTACAATGAACCTGTCTTGTAAGATTGAATTCTTTCCACTATCAAGTACCATTTGCAATA	scaffold451	20395	1	6.12516e-28	Ca3	8436181	5	5.55637e-28	KB210636.1_scaffold451	20395	1	6.10766e-28	67:T>G	67	0.946237	0.982955	0.227273	0.772727	0.017045	0.210227	0.03351	0.35124	0.192375	5.36634	3.29167	0.928571
29631798|F|0-12:T>C-12:T>C	TGCAGTTATCTATAATGAACCTGTCTTGTAAGATTGAATTCTTTCCACTATCAAGTATCATTTGCAAGA	TGCAGTTATCTATAATGAACCTGTCTTGTAAGATTGAATTCTTTCCACTATCAAGTATCATTTGCAAGA	scaffold887_1	236574	1	4.73504e-29	Ca3	3981090	5	4.29534e-29	KB210961.1_scaffold887_1	236574	1	4.72151e-29	12:T>C	12	0.946237	0.988636	0.227273	0.772727	0.011364	0.215909	0.022469	0.35124	0.186854	5.21463	3.29167	0.964286
5826183|F|0-35:C>T-35:C>T	TGCAGCTCAATATCTGCTATTCTATCCACGATCATCGGATTGCATTATGGACATGTACTTGTACACTTG	TGCAGCTCAATATCTGCTATTCTATCCACGATCATCGGATTGCATTATGGACATGTACTTGTACACTTG	Ca3	38026691	1	4.73504e-29	Ca3	49659576	1	4.29534e-29	CM001766.1_Ca3	38026691	1	4.72151e-29	35:C>T	35	0.994624	0.92973	0.259459	0.740541	0.07027	0.189189	0.130665	0.38428	0.257473	51.804	25.0526	0.965517
5825320|F|0-35:A>C-35:A>C	TGCAGCAGCATCAGCATGGCCTGAGGAGAGTTCTCACAAAGTCCTGCTTTCAAAATCTAGTTCTAAGAA	TGCAGCAGCATCAGCATGGCCTGAGGAGAGTTCTCACAAAGTCCTGCTTTCAAAATCTAGTTCTAAGAA	Ca3	38025305	1	4.73504e-29	Ca3	49658190	1	4.29534e-29	CM001766.1_Ca3	38025305	1	4.72151e-29	35:A>C	35	0.989247	0.918478	0.25	0.75	0.081522	0.168478	0.149752	0.375	0.262376	20.9026	13.5455	0.982759
5826252|F|0-40:C>T-40:C>T	TGCAGGCTTCAGGACACCAGAAATTCGTAGCTCTAATTGACAAGTTACAGATCGGAAGAGCGGTTCAGC	TGCAGGCTTCAGGACACCAGAAATTCGTAGCTCTAATTGACAAGTTAC	scaffold624	120280	1	4.3835e-17	Ca3	64914909	1	3.88802e-17	KB210765.1_scaffold624	120280	1	4.37097e-17	40:C>T	40	1	1	0.247312	0.752688	0	0.247312	0	0.372297	0.186149	72.6835	50.3518	0.965517
5825893|F|0-15:A>G-15:A>G	TGCAGTAAATGGAAGAGAGAGCAGCATCAGAATAAGCGAGGACGGATGTTTGATTACATAGTAAGTTCC	TGCAGTAAATGGAAGAGAGAGCAGCATCAGAATAAGCGAGGACGGATGTTTGATTACATAGTAAGTTCC	Ca3	38026435	1	4.73504e-29	Ca3	49659320	1	4.29534e-29	CM001766.1_Ca3	38026435	1	4.72151e-29	15:A>G	15	0.989247	0.923913	0.233696	0.766304	0.076087	0.157609	0.140595	0.358164	0.24938	21.6531	14.9615	0.965517
29631798|F|0-18:A>G-18:A>G	TGCAGTTATCTACAATGAACCTGTCTTGTAAGATTGAATTCTTTCCACTATCAAGTATCATTTGCAAGA	TGCAGTTATCTACAATGAACCTGTCTTGTAAGATTGAATTCTTTCCACTATCAAGTATCATTTGCAAGA	scaffold2812	27963	3	4.73504e-29	Ca3	7525822	5	4.29534e-29	KB212375.1_scaffold2812	27963	3	4.72151e-29	18:A>G	18	0.978495	0.994505	0.21978	0.78022	0.005495	0.214286	0.010929	0.342954	0.176941	9.86792	3.29167	0.964286
5825696|F|0-16:A>T-16:A>T	TGCAGATTCCAGGTTCACCTTCTTTTTATTCATAATTACAGATCGGAAGAGCGGTTCAGCAGGAATGCC	TGCAGATTCCAGGTTCACCTTCTTTTTATTCATAATTAC	Ca3	37934244	1	2.94312e-12	Ca3	49571049	1	2.61045e-12	CM001766.1_Ca3	37934244	1	2.93471e-12	16:A>T	16	0.994624	0.908108	0.227027	0.772973	0.091892	0.135135	0.166896	0.350972	0.258934	17.634	11.38	1
10265246|F|0-27:C>G-27:C>G	TGCAGGAAATAAATTTGGAACGGCTTTCACACCCCACTTTTTGCTAATACACATTGTTTTTGTAAACTT	TGCAGGAAATAAATTTGGAACGGCTTTCACACCCCACTTTTTGCTAATACACATTGTTTTTGTAAACTT	Ca3	38004678	1	4.73504e-29	Ca3	49637563	1	4.29534e-29	CM001766.1_Ca3	38004678	1	4.72151e-29	27:C>G	27	0.989247	0.902174	0.222826	0.777174	0.097826	0.125	0.176512	0.346349	0.261431	9.75	4.57143	1
5825770|F|0-9:C>G-9:C>G	TGCAGTTCACGTTAGGCATGAGGCTCTGTTTGGTTACAGATCGGAAGAGCGGTTCAGCAGGAATGCCGA	TGCAGTTCACGTTAGGCATGAGGCTCTGTTTGGTTAC	Ca3	37992847	1	3.33127e-11	Ca3	49625732	1	2.95472e-11	CM001766.1_Ca3	37992847	1	3.32175e-11	9:C>G	9	1	0.913978	0.225806	0.774194	0.086022	0.139785	0.157244	0.349636	0.25344	19.1077	13.3061	0.982143
10258521|F|0-40:C>A-40:C>A	TGCAGGTTCAGGTGCTCCTCCTCGTTGACAATGGCGGGGACCGAATCCAAAAAACAATCTGCTGAAAAA	TGCAGGTTCAGGTGCTCCTCCTCGTTGACAATGGCGGGGACCGAATCCAAAAAACAATCTGCTGAAAAA	Ca3	37166468	1	4.73504e-29	Ca3	48829271	1	4.29534e-29	CM001766.1_Ca3	37166468	1	4.72151e-29	40:C>A	40	1	0.870968	0.198925	0.801075	0.129032	0.069892	0.224766	0.318707	0.271737	25.7396	26.4359	1
15990560|F|0-22:C>T-22:C>T	TGCAGAAGTGAGAAACGGAATACTTTCCCACCATTGATTCAACCTAGTAGGCAACCCTGCCTGTTTTAC	TGCAGAAGTGAGAAACGGAATACTTTCCCACCATTGATTCAACCTAGTAGGCAACCCTGCCTGTTTTAC	Ca3	36040498	1	1.70302e-28	Ca3	47716330	1	1.54488e-28	CM001766.1_Ca3	36040498	1	1.69816e-28	22:C>T	22	0.994624	0.859459	0.189189	0.810811	0.140541	0.048649	0.241578	0.306793	0.274186	42.5079	37.5946	0.965517
15990514|F|0-66:C>G-66:C>G	TGCAGCGCAGTATTTTCATCAAACACCTCTCATGCATTGAATATTTGGGATAAAAAATTGAATTTTCTA	TGCAGCGCAGTATTTTCATCAAACACCTCTCATGCATTGAATATTTGGGATAAAAAATTGAATTTTCTA	Ca3	22819399	3	4.73504e-29	Ca3	31418741	5	4.29534e-29	CM001766.1_Ca3	22819399	3	4.72151e-29	66:C>G	66	0.88172	0.969512	0.060976	0.939024	0.030488	0.030488	0.059117	0.114515	0.086816	5.07527	4	0.98
10269031|F|0-17:G>C-17:G>C	TGCAGGCTGCAAGAGTAGTGAAGAAATGCTACACATTCTATATGTACGACCACTTTACAGATCGGAAGA	TGCAGGCTGCAAGAGTAGTGAAGAAATGCTACACATTCTATATGTACGACCACTTTAC	Ca3	18318514	5	7.97645e-21	Ca3	62405835	5	7.07486e-21	CM001766.1_Ca3	18318514	5	7.95367e-21	17:G>C	17	0.870968	0.975309	0.049383	0.950617	0.024691	0.024691	0.048163	0.093888	0.071026	3.97238	3.1	1
37050242|F|0-13:G>A-13:G>A	TGCAGTATTGGTAGGTTGTTATGTTATTCTCTATTTTTTTCAGTGATATTACAGATCGGAAGAGCGGTT	TGCAGTATTGGTAGGTTGTTATGTTATTCTCTATTTTTTTCAGTGATATTAC	Ca3	17927045	1	3.05619e-19	Ca3	62055129	1	2.71074e-19	CM001766.1_Ca3	17927045	1	3.04745e-19	13:G>A	13	1	0.903226	0.166667	0.833333	0.096774	0.069892	0.174818	0.277778	0.226298	29.8283	25.4242	1
30068754|F|0-65:C>G-65:C>G	TGCAGCTGTGATATCTCTTTCCTGAAAATACATGTCATCGTCGAAGAGTATGCATTGCATGAGAACCTA	TGCAGCTGTGATATCTCTTTCCTGAAAATACATGTCATCGTCGAAGAGTATGCATTGCATGAGAACCTA	Ca3	36245275	1	4.73504e-29	Ca3	47920601	1	4.29534e-29	CM001766.1_Ca3	36245275	1	4.72151e-29	65:C>G	65	0.951613	0.915254	0.124294	0.875706	0.084746	0.039548	0.155128	0.21769	0.186409	5.35263	5.26087	1
37050162|F|0-61:C>G-61:C>G	TGCAGGACACTAGGAGAACTTGAACTTGATGAAGTGAAAGGTTTTATGGATCTTGGTTTCACATTCAAT	TGCAGGACACTAGGAGAACTTGAACTTGATGAAGTGAAAGGTTTTATGGATCTTGGTTTCACATTCAAT	Ca3	32905133	1	4.73504e-29	Ca3	40779635	1	4.29534e-29	CM001766.1_Ca3	32905133	1	4.72151e-29	61:C>G	61	0.870968	0.975309	0.04321	0.95679	0.024691	0.018519	0.048163	0.082686	0.065424	4.01075	3.14286	1
10267079|F|0-48:T>C-48:T>C	TGCAGATCCAGCCAAACCTCCTGCAAAGTAAGTTCTAATTAGTTATTATAATTACAGATCGGAAGAGCG	TGCAGATCCAGCCAAACCTCCTGCAAAGTAAGTTCTAATTAGTTATTATAATTAC	Ca3	30988037	1	7.27265e-21	Ca3	39239925	1	6.45061e-21	CM001766.1_Ca3	30988037	1	7.25187e-21	48:T>C	48	0.994624	0.92973	0.156757	0.843243	0.07027	0.086486	0.130665	0.264368	0.197516	19.7772	15.1944	1
10268609|F|0-6:A>G-6:A>G	TGCAGTATATTCCGAACAATTTAGAAGCAATTCTGGAGCTCGGTACCATCGAGTAACCACATACTCGGT	TGCAGTATATTCCGAACAATTTAGAAGCAATTCTGGAGCTCGGTACCATCGAGTAACCACATACTCGGT	Ca3	23455002	1	4.73504e-29	Ca3	31999352	1	4.29534e-29	CM001766.1_Ca3	23455002	1	4.72151e-29	6:A>G	6	0.983871	0.934426	0.142077	0.857923	0.065574	0.076503	0.122548	0.243782	0.183165	16.6733	14.069	1
30068691|F|0-19:A>T-19:A>T	TGCAGCCTGGACCTTTGGGAATCATAGAGCATAAGTTTTCTGCTGACGAGATTTGCAGGGCTAATGCTA	TGCAGCCTGGACCTTTGGGAATCATAGAGCATAAGTTTTCTGCTGACGAGATTTGCAGGGCTAATGCTA	Ca3	36256414	1	4.73504e-29	Ca3	47931740	1	4.29534e-29	CM001766.1_Ca3	36256414	1	4.72151e-29	19:A>T	19	0.967742	0.922222	0.127778	0.872222	0.077778	0.05	0.143457	0.222901	0.183179	7.86224	8.24	0.982759
5825427|F|0-24:A>C-24:A>C	TGCAGGACGCGCAAGTAATTACAAAACGTTACATCAATAAAAGAACACTAAATCAACAGAATAGCTCAC	TGCAGGACGCGCAAGTAATTACAAAACGTTACATCAATAAAAGAACACTAAATCAACAGAATAGCTCAC	Ca3	36448331	1	4.73504e-29	Ca3	48122842	1	4.29534e-29	CM001766.1_Ca3	36448331	1	4.72151e-29	24:A>C	24	0.967742	0.938889	0.122222	0.877778	0.061111	0.061111	0.114753	0.214568	0.16466	7.65152	5.52174	1
35485685|F|0-48:T>C-48:T>C	TGCAGTCACTAGATATTTTTTATGTTGAAGCAACGTTTGCTTGATAGCTGTCTCTTATTGATGAGCTCC	TGCAGTCACTAGATATTTTTTATGTTGAAGCAACGTTTGCTTGATAGCTGTCTCTTATTGATGAGCTCC	Ca3	36311116	1	4.73504e-29	Ca3	47986104	1	4.29534e-29	CM001766.1_Ca3	36311116	1	4.72151e-29	48:T>C	48	0.989247	0.923913	0.13587	0.86413	0.076087	0.059783	0.140595	0.234818	0.187707	17.1	15.0741	0.965517
15990242|F|0-42:T>C-42:T>C	TGCAGGGGCTGATGTTTCAGAGTCTCTTCTGTTTCCTTTCCCTAACTCAGACAATGTTCATCCTCCTAC	TGCAGGGGCTGATGTTTCAGAGTCTCTTCTGTTTCCTTTCCCTAACTCAGACAATGTTCATCCTCCTAC	Ca3	23516572	1	4.73504e-29	Ca3	32060717	1	4.29534e-29	CM001766.1_Ca3	23516572	1	4.72151e-29	42:T>C	42	0.983871	0.934426	0.131148	0.868852	0.065574	0.065574	0.122548	0.227896	0.175222	10.0842	8.46154	0.982759
13146554|F|0-10:A>G-10:A>G	TGCAGGAATAATCACCTCTTTCAACACATTATTCAAAAATGACATGGATGGTCCTTTTTTCACCAATTT	TGCAGGAATAATCACCTCTTTCAACACATTATTCAAAAATGACATGGATGGTCCTTTTTTCACCAATTT	scaffold451	440180	1	4.73504e-29	Ca3	8826763	1	4.29534e-29	KB210636.1_scaffold451	440180	1	4.72151e-29	10:A>G	10	0.994624	0.92973	0.135135	0.864865	0.07027	0.064865	0.130665	0.233747	0.182206	25.0995	19.0968	0.965517
5825401|F|0-63:G>A-63:G>A	TGCAGCTGTACAGTATCATCAAGATTTTGGTATTTTTTTGGAAAATAGTATTCCTAATCAACGGGTAAA	TGCAGCTGTACAGTATCATCAAGATTTTGGTATTTTTTTGGAAAATAGTATTCCTAATCAACGGGTAAA	Ca3	36447519	1	4.73504e-29	Ca3	48122030	1	4.29534e-29	CM001766.1_Ca3	36447519	1	4.72151e-29	63:G>A	63	0.978495	0.934066	0.120879	0.879121	0.065934	0.054945	0.123174	0.212535	0.167854	7.53234	7.3913	1
29967728|F|0-9:G>A-9:G>A	TGCAGTTGGGAGAGGAAGATTCTCAAATACCTATAAATTGAATATGTAAATTTCATTCTTGTTTTCCTT	TGCAGTTGGGAGAGGAAGATTCTCAAATACCTATAAATTGAATATGTAAATTTCATTCTTGTTTTCCTT	Ca3	20377538	2	4.73504e-29	Ca3	29078694	2	4.29534e-29	CM001766.1_Ca3	20377538	2	4.72151e-29	9:G>A	9	0.978495	1	0.104396	0.895604	0	0.104396	0	0.186994	0.093497	6.48357	6.26923	1
15990331|F|0-11:C>T-11:C>T	TGCAGAGTCAACGGATGAACCCAGCATGTTATACATAGTAAACCAAAAAGGCATTTACAGATCGGAAGA	TGCAGAGTCAACGGATGAACCCAGCATGTTATACATAGTAAACCAAAAAGGCATTTAC	Ca3	29280192	1	1.71443e-22	Ca3	37569122	1	1.52064e-22	CM001766.1_Ca3	29280192	1	1.70953e-22	11:C>T	11	0.994624	0.956757	0.113514	0.886486	0.043243	0.07027	0.082747	0.201256	0.142001	31.9139	20.2727	1
10266546|F|0-66:C>T-66:C>T	TGCAGTTTTACATTTTTATCCTTCCTTGATTACAGATAAAGATAAAGGGCACAAAGGAACAGTCATCAT	TGCAGTTTTACATTTTTATCCTTCCTTGATTACAGATAAAGATAAAGGGCACAAAGGAACAGTCATCAT	scaffold128	197981	1	2.203e-27	Ca3	5162469	3	1.99843e-27	KB210425.1_scaffold128	197981	1	2.19671e-27	66:C>T	66	0.989247	0.967391	0.108696	0.891304	0.032609	0.076087	0.063091	0.193762	0.128426	19.9667	8.90476	0.982759
10270026|F|0-12:A>G-12:A>G	TGCAGAGCCTCTAATAATTCTTCTCTTGCTTTCTCGCGTTGTTTCTCATCAACCATAAAAACAGATTTC	TGCAGAGCCTCTAATAATTCTTCTCTTGCTTTCTCGCGTTGTTTCTCATCAACCATAAAAACAGATTTC	Ca3	18375490	2	4.73504e-29	Ca3	62461714	2	4.29534e-29	CM001766.1_Ca3	18375490	2	4.72151e-29	12:A>G	12	0.973118	0.994475	0.077348	0.922652	0.005525	0.071823	0.010989	0.142731	0.07686	14.9905	7.41176	0.982143
10268990|F|0-7:T>A-7:T>A	TGCAGCTTTGTCTGGTACAACCCAAACAGAGGAGGAAGTGACATTACAGATCGGAAGAGCGGTTCAGCA	TGCAGCTTTGTCTGGTACAACCCAAACAGAGGAGGAAGTGACATTAC	Ca3	8733048	1	1.5109e-16	Ca3	53807612	1	1.34012e-16	CM001766.1_Ca3	8733048	1	1.50658e-16	7:T>A	7	0.989247	1	0.086957	0.913043	0	0.086957	0	0.15879	0.079395	29.7546	17.5714	1
10260001|F|0-10:C>T-10:C>T	TGCAGTTTGGCCTAGATCATCCATGGCGGTTGAGTTTACAGATCGGAAGAGCGGTTCAGCAGGAATGCC	TGCAGTTTGGCCTAGATCATCCATGGCGGTTGAGTTTAC	Ca3	29056564	1	2.94312e-12	Ca3	37350724	1	2.61045e-12	CM001766.1_Ca3	29056564	1	2.93471e-12	10:C>T	10	1	0.956989	0.091398	0.908602	0.043011	0.048387	0.082322	0.166089	0.124205	22.9143	17.0556	1
5826226|F|0-54:C>G-54:C>G	TGCAGAAGAGATCTCTTCCATGGTACTTATGAAGATGCGTGAGATTGCTGAGGCCTACCTTGGCACTGC	TGCAGAAGAGATCTCTTCCATGGTACTTATGAAGATGCGTGAGATTGCTGAGGCCTACCTTGGCACTGC	Ca3	32351016	2	4.73504e-29	Ca3	40230934	2	4.29534e-29	CM001766.1_Ca3	32351016	2	4.72151e-29	54:C>G	54	0.994624	1	0.086486	0.913514	0	0.086486	0	0.158013	0.079007	38.2166	14.8947	0.982759
10264146|F|0-59:G>A-59:G>A	TGCAGAGGACAGCGTGAGGTATGGTAAGACGACATCTGTCAGCATTTAGTGGGGTAGAGGGATTTTTTA	TGCAGAGGACAGCGTGAGGTATGGTAAGACGACATCTGTCAGCATTTAGTGGGGTAGAGGGATTTTTTA	Ca3	31814681	1	4.73504e-29	Ca3	40040575	1	4.29534e-29	CM001766.1_Ca3	31814681	1	4.72151e-29	59:G>A	59	0.989247	0.951087	0.081522	0.918478	0.048913	0.032609	0.093041	0.149752	0.121397	18.8349	15.5	1
15990217|F|0-25:C>T-25:C>T	TGCAGCGAAGATATACAATAAACAACTCAAACCCATTGCTTCATAAGGGGGAAAAGTATATTTTCGTAT	TGCAGCGAAGATATACAATAAACAACTCAAACCCATTGCTTCATAAGGGGGAAAAGTATATTTTCGTAT	Ca4	31589200	1	2.203e-27	Ca4	29995584	1	1.99843e-27	CM001767.1_Ca4	31589200	1	2.19671e-27	25:C>T	25	0.924731	0.034884	0.97093	0.02907	0.965116	0.005814	0.067334	0.056449	0.061892	3	4.59596	1
11063780|F|0-12:A>T-12:A>T	TGCAGTACAAACACTATCTAGACAGACAAACAATAACGCATAGCTGACGCTGTCTACATCATTGCCATC	TGCAGTACAAACACTATCTAGACAGACAAACAATAACGCATAGCTGACGCTGTCTACATCATTGCCATC	Ca4	15898653	1	2.203e-27	Ca4	15413002	1	1.99843e-27	CM001767.1_Ca4	15898653	1	2.19671e-27	12:A>T	12	0.989247	0.076087	0.967391	0.032609	0.923913	0.043478	0.140595	0.063091	0.101843	9.75	18.2823	1
15990207|F|0-57:T>G-57:T>G	TGCAGCAGTCATAACCACTGTAGGTGAGGAACATTTGGCAGCTCTTGGGGGTTCGCTTGAAACTATTGC	TGCAGCAGTCATAACCACTGTAGGTGAGGAACATTTGGCAGCTCTTGGGGGTTCGCTTGAAACTATTGC	Ca4	38978366	1	2.203e-27	Ca4	36571972	1	1.99843e-27	CM001767.1_Ca4	38978366	1	2.19671e-27	57:T>G	57	0.983871	0.04918	0.967213	0.032787	0.95082	0.016393	0.093523	0.063424	0.078474	7.66667	13.5981	0.982759
15990279|F|0-9:C>A-9:C>A	TGCAGTTTGCGAAGGACTATGCCAAAATTTCTGAAACTTTTAGATTCAAATATATATACTAATTTATGT	TGCAGTTTGCGAAGGACTATGCCAAAATTTCTGAAACTTTTAGATTCAAATATATATACTAATTTATGT	Ca4	5257694	1	2.203e-27	Ca4	5086021	1	1.99843e-27	CM001767.1_Ca4	5257694	1	2.19671e-27	9:C>A	9	0.973118	0.044199	0.966851	0.033149	0.955801	0.01105	0.084491	0.064101	0.074296	4.33333	5.37073	1
11064400|F|0-6:C>T-6:C>T	TGCAGGCAGCGGTGCCATTCCAGCAGGTGCACGAATTTGAGCAAAATGGGCCTGTAGGAAAATCAATTT	TGCAGGCAGCGGTGCCATTCCAGCAGGTGCACGAATTTGAGCAAAATGGGCCTGTAGGAAAATCAATTT	Ca4	11112994	1	2.203e-27	Ca4	10770900	1	1.99843e-27	CM001767.1_Ca4	11112994	1	2.19671e-27	6:C>T	6	1	0.123656	0.962366	0.037634	0.876344	0.086022	0.21673	0.072436	0.144583	29.4167	42.4619	0.965517
10268988|F|0-5:T>C-5:T>C	TGCAGTTTGCTGTTTTTATATGCATTGCTTACTTTGGCTTACAGATCGGAAGAGCGGTTCAGCAGGAAT	TGCAGTTTGCTGTTTTTATATGCATTGCTTACTTTGGCTTAC	Ca4	11706750	1	3.31096e-12	Ca4	11344016	1	3.0999e-12	CM001767.1_Ca4	11706750	1	3.3015e-12	5:T>C	5	0.983871	0.131148	0.961749	0.038251	0.868852	0.092896	0.227896	0.073576	0.150736	6.76	11.0194	0.946429
10268528|F|0-5:A>G-5:A>G	TGCAGACTGATAGCCAAACTCGACCTTCGTCAAAAACTGGTCCATGGAGGAAGGTAATCTTTGATGTCC	TGCAGACTGATAGCCAAACTCGACCTTCGTCAAAAACTGGTCCATGGAGGAAGGTAATCTTTGATGTCC	Ca4	1028166	1	2.203e-27	Ca4	957814	1	1.99843e-27	CM001767.1_Ca4	1028166	1	2.19671e-27	5:A>G	5	0.983871	0.087432	0.961749	0.038251	0.912568	0.04918	0.159575	0.073576	0.116576	11.3636	14.0634	0.982759
5825534|F|0-59:C>T-59:C>T	TGCAGTCAAATGCTCTACCACTGAGCTATGGACCCCTTGTTGTAATTCAATTCCCTCTTCCATATATAT	TGCAGTCAAATGCTCTACCACTGAGCTATGGACCCCTTGTTGTAATTCAATTCCCTCTTCCATATATAT	Ca4	22832126	4	2.203e-27	Ca4	21927973	4	1.99843e-27	CM001767.1_Ca4	22832126	4	2.19671e-27	59:C>T	59	0.983871	0.081967	0.961749	0.038251	0.918033	0.043716	0.150497	0.073576	0.112037	16.6471	16.6942	0.982759
10269487|F|0-30:G>C-30:G>C	TGCAGATCTAAGGAAGATTCAATTGAAAGAGCTTTACAGATCGGAAGAGCGGTTCAGCAGGAATGCCGA	TGCAGATCTAAGGAAGATTCAATTGAAAGAGCTTTAC	Ca4	11626365	1	1.54989e-09	Ca4	11269539	1	1.3747e-09	CM001767.1_Ca4	11626365	1	1.54546e-09	30:G>C	30	1	0.129032	0.951613	0.048387	0.870968	0.080645	0.224766	0.092092	0.158429	34.4	44.9087	1
5825318|F|0-57:T>A-57:T>A	TGCAGCAGATATTCATGGAGAAAAACCAACAAAACCATTGCGCCAGGTACATGGAAATTGTTTAGAGAC	TGCAGCAGATATTCATGGAGAAAAACCAACAAAACCATTGCGCCAGGTACATGGAAATTGTTTAGAGAC	scaffold290	440374	1	2.203e-27	Ca4	43105297	1	1.99843e-27	KB210523.1_scaffold290	440374	1	2.19671e-27	57:T>A	57	0.983871	0.087432	0.95082	0.04918	0.912568	0.038251	0.159575	0.093523	0.126549	15.2105	20.1716	1
10265542|F|0-7:G>A-7:G>A	TGCAGGGGTTGAGCCTAAACTAAAGGCCATGAGTTGTTTTGTGGTTGAAAGTGTGGAAGCTAATGAAGC	TGCAGGGGTTGAGCCTAAACTAAAGGCCATGAGTTGTTTTGTGGTTGAAAGTGTGGAAGCTAATGAAGC	Ca4	11020310	1	1.02496e-25	Ca4	10683799	1	9.29777e-26	CM001767.1_Ca4	11020310	1	1.02203e-25	7:G>A	7	0.973118	0.104972	0.950276	0.049724	0.895028	0.055249	0.187906	0.094503	0.141204	20.95	19.3812	1
11063413|F|0-57:T>C-57:T>C	TGCAGCAAAGGCATTTGCATCAAATATCAATCTTGTTATGCTCCTCATTTATACAAATAAAACTTTTGG	TGCAGCAAAGGCATTTGCATCAAATATCAATCTTGTTATGCTCCTCATTTATACAAATAAAACTTTTGG	scaffold290	94136	1	2.203e-27	Ca4	42774584	1	1.99843e-27	KB210523.1_scaffold290	94136	1	2.19671e-27	57:T>C	57	0.935484	0.074713	0.948276	0.051724	0.925287	0.022989	0.138261	0.098098	0.118179	3.06667	4.98964	0.981481
10266440|F|0-5:C>T-5:C>T	TGCAGCTGCTCGTGCTGCTGCTTCACTTGTACATAGTAACTTTGGATCATTGAAGCTGGAAGGTGAATC	TGCAGCTGCTCGTGCTGCTGCTTCACTTGTACATAGTAACTTTGGATCATTGAAGCTGGAAGGTGAATC	Ca4	16150030	1	2.203e-27	Ca4	15657990	1	1.99843e-27	CM001767.1_Ca4	16150030	1	2.19671e-27	5:C>T	5	0.892473	0.108434	0.945783	0.054217	0.891566	0.054217	0.193352	0.102555	0.147953	16.1905	27.0611	0.977273
8776140|F|0-31:A>G-31:A>G	TGCAGCAATATCTCTAGTTTCAGCATTTCCCAGCAACGACGGCTTACAGATCGGAAGAGCGGTTCAGCA	TGCAGCAATATCTCTAGTTTCAGCATTTCCCAGCAACGACGGCTTAC	Ca4	46713956	1	7.02951e-15	Ca4	56594379	1	6.23495e-15	CM001767.1_Ca4	46713956	1	7.00943e-15	31:A>G	31	0.989247	0.11413	0.945652	0.054348	0.88587	0.059783	0.202209	0.102788	0.152499	16.6538	19.8267	0.982759
11063214|F|0-16:G>T-16:G>T	TGCAGAAGACAGTGATGGCCACTTCGGTTCTTCTTCTAGTTCAAAGATTCTTAGTTTTCTGAATTTGTG	TGCAGAAGACAGTGATGGCCACTTCGGTTCTTCTTCTAGTTCAAAGATTCTTAGTTTTCTGAATTTGTG	Ca4	11622008	1	2.203e-27	Ca4	11265182	1	1.99843e-27	CM001767.1_Ca4	11622008	1	2.19671e-27	16:G>T	16	0.983871	0.120219	0.945355	0.054645	0.879781	0.065574	0.211532	0.103318	0.157425	8	11.652	1
10265173|F|0-21:C>T-21:C>T	TGCAGCTTCAGCTTTAGCATTCTCAATAGGTGCAATGGTGCCACTTCTTGCAGCATCTTTTATAAAAGG	TGCAGCTTCAGCTTTAGCATTCTCAATAGGTGCAATGGTGCCACTTCTTGCAGCATCTTTTATAAAAGG	Ca4	11658266	1	2.203e-27	Ca4	11301435	1	1.99843e-27	CM001767.1_Ca4	11658266	1	2.19671e-27	21:C>T	21	0.94086	0.125714	0.942857	0.057143	0.874286	0.068571	0.21982	0.107755	0.163788	8.43478	7.93846	0.982143
5826093|F|0-7:G>T-7:G>T	TGCAGGCGGTGTTGCAGCAATCAGCTGAAAATTCTTACAGATCGGAAGAGCGGTTCAGCAGGAATGCCG	TGCAGGCGGTGTTGCAGCAATCAGCTGAAAATTCTTAC	Ca4	11490118	1	4.61707e-10	Ca4	11144291	1	4.09519e-10	CM001767.1_Ca4	11490118	1	4.60388e-10	7:G>T	7	0.951613	0.146893	0.926554	0.073446	0.853107	0.073446	0.25063	0.136104	0.193367	41.8965	40.4404	1
5825154|F|0-27:A>T-27:A>T	TGCAGAACACTACATTTGAGACACACAATTGATGATGCATATTCATTACAAAATCGAATACAATCATTT	TGCAGAACACTACATTTGAGACACACAATTGATGATGCATATTCATTACAAAATCGAATACAATCATTT	Ca4	38773802	1	2.203e-27	Ca4	36380622	1	1.99843e-27	CM001767.1_Ca4	38773802	1	2.19671e-27	27:A>T	27	0.978495	0.159341	0.917582	0.082418	0.840659	0.076923	0.267902	0.15125	0.209576	12.6364	12.2256	0.982143
8776177|F|0-23:C>T-23:C>T	TGCAGCCTCATTCACTTCAATATCGGATGTGGGATCAGATGGCTTTCCATTGTTATTACAGATCGGAAG	TGCAGCCTCATTCACTTCAATATCGGATGTGGGATCAGATGGCTTTCCATTGTTATTAC	Ca4	4206799	1	2.28298e-21	Ca4	4046991	1	2.02493e-21	CM001767.1_Ca4	4206799	1	2.27646e-21	23:C>T	23	1	0.177419	0.913978	0.086022	0.822581	0.091398	0.291883	0.157244	0.224564	27.439	38.63	1
8776051|F|0-61:G>T-61:G>T	TGCAGCTGCATGGCACAGACAATGGATAGACATGACGGACTTAGCCAAATGTGCTGCTGAGGTGAAATT	TGCAGCTGCATGGCACAGACAATGGATAGACATGACGGACTTAGCCAAATGTGCTGCTGAGGTGAAATT	Ca4	4202061	1	2.203e-27	Ca4	4042253	1	1.99843e-27	CM001767.1_Ca4	4202061	1	2.19671e-27	61:G>T	61	0.994624	0.183784	0.908108	0.091892	0.816216	0.091892	0.300015	0.166896	0.233455	15.7381	19.4949	0.982759
10268147|F|0-41:T>C-41:T>C	TGCAGAACACACTTGATTTAGTGTCACGCAATGTTGGGTATTTGTTCAAATTATTTGCCTACTTTACAG	TGCAGAACACACTTGATTTAGTGTCACGCAATGTTGGGTATTTGTTCAAATTATTTGCCTACTTTACAG	Ca4	13567124	1	1.02496e-25	Ca4	13163759	1	9.29777e-26	CM001767.1_Ca4	13567124	1	1.02203e-25	41:T>C	41	0.994624	0.167568	0.908108	0.091892	0.832432	0.075676	0.278977	0.166896	0.222936	19.0938	27.9799	0.965517
37049972|F|0-6:C>A-6:C>A	TGCAGCCAATTACCTGACATCCCATAGCCGCGAATCTCTGCATAGATTTTGGCTCCTCGACTTTTAGCA	TGCAGCCAATTACCTGACATCCCATAGCCGCGAATCTCTGCATAGATTTTGGCTCCTCGACTTTTAGCA	Ca4	784736	1	2.203e-27	Ca4	720639	1	1.99843e-27	CM001767.1_Ca4	784736	1	2.19671e-27	6:C>A	6	0.983871	0.136612	0.907104	0.092896	0.863388	0.043716	0.235898	0.168533	0.202216	12.8889	12.7398	1
8776034|F|0-29:G>A-29:G>A	TGCAGCAAGTAATCAAATATCAGAAGTCAGATTCATCAATTATAACTGAGACAGGGAGTTCCTGTTACA	TGCAGCAAGTAATCAAATATCAGAAGTCAGATTCATCAATTATAACTGAGACAGGGAGTTCCTGTTACA	Ca4	4416498	1	2.84976e-26	Ca4	4255060	1	2.58513e-26	CM001767.1_Ca4	4416498	1	2.84162e-26	29:G>A	29	0.978495	0.208791	0.906593	0.093407	0.791209	0.115385	0.330395	0.169364	0.249879	8.02273	12.9689	0.928571
10265420|F|0-9:T>C-9:T>C	TGCAGGCACTACTGCTTATTTAGCTAACCATGACGATGAGGAGGATCTGAGAGTAGTAGAACTCGCCAT	TGCAGGCACTACTGCTTATTTAGCTAACCATGACGATGAGGAGGATCTGAGAGTAGTAGAACTCGCCAT	Ca4	13552808	1	2.203e-27	Ca4	13149443	1	1.99843e-27	CM001767.1_Ca4	13552808	1	2.19671e-27	9:T>C	9	0.973118	0.160221	0.906077	0.093923	0.839779	0.066298	0.2691	0.170202	0.219651	11.7333	17.0974	1
10263572|F|0-27:T>C-27:T>C	TGCAGAAAAACATTTGAACAAAGTAAGTGCAGTTTCAAGATATCAGTTTCATTGTGTATATATATGCAT	TGCAGAAAAACATTTGAACAAAGTAAGTGCAGTTTCAAGATATCAGTTTCATTGTGTATATATATGCAT	Ca4	14033012	1	2.203e-27	Ca4	13624099	1	1.99843e-27	CM001767.1_Ca4	14033012	1	2.19671e-27	27:T>C	27	1	0.16129	0.903226	0.096774	0.83871	0.064516	0.270552	0.174818	0.222685	32.3871	33.7487	1
8776022|F|0-15:T>C-15:T>C	TGCAGATAGATATGCTTGCTTGGATCATGCAAAGCAATTTTGTTCATGCCCTTGGAGCTCCAAATTTTT	TGCAGATAGATATGCTTGCTTGGATCATGCAAAGCAATTTTGTTCATGCCCTTGGAGCTCCAAATTTTT	Ca4	4279528	1	2.203e-27	Ca4	4119679	1	1.99843e-27	CM001767.1_Ca4	4279528	1	2.19671e-27	15:T>C	15	0.989247	0.168478	0.902174	0.097826	0.831522	0.070652	0.280187	0.176512	0.228349	14.579	21.2551	1
8776078|F|0-48:G>A-48:G>A	TGCAGTAACACTCAGTTCTGAACTATCTTCAACAACTTTAGAAGCATCGGAATCAGTTACTATTGGGAA	TGCAGTAACACTCAGTTCTGAACTATCTTCAACAACTTTAGAAGCATCGGAATCAGTTACTATTGGGAA	Ca4	4332066	1	2.203e-27	Ca4	4172217	1	1.99843e-27	CM001767.1_Ca4	4332066	1	2.19671e-27	48:G>A	48	0.989247	0.168478	0.902174	0.097826	0.831522	0.070652	0.280187	0.176512	0.228349	17.8158	23.3418	1
5825362|F|0-55:G>A-55:G>A	TGCAGCCTGCAAACTAGTATTCAAGGCTTCATCTGTGATTGGATTATTATTATCTGTACCATTATCAAA	TGCAGCCTGCAAACTAGTATTCAAGGCTTCATCTGTGATTGGATTATTATTATCTGTACCATTATCAAA	Ca4	11212337	1	2.203e-27	Ca4	10868808	1	1.99843e-27	CM001767.1_Ca4	11212337	1	2.19671e-27	55:G>A	55	0.962366	0.217877	0.893855	0.106145	0.782123	0.111732	0.340813	0.189757	0.265285	7.64286	8.34043	0.982143
5826054|F|0-39:C>G-39:C>G	TGCAGCTTGACGGCAAAACGACTCTGGCAATATCGCTGCCGTCGAATCAAAAATCGAGAAACTCTTCTT	TGCAGCTTGACGGCAAAACGACTCTGGCAATATCGCTGCCGTCGAATCAAAAATCGAGAAACTCTTCTT	Ca4	38434028	1	2.203e-27	Ca4	36048409	1	1.99843e-27	CM001767.1_Ca4	38434028	1	2.19671e-27	39:C>G	39	0.876344	0.177914	0.883436	0.116564	0.822086	0.06135	0.292521	0.205954	0.249238	36.0294	49.2048	1
37047707|F|0-9:T>C-9:T>C	TGCAGGTAGTGAGAAGGGTAAAACTATAGATTATCAAGGCTCAAATTTACCTCGTGGAGGATTGAATGA	TGCAGGTAGTGAGAAGGGTAAAACTATAGATTATCAAGGCTCAAATTTACCTCGTGGAGGATTGAATGA	Ca4	4781907	1	1.02496e-25	Ca4	4612131	1	9.29777e-26	CM001767.1_Ca4	4781907	1	1.02203e-25	9:T>C	9	0.849462	0.170886	0.873418	0.126582	0.829114	0.044304	0.283368	0.221118	0.252243	2.93548	2.88199	1
5825589|F|0-51:G>C-51:G>C	TGCAGTGTTACTTCGAATGCGTGATATCATTGCATTCTTTGGTGGAAGGTCGTGTTCAGTATCTTGGGA	TGCAGTGTTACTTCGAATGCGTGATATCATTGCATTCTTTGGTGGAAGGTCGTGTTCAGTATCTTGGGA	Ca4	11333567	1	2.203e-27	Ca4	10990001	1	1.99843e-27	CM001767.1_Ca4	11333567	1	2.19671e-27	51:G>C	51	0.994624	0.254054	0.886486	0.113514	0.745946	0.140541	0.379021	0.201256	0.290139	20.7255	28.5751	1
5825586|F|0-38:C>T-38:C>T	TGCAGTGGTACTCTCAGTCTATCATTTACGGAGCTTACCAAAGATATACCGTTCCCTGTTACACACTAC	TGCAGTGGTACTCTCAGTCTATCATTTACGGAGCTTACCAAAGATATACCGTTCCCTGTTACACACTAC	Ca4	38666454	1	2.203e-27	Ca4	36274643	1	1.99843e-27	CM001767.1_Ca4	38666454	1	2.19671e-27	38:C>T	38	0.989247	0.293478	0.88587	0.11413	0.706522	0.179348	0.414698	0.202209	0.308453	15.4154	17.7433	0.948276
11063934|F|0-5:T>C-5:T>C	TGCAGTTGCCAGGTTGAACCGTGTGATTCAAACTCATCGGACTCAAATCCGTTAGATACAATTCTCACC	TGCAGTTGCCAGGTTGAACCGTGTGATTCAAACTCATCGGACTCAAATCCGTTAGATACAATTCTCACC	Ca4	16223669	1	2.203e-27	Ca4	15731147	1	1.99843e-27	CM001767.1_Ca4	16223669	1	2.19671e-27	5:T>C	5	0.956989	0.264045	0.876404	0.123596	0.735955	0.140449	0.38865	0.216639	0.302645	30.9655	36.15	0.982143
5825458|F|0-61:A>T-61:A>T	TGCAGGGCCCATTTCTACCCTTTTATTTGGACGCTTTATTTTTGTAAGTTGTACTTTGTATACTCTCAA	TGCAGGGCCCATTTCTACCCTTTTATTTGGACGCTTTATTTTTGTAAGTTGTACTTTGTATACTCTCAA	Ca4	38763250	1	2.203e-27	Ca4	36370070	1	1.99843e-27	CM001767.1_Ca4	38763250	1	2.19671e-27	61:A>T	61	0.962366	0.26257	0.871508	0.128492	0.73743	0.134078	0.387254	0.223963	0.305608	7.77193	8.70391	0.946429
10265886|F|0-62:G>T-62:G>T	TGCAGTACTAGTGTAGTAGTTGCTTTTGATTGGTTTGCAAATTCCAAGTCTGGTCTTTTTCTGCATTTC	TGCAGTACTAGTGTAGTAGTTGCTTTTGATTGGTTTGCAAATTCCAAGTCTGGTCTTTTTCTGCATTTC	Ca4	16477591	1	2.203e-27	Ca4	15982734	1	1.99843e-27	CM001767.1_Ca4	16477591	1	2.19671e-27	62:G>T	62	0.951613	0.248588	0.870056	0.129944	0.751412	0.118644	0.373584	0.226116	0.29985	7.49091	10.0565	0.982143
5825306|F|0-5:C>T-5:C>T	TGCAGCAATGGCTCCACAAACATATAAATTTGCAGAGTGCAGGATCGTTGCATAAGCTTCTCGGTGTGC	TGCAGCAATGGCTCCACAAACATATAAATTTGCAGAGTGCAGGATCGTTGCATAAGCTTCTCGGTGTGC	Ca4	38784252	1	2.203e-27	Ca4	36390145	1	1.99843e-27	CM001767.1_Ca4	38784252	1	2.19671e-27	5:C>T	5	0.989247	0.298913	0.869565	0.130435	0.701087	0.168478	0.419128	0.226843	0.322986	14.1212	17.0989	0.964286
5825409|F|0-66:A>G-66:A>G	TGCAGCTTGACCTCTTCTTTGCATTCCCTTCTCTTGCTTCTAATTTCAGTATTTCAACCAAATTTGAAT	TGCAGCTTGACCTCTTCTTTGCATTCCCTTCTCTTGCTTCTAATTTCAGTATTTCAACCAAATTTGAAT	Ca4	38869288	1	2.203e-27	Ca4	36470836	1	1.99843e-27	CM001767.1_Ca4	38869288	1	2.19671e-27	66:A>G	66	0.973118	0.292818	0.867403	0.132597	0.707182	0.160221	0.414151	0.23003	0.32209	19.254	25	0.964286
5825322|F|0-27:C>T-27:C>T	TGCAGCAGCCAAGGAAAAAGTAGTGAGCAAAAGCAGAAATGAAAGGGGGTTGGCAGCATGACTTGATGC	TGCAGCAGCCAAGGAAAAAGTAGTGAGCAAAAGCAGAAATGAAAGGGGGTTGGCAGCATGACTTGATGC	Ca4	38961479	1	2.203e-27	Ca4	36555085	1	1.99843e-27	CM001767.1_Ca4	38961479	1	2.19671e-27	27:C>T	27	0.962366	0.26257	0.865922	0.134078	0.73743	0.128492	0.387254	0.232202	0.309728	6.98276	8.03933	0.965517
11063433|F|0-7:A>G-7:A>G	TGCAGCAATAGTAGCTGGAGTTTCAATGGTTTGGTTTCTGTTTGAAGTGGTTGAGTATAATCTTGTTAC	TGCAGCAATAGTAGCTGGAGTTTCAATGGTTTGGTTTCTGTTTGAAGTGGTTGAGTATAATCTTGTTAC	Ca4	15772257	1	1.02496e-25	Ca4	15296133	1	9.29777e-26	CM001767.1_Ca4	15772257	1	1.02203e-25	7:A>G	7	0.924731	0.232558	0.860465	0.139535	0.767442	0.093023	0.35695	0.24013	0.29854	3.86275	4.60694	0.982143
5825912|F|0-29:A>G-29:A>G	TGCAGTGGACTGTGATATCTACAAAATGAATGGTTTGGAACTAAACAAATGTGAGCCAAGTTGTTCGGA	TGCAGTGGACTGTGATATCTACAAAATGAATGGTTTGGAACTAAACAAATGTGAGCCAAGTTGTTCGGA	Ca4	38289261	1	2.203e-27	Ca4	35906017	1	1.99843e-27	CM001767.1_Ca4	38289261	1	2.19671e-27	29:A>G	29	0.833333	0.225806	0.845161	0.154839	0.774194	0.070968	0.349636	0.261727	0.305682	9.58974	11.451	0.977273
5825387|F|0-55:A>T-55:A>T	TGCAGCTCAACTACTCTGGTAGAAAGAGCTTCAACCTCTGCCATGGCAGTATCAAATTGGTTTTGTAGT	TGCAGCTCAACTACTCTGGTAGAAAGAGCTTCAACCTCTGCCATGGCAGTATCAAATTGGTTTTGTAGT	Ca4	41144222	1	2.203e-27	Ca4	38401172	1	1.99843e-27	CM001767.1_Ca4	41144222	1	2.19671e-27	55:A>T	55	0.983871	0.251366	0.857923	0.142077	0.748634	0.10929	0.376362	0.243782	0.310072	12.4808	14.2649	1
5825854|F|0-18:G>T-18:G>T	TGCAGCCTGTAACATGTAGTTTTTGCGTAAAAATAGAATGGTTTATTTTATTTTAGTTTAGTTTCTGTT	TGCAGCCTGTAACATGTAGTTTTTGCGTAAAAATAGAATGGTTTATTTTATTTTAGTTTAGTTTCTGTT	Ca4	37397561	1	2.21864e-22	Ca4	35067233	1	2.01261e-22	CM001767.1_Ca4	37397561	1	2.2123e-22	18:G>T	18	0.817204	0.256579	0.828947	0.171053	0.743421	0.085526	0.381492	0.283587	0.33254	21.6136	6.31973	0.97619
5825947|F|0-16:C>T-16:C>T	TGCAGAATATGTATTTCGTAAATGAAACAGATCAACCTGCAATTACAGATCGGAAGAGCGGTTCAGCAG	TGCAGAATATGTATTTCGTAAATGAAACAGATCAACCTGCAATTAC	scaffold398	183222	1	2.41834e-14	Ca4	42272946	1	2.14499e-14	KB210600.1_scaffold398	183222	1	2.41143e-14	16:C>T	16	0.978495	0.296703	0.846154	0.153846	0.703297	0.142857	0.417341	0.260355	0.338848	24.6232	20.4713	0.931034
5825436|F|0-7:A>T-7:A>T	TGCAGGAAAGTGAACAGGAAGTTTTGAATTCTCTAACTAAATTTGTTGATCAGCTTCCTTTAGTAATGA	TGCAGGAAAGTGAACAGGAAGTTTTGAATTCTCTAACTAAATTTGTTGATCAGCTTCCTTTAGTAATGA	Ca4	44474767	1	2.203e-27	Ca4	54415695	1	1.99843e-27	CM001767.1_Ca4	44474767	1	2.19671e-27	7:A>T	7	0.983871	0.327869	0.84153	0.15847	0.672131	0.169399	0.440742	0.266714	0.353728	22.0147	31.4426	0.982759
5826179|F|0-14:T>C-14:T>C	TGCAGCATAACCGATTGTTGTCCAATTCTGTTTCTGCCGAGTTTACTGCACAAGTGGATGTTGGGTGCG	TGCAGCATAACCGATTGTTGTCCAATTCTGTTTCTGCCGAGTTTACTGCACAAGTGGATGTTGGGTGCG	Ca4	38834422	1	1.71511e-23	Ca4	36436225	1	1.55585e-23	CM001767.1_Ca4	38834422	1	1.71021e-23	14:T>C	14	0.919355	0.327485	0.830409	0.169591	0.672515	0.157895	0.440477	0.281659	0.361068	16.5224	19.8896	0.980769
10266487|F|0-11:T>G-11:T>G	TGCAGTTTATTTGCGAATACAAGATATTGCTTCAGTGTATAATCTTTTGAGCTTCCAAGAGCAGCTTCC	TGCAGTTTATTTGCGAATACAAGATATTGCTTCAGTGTATAATCTTTTGAGCTTCCAAGAGCAGCTTCC	Ca4	45501014	1	2.203e-27	Ca4	55426630	1	1.99843e-27	CM001767.1_Ca4	45501014	1	2.19671e-27	11:T>G	11	1	0.188172	0.83871	0.16129	0.811828	0.026882	0.305527	0.270552	0.288039	19.027	15.5054	0.965517
5825885|F|0-5:C>G-5:C>G	TGCAGCGTTGCGGCCCACTCCTGCACAAACAACTGCTGTTAGCTGGGTAATTTGATACTAATTTCGCAT	TGCAGCGTTGCGGCCCACTCCTGCACAAACAACTGCTGTTAGCTGGGTAATTTGATACTAATTTCGCAT	Ca4	45224992	1	2.84976e-26	Ca4	55154920	1	2.58513e-26	CM001767.1_Ca4	45224992	1	2.84162e-26	5:C>G	5	0.967742	0.188889	0.833333	0.166667	0.811111	0.022222	0.30642	0.277778	0.292099	13.25	10.2203	1
29631737|F|0-8:G>T-8:G>T	TGCAGAAGGCAATATATGGTCATGAGTCTTATATGTAGATATGAATGTACTGAATATATGCATATAGTA	TGCAGAAGGCAATATATGGTCATGAGTCTTATATGTAGATATGAATGTACTGAATATATGCATATAGTA	Ca4	45123110	1	2.203e-27	Ca4	55055070	1	1.99843e-27	CM001767.1_Ca4	45123110	1	2.19671e-27	8:G>T	8	0.956989	0.219101	0.831461	0.168539	0.780899	0.050562	0.342192	0.280268	0.31123	17.0952	5.45455	1
8776108|F|0-40:G>A-40:G>A	TGCAGTGTCTTTTCAAATATATAGAGCTCCCAATAGATATGTATGTCTAATGTGCAGTGACCAGAGCAG	TGCAGTGTCTTTTCAAATATATAGAGCTCCCAATAGATATGTATGTCTAATGTGCAGTGACCAGAGCAG	Ca4	44945943	1	2.203e-27	Ca4	54881008	1	1.99843e-27	CM001767.1_Ca4	44945943	1	2.19671e-27	40:G>A	40	0.956989	0.191011	0.831461	0.168539	0.808989	0.022472	0.309052	0.280268	0.29466	6.97222	5.97727	1
15990283|F|0-6:T>G-6:T>G	TGCAGATGATCTATTTTGTTTCCACCAATTAGCCAAAGTTCATATCATCTCAAATCAATGAACCATAGA	TGCAGATGATCTATTTTGTTTCCACCAATTAGCCAAAGTTCATATCATCTCAAATCAATGAACCATAGA	Ca4	45140322	1	2.203e-27	Ca4	55072282	1	1.99843e-27	CM001767.1_Ca4	45140322	1	2.19671e-27	6:T>G	6	0.951613	0.19774	0.830508	0.169492	0.80226	0.028249	0.317278	0.281528	0.299403	7.18919	6.09827	1
10263920|F|0-33:G>A-33:G>A	TGCAGACAAATCATATTGTGACACAGTGAACAAGTTCTTCTCATATTACCATGAATCAACATATCTGTC	TGCAGACAAATCATATTGTGACACAGTGAACAAGTTCTTCTCATATTACCATGAATCAACATATCTGTC	Ca4	45464702	1	2.203e-27	Ca4	55390724	1	1.99843e-27	CM001767.1_Ca4	45464702	1	2.19671e-27	33:G>A	33	0.994624	0.2	0.832432	0.167568	0.8	0.032432	0.32	0.278977	0.299489	31.8	28.962	0.982759
5825151|F|0-54:T>C-54:T>C	TGCAGAACAAAAAGATAAATTGAAAACAAAAGTTTCGAATAGATATTTTCTTACTCGAACTAACTGATG	TGCAGAACAAAAAGATAAATTGAAAACAAAAGTTTCGAATAGATATTTTCTTACTCGAACTAACTGATG	Ca4	40434952	1	2.203e-27	Ca4	37753388	1	1.99843e-27	CM001767.1_Ca4	40434952	1	2.19671e-27	54:T>C	54	0.973118	0.331492	0.828729	0.171271	0.668508	0.160221	0.44321	0.283874	0.363542	5.24286	6.74857	0.965517
5825999|F|0-19:G>A-19:G>A	TGCAGTTGTAATTTCAACCGTACGTTGAAGATCGGACAATTATAATTTTACAGATCGGAAGAGCGGTTC	TGCAGTTGTAATTTCAACCGTACGTTGAAGATCGGACAATTATAATTTTAC	Ca4	37453016	1	4.93143e-17	Ca4	35117295	1	4.37402e-17	CM001767.1_Ca4	37453016	1	4.91735e-17	19:G>A	19	0.913978	0.352941	0.811765	0.188235	0.647059	0.164706	0.456747	0.305606	0.381176	44.0282	54.0688	0.980769
29631698|F|0-30:A>G-30:A>G	TGCAGTATTCGAGTTTTTTCCATTGCTGCTATCATCTGCGTTATTCTAGTGCTTCCTGTGAATTACTAT	TGCAGTATTCGAGTTTTTTCCATTGCTGCTATCATCTGCGTTATTCTAGTGCTTCCTGTGAATTACTAT	Ca4	45465879	1	2.203e-27	Ca4	55391901	1	1.99843e-27	CM001767.1_Ca4	45465879	1	2.19671e-27	30:A>G	30	0.908602	0.213018	0.810651	0.189349	0.786982	0.023669	0.335282	0.306992	0.321137	7.42105	3.81818	1
10268203|F|0-12:C>T-12:C>T	TGCAGACCCGTGCGAACACAAATATTTTGCTAATAATAATATAAAAAAACAACCTAACCCAAATTTACA	TGCAGACCCGTGCGAACACAAATATTTTGCTAATAATAATATAAAAAAACAACCTAACCCAAATTTACA	Ca4	32634182	1	2.84976e-26	Ca4	30991932	1	2.58513e-26	CM001767.1_Ca4	32634182	1	2.84162e-26	12:C>T	12	0.897849	0.353293	0.796407	0.203593	0.646707	0.149701	0.456954	0.324286	0.39062	4.66176	6.91447	0.977273
5825381|F|0-67:C>T-67:C>T	TGCAGCTACTCTTGAAGACCGTCTTTTTGGTAATCTTTCGTCAAATTTTGACTTCCATTTCAGCATACC	TGCAGCTACTCTTGAAGACCGTCTTTTTGGTAATCTTTCGTCAAATTTTGACTTCCATTTCAGCATACC	Ca4	4450333	1	6.12516e-28	Ca4	4288549	1	5.55637e-28	CM001767.1_Ca4	4450333	1	6.10766e-28	67:C>T	67	0.994624	0.27027	0.810811	0.189189	0.72973	0.081081	0.394449	0.306793	0.350621	47.3774	50.1173	0.948276
5825527|F|0-29:C>T-29:C>T	TGCAGTATCTTTCTATTGTTATCTATTTACAACAATGCTAGCATGTTTATAAGTAGGTTGACAAGCTGA	TGCAGTATCTTTCTATTGTTATCTATTTACAACAATGCTAGCATGTTTATAAGTAGGTTGACAAGCTGA	Ca4	18084329	1	2.203e-27	Ca4	17516681	1	1.99843e-27	CM001767.1_Ca4	18084329	1	2.19671e-27	29:C>T	29	0.989247	0.391304	0.809783	0.190217	0.608696	0.201087	0.476371	0.308069	0.39222	13.9375	14.6552	0.982759
5825252|F|0-35:T>C-35:T>C	TGCAGATATATATTTGTTTACCTTATAAACAGCTCTCAGAATAGAAGACAAACTCTACATGAAATTATA	TGCAGATATATATTTGTTTACCTTATAAACAGCTCTCAGAATAGAAGACAAACTCTACATGAAATTATA	Ca4	4560817	1	1.02496e-25	Ca4	4394875	1	9.29777e-26	CM001767.1_Ca4	4560817	1	1.02203e-25	35:T>C	35	0.973118	0.226519	0.80663	0.19337	0.773481	0.033149	0.350417	0.311956	0.331186	16.4546	14.3543	1
10269352|F|0-5:T>C-5:T>C	TGCAGTTTGACGGCAAAACGACTCTGGCAATATCGCTGCGGTCGAATCAAAAATCGAGAAACTCTTCTT	TGCAGTTTGACGGCAAAACGACTCTGGCAATATCGCTGCGGTCGAATCAAAAATCGAGAAACTCTTCTT	Ca4	38434028	1	2.203e-27	Ca4	36048409	1	1.99843e-27	CM001767.1_Ca4	38434028	1	2.19671e-27	5:T>C	5	0.935484	0.350575	0.798851	0.201149	0.649425	0.149425	0.455344	0.321377	0.38836	46.125	50.7019	1
10269416|F|0-18:T>C-18:T>C	TGCAGTGGACTGTGATATTTACAAAATGAGTGGTTTGGAACTAAACAAATGTGAGCCAAGTTGTTCGGA	TGCAGTGGACTGTGATATTTACAAAATGAGTGGTTTGGAACTAAACAAATGTGAGCCAAGTTGTTCGGA	Ca4	38289261	1	2.203e-27	Ca4	35906017	1	1.99843e-27	CM001767.1_Ca4	38289261	1	2.19671e-27	18:T>C	18	0.892473	0.343373	0.789157	0.210843	0.656627	0.13253	0.450936	0.332777	0.391857	9.82353	11.451	1
5825564|F|0-7:A>G-7:A>G	TGCAGTGAGTAAGTTATGCTTGCCATTTCCCACTCAAAAGTTGAATATAAATTTGAATTTGAAGCTCTA	TGCAGTGAGTAAGTTATGCTTGCCATTTCCCACTCAAAAGTTGAATATAAATTTGAATTTGAAGCTCTA	Ca4	4460203	1	2.203e-27	Ca4	4298419	1	1.99843e-27	CM001767.1_Ca4	4460203	1	2.19671e-27	7:A>G	7	0.983871	0.234973	0.797814	0.202186	0.765027	0.032787	0.359521	0.322613	0.341067	23.8696	22.3429	1
5825429|F|0-51:C>A-51:C>A	TGCAGGAGCTTCAGAAATGGCAGATAACACAACAAAGGTACCAAATAAGATCGTAATCAAAGCAGTGAA	TGCAGGAGCTTCAGAAATGGCAGATAACACAACAAAGGTACCAAATAAGATCGTAATCAAAGCAGTGAA	Ca4	12526588	1	2.203e-27	Ca4	12144706	1	1.99843e-27	CM001767.1_Ca4	12526588	1	2.19671e-27	51:C>A	51	0.967742	0.311111	0.794444	0.205556	0.688889	0.105556	0.428642	0.326605	0.377623	6.31148	6.30994	0.982143
5825437|F|0-39:T>G-39:T>G	TGCAGGATGCCAAGGATAAGGACATATGAACAACAAGCTTGCTAGTCAACATTTCTGAGTATATAAATC	TGCAGGATGCCAAGGATAAGGACATATGAACAACAAGCTTGCTAGTCAACATTTCTGAGTATATAAATC	Ca4	12557011	1	2.203e-27	Ca4	12175129	1	1.99843e-27	CM001767.1_Ca4	12557011	1	2.19671e-27	39:T>G	39	0.989247	0.336957	0.793478	0.206522	0.663043	0.130435	0.446834	0.327741	0.387287	21.4925	23.2114	1
8776099|F|0-56:G>T-56:G>T	TGCAGTGCACCACTCTTTACGCGGCTTGGGTTGGGAAATGACTCATTTACTGTCACGTATTCTTTTTAT	TGCAGTGCACCACTCTTTACGCGGCTTGGGTTGGGAAATGACTCATTTACTGTCACGTATTCTTTTTAT	Ca4	6811456	1	4.73504e-29	Ca4	6587699	1	4.29534e-29	CM001767.1_Ca4	6811456	1	4.72151e-29	56:G>T	56	0.978495	0.412088	0.791209	0.208791	0.587912	0.203297	0.484543	0.330395	0.407469	8.05747	8.79167	0.928571
15979409|F|0-12:C>G-12:C>G	TGCAGATTCTGTCTTGCATATACTTTCCACCACATCAGGCTATGAAATGGTTAGTTTGTTAGTCATGAT	TGCAGATTCTGTCTTGCATATACTTTCCACCACATCAGGCTATGAAATGGTTAGTTTGTTAGTCATGAT	Ca4	35304626	1	2.203e-27	Ca4	33321678	1	1.99843e-27	CM001767.1_Ca4	35304626	1	2.19671e-27	12:C>G	12	0.919355	0.356725	0.777778	0.222222	0.643275	0.134503	0.458945	0.345679	0.402312	3.38889	3.61589	0.979167
8776086|F|0-36:G>C-36:G>C	TGCAGTATGAGAAGAAAACAACAATTCTAACCAAAGGTTTACGTTATTTTTATATAATACCAAAATTTG	TGCAGTATGAGAAGAAAACAACAATTCTAACCAAAGGTTTACGTTATTTTTATATAATACCAAAATTTG	Ca4	38773736	1	4.73504e-29	Ca4	36380556	1	4.29534e-29	CM001767.1_Ca4	38773736	1	4.72151e-29	36:G>C	36	0.973118	0.353591	0.78453	0.21547	0.646409	0.138122	0.457129	0.338085	0.397607	8.26829	8.40625	0.948276
5825236|F|0-14:C>A-14:C>A	TGCAGAGTAAACTACGACAAAATTGAAAAACAAGAGAACCTGGCAAGTCACTGTCCTCAGGTACCAATT	TGCAGAGTAAACTACGACAAAATTGAAAAACAAGAGAACCTGGCAAGTCACTGTCCTCAGGTACCAATT	Ca4	15934389	1	2.203e-27	Ca4	15448738	1	1.99843e-27	CM001767.1_Ca4	15934389	1	2.19671e-27	14:C>A	14	0.994624	0.389189	0.783784	0.216216	0.610811	0.172973	0.475442	0.338934	0.407188	21.716	23.9766	1
5825243|F|0-20:T>C-20:T>C	TGCAGATAACAAGAAGCCTTTGCCTCCTCTGGTGATTGATGAAAATAAAGGAAATAATGTTGATAGCTT	TGCAGATAACAAGAAGCCTTTGCCTCCTCTGGTGATTGATGAAAATAAAGGAAATAATGTTGATAGCTT	Ca4	23157857	1	2.203e-27	Ca4	22234349	1	1.99843e-27	CM001767.1_Ca4	23157857	1	2.19671e-27	20:T>C	20	0.994624	0.394595	0.778378	0.221622	0.605405	0.172973	0.477779	0.345011	0.411395	19.5682	23.0121	0.982759
5825933|F|0-48:A>C-48:A>C	TGCAGTTTCACAAGTGTAACCCACATCCTCTGGCAATTGAAGAGATCTAGCTAGCCTCTCTACTTCACT	TGCAGTTTCACAAGTGTAACCCACATCCTCTGGCAATTGAAGAGATCTAGCTAGCCTCTCTACTTCACT	Ca4	35170068	1	2.203e-27	Ca4	33193346	1	1.99843e-27	CM001767.1_Ca4	35170068	1	2.19671e-27	48:A>C	48	0.989247	0.418478	0.777174	0.222826	0.581522	0.195652	0.486708	0.346349	0.416529	33.8913	37.4756	0.931034
5825803|F|0-34:T>C-34:T>C	TGCAGAAATGTAGGCCTGGTAACGGGTAAATCTTTGAGTTTGGGCTTGCTTCATACTTCGGTGTGAGGG	TGCAGAAATGTAGGCCTGGTAACGGGTAAATCTTTGAGTTTGGGCTTGCTTCATACTTCGGTGTGAGGG	Ca4	35294565	2	1.02496e-25	Ca4	33311617	2	9.29777e-26	CM001767.1_Ca4	35294565	2	1.02203e-25	34:T>C	34	0.973118	0.39779	0.773481	0.226519	0.60221	0.171271	0.479106	0.350417	0.414761	7.02273	8.3354	0.982759
10267531|F|0-42:G>A-42:G>A	TGCAGGTAAACCAGGAATTTCTTTACATGAACATGACGCGTCGGAACAGGAATTTACAGATCGGAAGAG	TGCAGGTAAACCAGGAATTTCTTTACATGAACATGACGCGTCGGAACAGGAATTTAC	Ca4	35299031	1	2.78447e-20	Ca4	33316083	1	2.46973e-20	CM001767.1_Ca4	35299031	1	2.77651e-20	42:G>A	42	1	0.419355	0.774194	0.225806	0.580645	0.193548	0.486993	0.349636	0.418314	36.8925	44.006	0.931034
5826062|F|0-36:C>T-36:C>T	TGCAGAAAGAAATTTCTCTTTCTCTCTTGCCATTTGCGTTTTACCTCTGCATAAATTACAGATCGGAAG	TGCAGAAAGAAATTTCTCTTTCTCTCTTGCCATTTGCGTTTTACCTCTGCATAAATTAC	Ca4	35302689	1	2.28298e-21	Ca4	33319741	1	2.02493e-21	CM001767.1_Ca4	35302689	1	2.27646e-21	36:C>T	36	1	0.413978	0.774194	0.225806	0.586022	0.188172	0.485201	0.349636	0.417418	42.0109	45.7108	0.965517
5825121|F|0-13:A>T-13:A>T	TGCAGAAAAATCAATTCCAATAAACCAAAGTATGCGACGACTTCTTGTGTGGGTGAATTACACAAACAA	TGCAGAAAAATCAATTCCAATAAACCAAAGTATGCGACGACTTCTTGTGTGGGTGAATTACACAAACAA	Ca4	36866737	1	2.203e-27	Ca4	34566091	1	1.99843e-27	CM001767.1_Ca4	36866737	1	2.19671e-27	13:A>T	13	0.994624	0.4	0.772973	0.227027	0.6	0.172973	0.48	0.350972	0.415486	17.3258	17.9818	1
5826157|F|0-13:C>T-13:C>T	TGCAGATGGTTGTCCATTTATCTATGTCATTGATCAGAATTGTTACCTCTTTACAGATCGGAAGAGCGG	TGCAGATGGTTGTCCATTTATCTATGTCATTGATCAGAATTGTTACCTCTTTAC	Ca4	35301791	1	1.17771e-18	Ca4	33318843	1	1.04459e-18	CM001767.1_Ca4	35301791	1	1.17435e-18	13:C>T	13	0.994624	0.4	0.772973	0.227027	0.6	0.172973	0.48	0.350972	0.415486	33.4667	36.4849	0.982759
5825561|F|0-32:T>C-32:T>C	TGCAGTGAATCAAAAGGTGGAGGAAATACCCGTAGACCGGGAAGGGAATGTGCCAAATTCATCATCAAC	TGCAGTGAATCAAAAGGTGGAGGAAATACCCGTAGACCGGGAAGGGAATGTGCCAAATTCATCATCAAC	Ca4	15969650	1	2.203e-27	Ca4	15483999	1	1.99843e-27	CM001767.1_Ca4	15969650	1	2.19671e-27	32:T>C	32	0.994624	0.416216	0.767568	0.232432	0.583784	0.183784	0.485961	0.356815	0.421388	16.8372	18.7619	0.965517
5826015|F|0-7:A>T-7:A>T	TGCAGATACGGAGTTTCTGATGAGTGAGAGATGGAGAAAAGTAATAATGAGAAAACAAGAATAAGACCT	TGCAGATACGGAGTTTCTGATGAGTGAGAGATGGAGAAAAGTAATAATGAGAAAACAAGAATAAGACCT	Ca4	35642139	1	4.76866e-24	Ca4	33633288	1	4.32583e-24	CM001767.1_Ca4	35642139	1	4.75503e-24	7:A>T	7	0.994624	0.405405	0.767568	0.232432	0.594595	0.172973	0.482104	0.356815	0.419459	40.0556	36.9695	0.982759
5825901|F|0-28:T>C-28:T>C	TGCAGTATCACTCAAGGTCACATGAACATGGATGCAAGAAAGTAAGAATAGATGGAAGCAACATACCTA	TGCAGTATCACTCAAGGTCACATGAACATGGATGCAAGAAAGTAAGAATAGATGGAAGCAACATACCTA	Ca4	34930561	1	2.203e-27	Ca4	32964311	1	1.99843e-27	CM001767.1_Ca4	34930561	1	2.19671e-27	28:T>C	28	0.994624	0.394595	0.767568	0.232432	0.605405	0.162162	0.477779	0.356815	0.417297	23.9091	25.8476	1
5825187|F|0-15:A>G-15:A>G	TGCAGAATTTGGATCAAGACATTTCGTTATAGTATCACCACGAGTCACCATAACACGTTTGCAAAAAGA	TGCAGAATTTGGATCAAGACATTTCGTTATAGTATCACCACGAGTCACCATAACACGTTTGCAAAAAGA	scaffold4777	11543	1	2.203e-27	Ca4	46613507	1	1.99843e-27	KB213794.1_scaffold4777	11543	1	2.19671e-27	15:A>G	15	0.994624	0.383784	0.767568	0.232432	0.616216	0.151351	0.472988	0.356815	0.414901	15.4651	15.7805	0.982759
5825987|F|0-20:A>T-20:A>T	TGCAGTGAAATCTCACTCACACACTTATCATACTTGCATATAATAAAAAATATTACAGATCGGAAGAGC	TGCAGTGAAATCTCACTCACACACTTATCATACTTGCATATAATAAAAAATATTAC	Ca4	43354092	1	9.71124e-20	Ca4	53351923	1	8.61356e-20	CM001767.1_Ca4	43354092	1	9.6835e-20	20:A>T	20	0.989247	0.418478	0.766304	0.233696	0.581522	0.184783	0.486708	0.358164	0.422436	34.8804	39.5767	1
5825615|F|0-61:C>T-61:C>T	TGCAGTTTCGGATAATGTTTATAAACATAGACTTCATAAAAATTTCAACTATGGTTCAGAACCAGAAGA	TGCAGTTTCGGATAATGTTTATAAACATAGACTTCATAAAAATTTCAACTATGGTTCAGAACCAGAAGA	Ca4	35299085	1	2.203e-27	Ca4	33316137	1	1.99843e-27	CM001767.1_Ca4	35299085	1	2.19671e-27	61:C>T	61	0.989247	0.407609	0.766304	0.233696	0.592391	0.173913	0.482928	0.358164	0.420546	17.3222	19.6748	0.965517
5825143|F|0-51:C>T-51:C>T	TGCAGAAATAAAATTTCACTACATAAGTTATTATACATACATGTAGTCATTCTGAAGTGGTGTCCCTGT	TGCAGAAATAAAATTTCACTACATAAGTTATTATACATACATGTAGTCATTCTGAAGTGGTGTCCCTGT	Ca4	36983670	2	2.203e-27	Ca4	34676131	3	1.99843e-27	CM001767.1_Ca4	36983670	2	2.19671e-27	51:C>T	51	0.989247	0.396739	0.766304	0.233696	0.603261	0.163043	0.478674	0.358164	0.418419	18.4773	18.9632	0.982759
5825530|F|0-39:T>C-39:T>C	TGCAGTATTATGGTTAGGGAACATATCATTTACTGTCATTGATAATGAAAACCATGTCCAAGCTGTAGA	TGCAGTATTATGGTTAGGGAACATATCATTTACTGTCATTGATAATGAAAACCATGTCCAAGCTGTAGA	Ca4	35332674	1	2.203e-27	Ca4	33349726	1	1.99843e-27	CM001767.1_Ca4	35332674	1	2.19671e-27	39:T>C	39	0.962366	0.391061	0.759777	0.240223	0.608939	0.150838	0.476265	0.365032	0.420649	8.25882	8.84516	0.948276
5825418|F|0-18:T>C-18:T>C	TGCAGGAAATGGAACAATTAGTGCATCTCTTTGTTGGTTGTTTTGGTTAGTTTCAACACATCCTGTTAT	TGCAGGAAATGGAACAATTAGTGCATCTCTTTGTTGGTTGTTTTGGTTAGTTTCAACACATCCTGTTAT	scaffold157	237742	1	2.203e-27	Ca4	49726141	1	1.99843e-27	KB210443.1_scaffold157	237742	1	2.19671e-27	18:T>C	18	0.978495	0.401099	0.758242	0.241758	0.598901	0.159341	0.480437	0.366622	0.42353	9.60227	10.2138	0.948276
5825273|F|0-61:A>G-61:A>G	TGCAGATGTAATAATTTCATACCACAATTTCTAAGTGATTTTATCGATGAGGTGATCAACTACAATGCA	TGCAGATGTAATAATTTCATACCACAATTTCTAAGTGATTTTATCGATGAGGTGATCAACTACAATGCA	Ca4	34916024	1	2.203e-27	Ca4	32950411	1	1.99843e-27	CM001767.1_Ca4	34916024	1	2.19671e-27	61:A>G	61	0.962366	0.368715	0.75419	0.24581	0.631285	0.122905	0.465529	0.370775	0.418152	5.53846	5.96104	0.946429
15979527|F|0-38:A>G-38:A>G	TGCAGAACCAACCTGCACAAGTAAAACCAACACAAATCAATTGATTCAATTTCTTTTCTAAAAGAAATT	TGCAGAACCAACCTGCACAAGTAAAACCAACACAAATCAATTGATTCAATTTCTTTTCTAAAAGAAATT	Ca4	35300399	1	2.203e-27	Ca4	33317451	1	1.99843e-27	CM001767.1_Ca4	35300399	1	2.19671e-27	38:A>G	38	0.903226	0.380952	0.738095	0.261905	0.619048	0.119048	0.471655	0.386621	0.429138	3.65385	3.67606	0.962963
5825191|F|0-41:G>A-41:G>A	TGCAGACACATGTGTAGAAATGATAAAAGAGTTCTGTTTGCGAGAGAATTGAGTGCTCCTATCATAATG	TGCAGACACATGTGTAGAAATGATAAAAGAGTTCTGTTTGCGAGAGAATTGAGTGCTCCTATCATAATG	scaffold157	229266	1	2.203e-27	Ca4	49717665	1	1.99843e-27	KB210443.1_scaffold157	229266	1	2.19671e-27	41:G>A	41	0.989247	0.391304	0.755435	0.244565	0.608696	0.146739	0.476371	0.369506	0.422938	12.6092	14.6687	0.965517
5826233|F|0-53:C>T-53:C>T	TGCAGTCATGCAGTTGGGCGAATCACCACCATTCGTGCAAGATTGAACATAAACTCGACAAATCGGTTT	TGCAGTCATGCAGTTGGGCGAATCACCACCATTCGTGCAAGATTGAACATAAACTCGACAAATCGGTTT	Ca4	36709239	1	2.203e-27	Ca4	34426115	1	1.99843e-27	CM001767.1_Ca4	36709239	1	2.19671e-27	53:C>T	53	0.994624	0.421622	0.751351	0.248649	0.578378	0.172973	0.487714	0.373645	0.430679	28.5484	34.8199	1
15979458|F|0-66:G>A-66:G>A	TGCAGGAGAAATTTATAAGGCCAAAAGACATCAAATGGGTAAAGAAAAGAGATGTAGATCATTGCAGCA	TGCAGGAGAAATTTATAAGGCCAAAAGACATCAAATGGGTAAAGAAAAGAGATGTAGATCATTGCAGCA	scaffold157	105310	1	2.203e-27	Ca4	49602627	1	1.99843e-27	KB210443.1_scaffold157	105310	1	2.19671e-27	66:G>A	66	0.919355	0.385965	0.730994	0.269006	0.614035	0.116959	0.473992	0.393283	0.433638	3.24359	3.80556	0.961538
5825375|F|0-46:C>T-46:C>T	TGCAGCGTGTTTTTACAATTTGCACCACTTTCATACAAAAGAAAATCATTGCGCTTTATCAAACTTACA	TGCAGCGTGTTTTTACAATTTGCACCACTTTCATACAAAAGAAAATCATTGCGCTTTATCAAACTTACA	Ca4	36837897	1	2.84976e-26	Ca4	34537293	1	2.58513e-26	CM001767.1_Ca4	36837897	1	2.84162e-26	46:C>T	46	0.919355	0.444444	0.725146	0.274854	0.555556	0.169591	0.493827	0.398618	0.446223	10.5778	10.6853	0.962963
5825495|F|0-15:G>T-15:G>T	TGCAGGTTTAGCGGCGGAGCTTGACTGAAATTATTGGGGTGGCTGACAAAAAAATATAATATATAAATT	TGCAGGTTTAGCGGCGGAGCTTGACTGAAATTATTGGGGTGGCTGACAAAAAAATATAATATATAAATT	scaffold2763	12992	1	2.203e-27	Ca4	49295114	1	1.99843e-27	KB212341.1_scaffold2763	12992	1	2.19671e-27	15:G>T	15	0.967742	0.405556	0.733333	0.266667	0.594444	0.138889	0.48216	0.391111	0.436636	8.18391	10.9276	1
15979422|F|0-53:T>G-53:T>G	TGCAGCAGATAGCAGGATTTCAGATACATATTGTCTTATGTAAATATACAGTGTTGACAGGATAAAACG	TGCAGCAGATAGCAGGATTTCAGATACATATTGTCTTATGTAAATATACAGTGTTGACAGGATAAAACG	scaffold40	911549	1	2.203e-27	Ca4	51093474	1	1.99843e-27	KB210375.1_scaffold40	911549	1	2.19671e-27	53:T>G	53	0.924731	0.406977	0.715116	0.284884	0.593023	0.122093	0.482693	0.40745	0.445072	3.86747	4.68531	0.981481
15979513|F|0-35:C>T-35:C>T	TGCAGTTGCTGCCCCAACTGCTGATTCTGGTACTGCCTCTGCTGCTGCTACCAAGGAGGAGGAGAAAAA	TGCAGTTGCTGCCCCAACTGCTGATTCTGGTACTGCCTCTGCTGCTGCTACCAAGGAGGAGGAGAAAAA	scaffold4777	106786	1	2.203e-27	Ca4	46698593	1	1.99843e-27	KB213794.1_scaffold4777	106786	1	2.19671e-27	35:C>T	35	0.860215	0.38125	0.69375	0.30625	0.61875	0.075	0.471797	0.424922	0.448359	4.27027	4.264	0.979167
5825830|F|0-48:G>A-48:G>A	TGCAGATGCGCTTTTGAAAAGCGCGTTTGGTTGAACGTGCGTTGAAGCGAAGTAGAGTTTACCGTTTTT	TGCAGATGCGCTTTTGAAAAGCGCGTTTGGTTGAACGTGCGTTGAAGCGAAGTAGAGTTTACCGTTTTT	Ca4	37417927	1	2.203e-27	Ca4	35085516	1	1.99843e-27	CM001767.1_Ca4	37417927	1	2.19671e-27	48:G>A	48	0.989247	0.461957	0.728261	0.271739	0.538043	0.190217	0.497105	0.395794	0.44645	22.57	20.4839	0.965517
5825292|F|0-24:C>G-24:C>G	TGCAGATTTTTGACAACCGTCATGCCCAATTTGTGAAGGACAGCAGTGCCATGGCGGCTCTAAATGGCA	TGCAGATTTTTGACAACCGTCATGCCCAATTTGTGAAGGACAGCAGTGCCATGGCGGCTCTAAATGGCA	Ca4	3230429	1	4.73504e-29	Ca4	3107345	1	4.29534e-29	CM001767.1_Ca4	3230429	1	4.72151e-29	24:C>G	24	0.989247	0.467391	0.722826	0.277174	0.532609	0.190217	0.497873	0.400697	0.449285	7.88679	8.41447	0.965517
10264572|F|0-46:G>A-46:G>A	TGCAGCAATTGGTGGCTTGATCAATATTCAAGAAGTGGATCATGCAGTGAAAATATTCAGGGATTTGTG	TGCAGCAATTGGTGGCTTGATCAATATTCAAGAAGTGGATCATGCAGTGAAAATATTCAGGGATTTGTG	Ca4	17497204	1	4.73504e-29	Ca4	16975817	1	4.29534e-29	CM001767.1_Ca4	17497204	1	4.72151e-29	46:G>A	46	0.994624	0.497297	0.718919	0.281081	0.502703	0.216216	0.499985	0.404149	0.452067	36.7339	40.9412	0.931034
10267891|F|0-22:A>G-22:A>G	TGCAGTTTACAGAACAGAGCCGAGGAAAGTTATAGAAGCAAGTTACAGATCGGAAGAGCGGTTCAGCAG	TGCAGTTTACAGAACAGAGCCGAGGAAAGTTATAGAAGCAAGTTAC	Ca4	17849930	1	5.19788e-16	Ca4	17290304	1	4.61035e-16	CM001767.1_Ca4	17849930	1	5.18303e-16	22:A>G	22	0.994624	0.491892	0.713514	0.286486	0.508108	0.205405	0.499869	0.408824	0.454346	29.7982	28.2697	0.982759
10269458|F|0-37:C>T-37:C>T	TGCAGAAAAGCCAAGTCAGTGCAATTAGTACCGAATGCGAGTTTCTTACAGATCGGAAGAGCGGTTCAG	TGCAGAAAAGCCAAGTCAGTGCAATTAGTACCGAATGCGAGTTTCTTAC	Ca4	38009352	1	5.90668e-16	Ca4	35643533	1	5.23904e-16	CM001767.1_Ca4	38009352	1	5.8898e-16	37:C>T	37	1	0.478495	0.709677	0.290323	0.521505	0.188172	0.499075	0.412071	0.455573	35.8654	35.2857	0.982759
10265186|F|0-65:C>T-65:C>T	TGCAGCTTCGGACGGAGTGCTTCAAGTGGTCCTTTAGGCTTTCCTGCTCCTTGCTATATGAATAACAAT	TGCAGCTTCGGACGGAGTGCTTCAAGTGGTCCTTTAGGCTTTCCTGCTCCTTGCTATATGAATAACAAT	Ca4	17090869	1	4.73504e-29	Ca4	16571908	1	4.29534e-29	CM001767.1_Ca4	17090869	1	4.72151e-29	65:C>T	65	1	0.473118	0.709677	0.290323	0.526882	0.182796	0.498555	0.412071	0.455313	22.6442	21.634	0.982143
10264580|F|0-30:A>G-30:A>G	TGCAGCACAAACATCTTCATCACTAGAGACACCAATTTGTTCAGAAGAAGATAGAGCTTCTCTTCTCAG	TGCAGCACAAACATCTTCATCACTAGAGACACCAATTTGTTCAGAAGAAGATAGAGCTTCTCTTCTCAG	Ca4	17751974	1	4.73504e-29	Ca4	17212970	1	4.29534e-29	CM001767.1_Ca4	17751974	1	4.72151e-29	30:A>G	30	0.994624	0.475676	0.708108	0.291892	0.524324	0.183784	0.498817	0.413382	0.456099	18.7429	18.755	0.965517
10270067|F|0-53:C>T-53:C>T	TGCAGCTGTATCACTAAGGCGAGACTGTAGACCAAAGTAATGTAAATATTATGCGATGCTGCTATATAT	TGCAGCTGTATCACTAAGGCGAGACTGTAGACCAAAGTAATGTAAATATTATGCGATGCTGCTATATAT	Ca4	16078301	1	4.73504e-29	Ca4	15588268	1	4.29534e-29	CM001767.1_Ca4	16078301	1	4.72151e-29	53:C>T	53	0.967742	0.472222	0.7	0.3	0.527778	0.172222	0.498457	0.42	0.459228	7.46	7.02703	0.964286
15979502|F|0-53:C>T-53:C>T	TGCAGTGGTTCCTTGACTCATTCAGTGAAAGCACTTGACATCTCCCTCAAAATCGATACTGAATTGGCA	TGCAGTGGTTCCTTGACTCATTCAGTGAAAGCACTTGACATCTCCCTCAAAATCGATACTGAATTGGCA	Ca4	38009398	1	2.203e-27	Ca4	35643579	1	1.99843e-27	CM001767.1_Ca4	38009398	1	2.19671e-27	53:C>T	53	0.83871	0.461538	0.653846	0.346154	0.538462	0.115385	0.497041	0.452663	0.474852	2.57831	2.90598	0.931818
5825167|F|0-61:G>A-61:G>A	TGCAGAAGGAAATCTACAAATGCTTTTTGAGTATATTGTATATGTAAAAATATAAATAAATGGTCATTA	TGCAGAAGGAAATCTACAAATGCTTTTTGAGTATATTGTATATGTAAAAATATAAATAAATGGTCATTA	Ca4	38007408	1	2.203e-27	Ca4	35641589	1	1.99843e-27	CM001767.1_Ca4	38007408	1	2.19671e-27	61:G>A	61	0.989247	0.494565	0.701087	0.298913	0.505435	0.195652	0.499941	0.419128	0.459534	9.89623	11.8188	0.928571
15979657|F|0-8:T>C-8:T>C	TGCAGATATACTATTGTAAGGTTGTGTTTTTCACAGGTTGAAACCAGGACTCTTGAGGAAGTGGAAGAA	TGCAGATATACTATTGTAAGGTTGTGTTTTTCACAGGTTGAAACCAGGACTCTTGAGGAAGTGGAAGAA	Ca4	38008572	1	2.203e-27	Ca4	35642753	1	1.99843e-27	CM001767.1_Ca4	38008572	1	2.19671e-27	8:T>C	8	0.962366	0.469274	0.692737	0.307263	0.530726	0.162011	0.498112	0.425705	0.461908	4.49495	6.06338	0.981481
10269997|F|0-20:T>C-20:T>C	TGCAGAAAACACGCCTCACATAAACCAACCTAGTACTACACTGCTTAGGGCGCGTTTGGCTGGATGTTA	TGCAGAAAACACGCCTCACATAAACCAACCTAGTACTACACTGCTTAGGGCGCGTTTGGCTGGATGTTA	Ca4	37345524	1	2.203e-27	Ca4	35015043	1	1.99843e-27	CM001767.1_Ca4	37345524	1	2.19671e-27	20:T>C	20	0.956989	0.41573	0.691011	0.308989	0.58427	0.106742	0.485797	0.427029	0.456413	3.65882	4.53147	0.980769
10265817|F|0-31:G>A-31:G>A	TGCAGTAAATCACAATAGAAATTGAACAGACGTGTTAGAATCAGCTCCTTCGTACAAGTAAGAAATAAA	TGCAGTAAATCACAATAGAAATTGAACAGACGTGTTAGAATCAGCTCCTTCGTACAAGTAAGAAATAAA	Ca4	17211932	1	4.73504e-29	Ca4	16692912	1	4.29534e-29	CM001767.1_Ca4	17211932	1	4.72151e-29	31:G>A	31	1	0.494624	0.698925	0.301075	0.505376	0.193548	0.499942	0.420858	0.4604	29.1193	27.8467	0.982759
13144410|F|0-19:C>A-19:C>A	TGCAGCCTAAGGCAAATGGCAACAGATGTCAACTTAGATCAGATAGAAATGAAATAAGGGATTGATATA	TGCAGCCTAAGGCAAATGGCAACAGATGTCAACTTAGATCAGATAGAAATGAAATAAGGGATTGATATA	Ca4	4882679	1	2.203e-27	Ca4	4711472	1	1.99843e-27	CM001767.1_Ca4	4882679	1	2.19671e-27	19:C>A	19	0.983871	0.387978	0.68306	0.31694	0.612022	0.071038	0.474902	0.432978	0.45394	21.141	17.5533	0.982143
10265506|F|0-48:C>T-48:C>T	TGCAGGGAAGGCAACTATTATAACCATAGGAGGGCTCATAGCTGGCGCCGTTGTAGGGTCAGCTGTAGA	TGCAGGGAAGGCAACTATTATAACCATAGGAGGGCTCATAGCTGGCGCCGTTGTAGGGTCAGCTGTAGA	Ca4	17202839	1	4.73504e-29	Ca4	16683966	1	4.29534e-29	CM001767.1_Ca4	17202839	1	4.72151e-29	48:C>T	48	0.973118	0.486188	0.679558	0.320442	0.513812	0.165746	0.499618	0.435518	0.467568	7.22857	8.49645	0.964286
11064111|F|0-36:A>G-36:A>G	TGCAGAGAGTTCACCAGATGATGTGACAAATGAGGAAAGCACAACATCAACACCTTTGAGATCGGAAGA	TGCAGAGAGTTCACCAGATGATGTGACAAATGAGGAAAGCACAACATCAACACCTTAC	Ca4	40513711	1	6.16618e-22	Ca4	37829943	1	5.4692e-22	CM001767.1_Ca4	40513711	1	6.14856e-22	36:A>G	36	0.946237	0.505682	0.670455	0.329545	0.494318	0.176136	0.499935	0.44189	0.470913	8.15596	8.48507	0.964286
13155368|F|0-63:T>C-63:T>C	TGCAGTTATGCCAGCTATTTTCGCCACCGTAAGCACGTCTCCTTTTGCCATTTGATTGGCCAATACCAA	TGCAGTTATGCCAGCTATTTTCGCCACCGTAAGCACGTCTCCTTTTGCCATTTGATTGGCCAATACCAA	Ca4	17647472	1	4.73504e-29	Ca4	17108463	1	4.29534e-29	CM001767.1_Ca4	17647472	1	4.72151e-29	63:T>C	63	0.94086	0.468571	0.668571	0.331429	0.531429	0.137143	0.498024	0.443167	0.470596	4.28866	4.63971	0.965517
11063609|F|0-24:C>T-24:C>T	TGCAGCTTGATGCGTGACAGGAAACGGTCGATGCCGACCAATTAGAGCAGGATGTCCTGCCACATACCA	TGCAGCTTGATGCGTGACAGGAAACGGTCGATGCCGACCAATTAGAGCAGGATGTCCTGCCACATACCA	Ca4	40852243	1	4.73504e-29	Ca4	38122988	1	4.29534e-29	CM001767.1_Ca4	40852243	1	4.72151e-29	24:C>T	24	0.94086	0.44	0.668571	0.331429	0.56	0.108571	0.4928	0.443167	0.467984	4.53763	4.4812	0.980769
10268173|F|0-44:A>G-44:A>G	TGCAGAATGACATGTGAGCTTTCACAGCTTCATCCATGTCCCATAGTTTTCTACCTCCACTCATTACTT	TGCAGAATGACATGTGAGCTTTCACAGCTTCATCCATGTCCCATAGTTTTCTACCTCCACTCATTACTT	Ca4	13616748	1	4.73504e-29	Ca4	13210165	1	4.29534e-29	CM001767.1_Ca4	13616748	1	4.72151e-29	44:A>G	44	0.951613	0.502825	0.666667	0.333333	0.497175	0.169492	0.499984	0.444444	0.472214	7.9434	9	0.965517
13144428|F|0-51:T>C-51:T>C	TGCAGTTCTGATGCAATATGCCAACATGCTTTCTGATGACTCACTTGATCATGTAGGAAGAAGGGGCAA	TGCAGTTCTGATGCAATATGCCAACATGCTTTCTGATGACTCACTTGATCATGTAGGAAGAAGGGGCAA	Ca4	48239030	1	2.203e-27	Ca4	57713813	1	1.99843e-27	CM001767.1_Ca4	48239030	1	2.19671e-27	51:T>C	51	0.924731	0.511628	0.656977	0.343023	0.488372	0.168605	0.49973	0.450717	0.475223	3.69388	4.24638	0.964286
29967698|F|0-58:A>C-58:A>C	TGCAGTTTCTGATAGATTGATACTGGAAGGCGGTTATTGAAAATTTATCAAGTTTCAAATGAGACTAGA	TGCAGTTTCTGATAGATTGATACTGGAAGGCGGTTATTGAAAATTTATCAAGTTTCAAATGAGACTAGA	Ca4	26646616	3	4.73504e-29	Ca4	25457623	3	4.29534e-29	CM001767.1_Ca4	26646616	3	4.72151e-29	58:A>C	58	0.887097	0.472727	0.636364	0.363636	0.527273	0.109091	0.498512	0.46281	0.480661	3.04348	2.9187	0.961538
10268524|F|0-15:G>A-15:G>A	TGCAGGCCCATATTCGGGAAAAGATAAGACAATCCTCAGGAGTTAGTCTTAGCTAAATAAGTTTGTTAC	TGCAGGCCCATATTCGGGAAAAGATAAGACAATCCTCAGGAGTTAGTCTTAGCTAAATAAGTTTGTTAC	Ca4	17826547	1	4.73504e-29	Ca4	17266921	1	4.29534e-29	CM001767.1_Ca4	17826547	1	4.72151e-29	15:G>A	15	0.983871	0.480874	0.666667	0.333333	0.519126	0.147541	0.499268	0.444444	0.471856	18.6476	12.6454	0.948276
5825235|F|0-67:G>T-67:G>T	TGCAGAGGGTCCAAGATCATCAACTTCTTTACGGAGTTGAGATCTTCTTTATTTGTCAAAAGAAAAAGT	TGCAGAGGGTCCAAGATCATCAACTTCTTTACGGAGTTGAGATCTTCTTTATTTGTCAAAAGAAAAAGT	Ca4	48370848	1	6.12516e-28	Ca4	57844678	1	5.55637e-28	CM001767.1_Ca4	48370848	1	6.10766e-28	67:G>T	67	0.962366	0.502793	0.659218	0.340782	0.497207	0.162011	0.499984	0.449299	0.474642	6.46	6.63194	0.982143
5826006|F|0-6:A>G-6:A>G	TGCAGAAGGAGATGGAGAAAGAGAAGATTTTTACAATGGTGATGATGTTGTCAACAACAACAACAACAA	TGCAGAAGGAGATGGAGAAAGAGAAGATTTTTACAATGGTGATGATGTTGTCAACAACAACAACAACAA	Ca4	8712131	1	2.203e-27	Ca4	8425679	1	1.99843e-27	CM001767.1_Ca4	8712131	1	2.19671e-27	6:A>G	6	0.989247	0.581522	0.646739	0.353261	0.418478	0.228261	0.486708	0.456935	0.471822	19.5887	19.5036	0.948276
5826046|F|0-54:C>T-54:C>T	TGCAGTGCAGTGACTACATAAGACTGATTGAAGTGGAAACAATAGTACCATGTCCTCACAAATAATTGT	TGCAGTGCAGTGACTACATAAGACTGATTGAAGTGGAAACAATAGTACCATGTCCTCACAAATAATTGT	Ca4	8617564	1	2.203e-27	Ca4	8333182	1	1.99843e-27	CM001767.1_Ca4	8617564	1	2.19671e-27	54:C>T	54	0.989247	0.592391	0.646739	0.353261	0.407609	0.23913	0.482928	0.456935	0.469931	37.528	41.5755	0.961538
5825532|F|0-54:G>A-54:G>A	TGCAGTCAAATCAATTATGCAAAAACATTTTACTAAGGACTTTTGATAATCCCCGGATGTATAAGGGAA	TGCAGTCAAATCAATTATGCAAAAACATTTTACTAAGGACTTTTGATAATCCCCGGATGTATAAGGGAA	Ca4	8804328	1	1.02496e-25	Ca4	8517888	1	9.29777e-26	CM001767.1_Ca4	8804328	1	1.02203e-25	54:G>A	54	0.973118	0.558011	0.640884	0.359116	0.441989	0.198895	0.493269	0.460303	0.476786	9.01695	8.24088	0.965517
5826176|F|0-68:T>C-68:T>C	TGCAGATGAGTCCTACAGCCTTGCAGATTTTTTCACGGCATATGCTCGAATTTATTTCATGAATATTTT	TGCAGATGAGTCCTACAGCCTTGCAGATTTTTTCACGGCATATGCTCGAATTTATTTCATGAATATTTT	Ca4	8737522	1	1.70302e-28	Ca4	8451070	1	1.54488e-28	CM001767.1_Ca4	8737522	1	1.69816e-28	68:T>C	68	0.994624	0.589189	0.643243	0.356757	0.410811	0.232432	0.484091	0.458963	0.471527	58.424	39.662	0.982759
23870838|F|0-54:G>A-54:G>A	TGCAGCCCTTAGAAGAAGGTGTATGACCATTGCCCCAACCACAGCAGTCATGAAGGTAGTACACATTAG	TGCAGCCCTTAGAAGAAGGTGTATGACCATTGCCCCAACCACAGCAGTCATGAAGGTAGTACACATTAG	Ca4	31648972	1	4.73504e-29	Ca4	30050834	1	4.29534e-29	CM001767.1_Ca4	31648972	1	4.72151e-29	54:G>A	54	0.924731	0.540698	0.610465	0.389535	0.459302	0.151163	0.496687	0.475595	0.486141	4.80909	5.10169	0.96
5826250|F|0-23:G>T-23:G>T	TGCAGCAGGGGTTTGGCTAAAGCGGAAAGGTCTCTACATGACTAAATCTTTACAGATCGGAAGAGCGGT	TGCAGCAGGGGTTTGGCTAAAGCGGAAAGGTCTCTACATGACTAAATCTTTAC	Ca4	3281027	1	8.80081e-20	Ca4	3157844	1	7.80604e-20	CM001767.1_Ca4	3281027	1	8.77567e-20	23:G>T	23	0.994624	0.583784	0.632432	0.367568	0.416216	0.216216	0.485961	0.464923	0.475442	52.2615	50.5474	0.965517
10269999|F|0-32:C>T-32:C>T	TGCAGAAAATAATTTGATGTATCATGCCGATCCTCAAGCATGATTGATAAATTTCTTTCTAGTTTTCAT	TGCAGAAAATAATTTGATGTATCATGCCGATCCTCAAGCATGATTGATAAATTTCTTTCTAGTTTTCAT	Ca4	29674847	1	4.73504e-29	Ca4	28183350	1	4.29534e-29	CM001767.1_Ca4	29674847	1	4.72151e-29	32:C>T	32	0.967742	0.538889	0.622222	0.377778	0.461111	0.161111	0.496975	0.470123	0.483549	5.1875	5.91473	0.98
10266484|F|0-36:C>G-36:C>G	TGCAGTTTATAAGAATTGCTTCCTGTAATGTAATAGCAATATATCATCAGTAACAGATAGGAAATTGCA	TGCAGTTTATAAGAATTGCTTCCTGTAATGTAATAGCAATATATCATCAGTAACAGATAGGAAATTGCA	Ca4	17038769	1	2.203e-27	Ca4	16521005	1	1.99843e-27	CM001767.1_Ca4	17038769	1	2.19671e-27	36:C>G	36	0.994624	0.6	0.627027	0.372973	0.4	0.227027	0.48	0.467728	0.473864	34.5041	37.2286	0.913793
5825470|F|0-46:A>G-46:A>G	TGCAGGTAAATTTCATTCGTGTTGATCCCTTTCGAGCTTTTCCTCCAGGTATATTGTATAGTTTTATTC	TGCAGGTAAATTTCATTCGTGTTGATCCCTTTCGAGCTTTTCCTCCAGGTATATTGTATAGTTTTATTC	Ca4	8866104	1	2.203e-27	Ca4	8574813	1	1.99843e-27	CM001767.1_Ca4	8866104	1	2.19671e-27	46:A>G	46	0.989247	0.565217	0.625	0.375	0.434783	0.190217	0.491493	0.46875	0.480122	14.8656	13.5507	1
5826285|F|0-8:T>A-8:T>A	TGCAGGTATATCCATTGCACGAACCATATGTTTTGTATTACAGATCGGAAGAGCGGTTCAGCAGGAATG	TGCAGGTATATCCATTGCACGAACCATATGTTTTGTATTAC	scaffold4978	2243	1	2.55957e-13	Ca4	43576256	1	2.27025e-13	KB213943.1_scaffold4978	2243	1	2.55225e-13	8:T>A	8	0.989247	0.967391	0.625	0.375	0.032609	0.592391	0.063091	0.46875	0.26592	34.4663	16.8231	1
5826082|F|0-19:C>G-19:C>G	TGCAGCCAGGTGCTCTAAACAAGGATGCATCTTTGCCTTTACAGATCGGAAGAGCGGTTCAGCAGGAAT	TGCAGCCAGGTGCTCTAAACAAGGATGCATCTTTGCCTTTAC	Ca4	3400809	1	7.11645e-14	Ca4	3277684	1	6.66281e-14	CM001767.1_Ca4	3400809	1	7.09612e-14	19:C>G	19	0.983871	0.562842	0.622951	0.377049	0.437158	0.185792	0.492102	0.469766	0.480934	14.1393	11.6692	0.962963
15979457|F|0-60:C>T-60:C>T	TGCAGGAAAATGCTCAAATGACACCTCCTCTGCCACTTCATGCTGCAATTTCTCTCTGTTCTCCTTCTG	TGCAGGAAAATGCTCAAATGACACCTCCTCTGCCACTTCATGCTGCAATTTCTCTCTGTTCTCCTTCTG	Ca4	40513766	1	4.73504e-29	Ca4	37829998	1	4.29534e-29	CM001767.1_Ca4	40513766	1	4.72151e-29	60:C>T	60	0.935484	0.522989	0.603448	0.396552	0.477011	0.126437	0.498943	0.478597	0.48877	17.8739	3.87395	0.981481
5825593|F|0-20:G>T-20:G>T	TGCAGTTACACTCAATTATTGAGTAAATTACTCCATGCATGATTCAATTTGGTACTAACTAAATAATAT	TGCAGTTACACTCAATTATTGAGTAAATTACTCCATGCATGATTCAATTTGGTACTAACTAAATAATAT	Ca4	3290278	1	4.73504e-29	Ca4	3167095	1	4.29534e-29	CM001767.1_Ca4	3290278	1	4.72151e-29	20:G>T	20	0.994624	0.578378	0.621622	0.378378	0.421622	0.2	0.487714	0.470416	0.479065	29.1163	27.903	0.982143
5825421|F|0-41:C>T-41:C>T	TGCAGGAATACCCTAATTATGTTGAGTTACAAACTAACTGGCTGGGCTCAAGTGGCTAACGAGCTTCAG	TGCAGGAATACCCTAATTATGTTGAGTTACAAACTAACTGGCTGGGCTCAAGTGGCTAACGAGCTTCAG	scaffold398	265182	1	2.203e-27	Ca4	42339640	1	1.99843e-27	KB210600.1_scaffold398	265182	1	2.19671e-27	41:C>T	41	0.978495	0.554945	0.615385	0.384615	0.445055	0.17033	0.493962	0.473373	0.483667	17.0678	14.609	1
5825374|F|0-19:G>C-19:G>C	TGCAGCGTGGTTTTGAAGTGAAAAACAAAATAGTAGTATTGATTTGTAAGGAGTAGGTAGGAGACCGGT	TGCAGCGTGGTTTTGAAGTGAAAAACAAAATAGTAGTATTGATTTGTAAGGAGTAGGTAGGAGACCGGT	Ca4	29874671	1	2.203e-27	Ca4	28378386	1	1.99843e-27	CM001767.1_Ca4	29874671	1	2.19671e-27	19:G>C	19	0.967742	0.561111	0.611111	0.388889	0.438889	0.172222	0.492531	0.475309	0.48392	11.0424	11.4609	0.964286
15979481|F|0-59:A>T-59:A>T	TGCAGGTGATCTTCACTGGAAAATAGTTTCTGTTTATATACATAGAACAGGCCAGGTAAATTTTATTTC	TGCAGGTGATCTTCACTGGAAAATAGTTTCTGTTTATATACATAGAACAGGCCAGGTAAATTTTATTTC	Ca4	1833133	1	2.203e-27	Ca4	1752148	1	1.99843e-27	CM001767.1_Ca4	1833133	1	2.19671e-27	59:A>T	59	0.817204	0.513158	0.539474	0.460526	0.486842	0.052632	0.499654	0.496884	0.498269	2.86022	2.91398	0.97619
10268380|F|0-58:C>T-58:C>T	TGCAGCCACATGAGATCCAAATCGATGCTGGCTTCGAGGAATAAACCTGCCATTGCTTCGAGGAATAAA	TGCAGCCACATGAGATCCAAATCGATGCTGGCTTCGAGGAATAAACCTGCCATTGCTTCGAGGAATAAA	Ca4	17027685	1	2.203e-27	Ca4	16509921	1	1.99843e-27	CM001767.1_Ca4	17027685	1	2.19671e-27	58:C>T	58	0.994624	0.572973	0.616216	0.383784	0.427027	0.189189	0.48935	0.472988	0.481169	26.4068	26.2971	0.982759
5825297|F|0-61:G>A-61:G>A	TGCAGCAACCAACACGTATTGAGCGTGTTATTGGCTTTCTTCTTGCAATATGGGGTATATTGTTTTACT	TGCAGCAACCAACACGTATTGAGCGTGTTATTGGCTTTCTTCTTGCAATATGGGGTATATTGTTTTACT	Ca4	3428921	1	4.73504e-29	Ca4	3303620	1	4.29534e-29	CM001767.1_Ca4	3428921	1	4.72151e-29	61:G>A	61	0.989247	0.570652	0.61413	0.38587	0.429348	0.184783	0.490017	0.473948	0.481983	19.1349	16.553	0.982759
8776012|F|0-36:C>A-36:C>A	TGCAGAGACGAATGAAATGAATCGAAAACAAAGAACCCACCAATAGCAAATCAACAACAGACATATTTT	TGCAGAGACGAATGAAATGAATCGAAAACAAAGAACCCACCAATAGCAAATCAACAACAGACATATTTT	Ca4	16998588	1	4.73504e-29	Ca4	16480734	1	4.29534e-29	CM001767.1_Ca4	16998588	1	4.72151e-29	36:C>A	36	0.870968	0.54321	0.561728	0.438272	0.45679	0.104938	0.496266	0.492379	0.494323	2.82243	2.89109	0.96
8776037|F|0-68:A>T-68:A>T	TGCAGCAGAAATTTATACATTATTAGTACCAAAACAGAAAGGAGGAATTTGTACAATACGAGTATACGA	TGCAGCAGAAATTTATACATTATTAGTACCAAAACAGAAAGGAGGAATTTGTACAATACGAGTATACGA	Ca4	17006913	1	1.70302e-28	Ca4	16489149	1	1.54488e-28	CM001767.1_Ca4	17006913	1	1.69816e-28	68:A>T	68	1	0.580645	0.612903	0.387097	0.419355	0.193548	0.486993	0.474506	0.480749	19.5833	18.5362	0.965517
5825822|F|0-42:A>G-42:A>G	TGCAGAGGCATAAATAGGTGAAACAAGATAATAAACCGTCAAAGGTGTGAAAGGAAAAAGACAACTAAT	TGCAGAGGCATAAATAGGTGAAACAAGATAATAAACCGTCAAAGGTGTGAAAGGAAAAAGACAACTAAT	scaffold174	82631	1	2.203e-27	Ca4	41524197	1	1.99843e-27	KB210451.1_scaffold174	82631	1	2.19671e-27	42:A>G	42	0.994624	0.610811	0.605405	0.394595	0.389189	0.216216	0.475442	0.477779	0.476611	30.1077	30.5833	0.948276
11063209|F|0-67:A>G-67:A>G	TGCAGAACTCGAATCGGTGCTGCTAAGTCATCCCCTTATTGTTGATGCAGCAGTTATACCGTGCGTTAC	TGCAGAACTCGAATCGGTGCTGCTAAGTCATCCCCTTATTGTTGATGCAGCAGTTATACCGTGCGTTAC	Ca4	8783820	1	6.12516e-28	Ca4	8497380	1	5.55637e-28	CM001767.1_Ca4	8783820	1	6.10766e-28	67:A>G	67	0.913978	0.588235	0.570588	0.429412	0.411765	0.158824	0.484429	0.490035	0.487232	4.33043	3.2	0.980769
5826180|F|0-68:G>T-68:G>T	TGCAGCCATGTATAGTCCAAATTAGGAGCTTTTTGAAAATGTTGGGTTTGTGAAGTGTCCTTTGAATTG	TGCAGCCATGTATAGTCCAAATTAGGAGCTTTTTGAAAATGTTGGGTTTGTGAAGTGTCCTTTGAATTG	Ca4	3427454	1	1.70302e-28	Ca4	3302153	1	1.54488e-28	CM001767.1_Ca4	3427454	1	1.69816e-28	68:G>T	68	1	0.650538	0.602151	0.397849	0.349462	0.252688	0.454677	0.479131	0.466904	49.227	52.2687	0.965517
5826114|F|0-33:C>T-33:C>T	TGCAGATGTCAGACAGTGGGAGCATATATCTTACTGTCTCTCTCAGCTATCATTTACTGAAAAGGGGAT	TGCAGATGTCAGACAGTGGGAGCATATATCTTACTGTCTCTCTCAGCTATCATTTACTGAAAAGGGGAT	scaffold674	633141	1	2.203e-27	Ca4	45086926	1	1.99843e-27	KB210805.1_scaffold674	633141	1	2.19671e-27	33:C>T	33	0.994624	0.6	0.6	0.4	0.4	0.2	0.48	0.48	0.48	34.2946	33.084	0.948276
8776145|F|0-11:C>T-11:C>T	TGCAGGAAAGGCGATCCATCAGGTCAGTGCAATAGAATGTTTGCTTACAGATCGGAAGAGCGGTTCAGC	TGCAGGAAAGGCGATCCATCAGGTCAGTGCAATAGAATGTTTGCTTAC	Ca4	16996357	1	2.03944e-15	Ca4	16478503	1	1.80892e-15	CM001767.1_Ca4	16996357	1	2.03362e-15	11:C>T	11	0.983871	0.562842	0.595628	0.404372	0.437158	0.15847	0.492102	0.48171	0.486906	14.287	14.0379	0.982143
11064261|F|0-24:G>A-24:G>A	TGCAGCCATAAATTTCAGTAACACGTATTAGTATTCATATTTTTTTTACAGATCGGAAGAGCGGTTCAG	TGCAGCCATAAATTTCAGTAACACGTATTAGTATTCATATTTTTTTTAC	Ca4	23854856	1	1.26956e-17	Ca4	22898960	1	1.12606e-17	CM001767.1_Ca4	23854856	1	1.26593e-17	24:G>A	24	0.919355	0.573099	0.567251	0.432749	0.426901	0.140351	0.489313	0.490954	0.490134	11.4348	4.36364	0.942308
5825834|F|0-65:C>T-65:C>T	TGCAGATGTTCATTTGTAGGAAACGTACTACAGATATTTCTGCATGAAAAATCGTACGAAAATGCCTTA	TGCAGATGTTCATTTGTAGGAAACGTACTACAGATATTTCTGCATGAAAAATCGTACGAAAATGCCTTA	Ca4	31924337	1	2.203e-27	Ca4	30304552	1	1.99843e-27	CM001767.1_Ca4	31924337	1	2.19671e-27	65:C>T	65	1	0.693548	0.596774	0.403226	0.306452	0.290323	0.425078	0.48127	0.453174	22.527	60.4077	0.913793
5826222|F|0-31:C>T-31:C>T	TGCAGTGTTTTCTAGAGAAACAATGAGGACCCTGATACCAATAGTGAATTACAGATCGGAAGAGCGGTT	TGCAGTGTTTTCTAGAGAAACAATGAGGACCCTGATACCAATAGTGAATTAC	scaffold38	288538	1	3.05619e-19	Ca4	48463324	1	2.71074e-19	KB210373.1_scaffold38	288538	1	3.04745e-19	31:C>T	31	0.994624	0.616216	0.589189	0.410811	0.383784	0.205405	0.472988	0.484091	0.478539	43.2687	36.4048	0.965517
5825607|F|0-67:G>C-67:G>C	TGCAGTTGCTTGTGAGAAACTTATGTGTTCAGCCTTGGTGCTTGAGCAGGCCACAACTGTTTGTTTTGT	TGCAGTTGCTTGTGAGAAACTTATGTGTTCAGCCTTGGTGCTTGAGCAGGCCACAACTGTTTGTTTTGT	Ca4	30347015	1	6.12516e-28	Ca4	28836214	1	5.55637e-28	CM001767.1_Ca4	30347015	1	6.10766e-28	67:G>C	67	0.989247	0.538043	0.586957	0.413043	0.461957	0.125	0.497105	0.484877	0.490991	11.8621	10.9682	0.965517
8776039|F|0-48:C>A-48:C>A	TGCAGCATCAAACAAACGACTACATTCGCCACAACTACATATTGTCAGCGTGACACATTTTCTCCGGAG	TGCAGCATCAAACAAACGACTACATTCGCCACAACTACATATTGTCAGCGTGACACATTTTCTCCGGAG	Ca4	16998522	1	4.73504e-29	Ca4	16480668	1	4.29534e-29	CM001767.1_Ca4	16998522	1	4.72151e-29	48:C>A	48	0.978495	0.60989	0.582418	0.417582	0.39011	0.192308	0.475848	0.486415	0.481132	15.7259	14.9237	1
5825758|F|0-20:G>A-20:G>A	TGCAGTCCACCCATGACACAGATTTGACGGGTCACAAGTAAAACGGTTAGGTTACAGATCGGAAGAGCG	TGCAGTCCACCCATGACACAGATTTGACGGGTCACAAGTAAAACGGTTAGGTTAC	Ca4	27380487	1	3.38363e-19	Ca4	26110439	1	3.00118e-19	CM001767.1_Ca4	27380487	1	3.37397e-19	20:G>A	20	0.946237	0.602273	0.568182	0.431818	0.397727	0.170455	0.479081	0.490702	0.484892	20.0726	22.4872	0.982759
5826257|F|0-23:T>C-23:T>C	TGCAGACGCATACATGTAAACAATGAATACGTGATTTGACCATACAGTCAGAACCTCAATTACTTTACA	TGCAGACGCATACATGTAAACAATGAATACGTGATTTGACCATACAGTCAGAACCTCAATTACTTTACA	Ca4	40800457	1	2.84976e-26	Ca4	38071202	1	2.58513e-26	CM001767.1_Ca4	40800457	1	2.84162e-26	23:T>C	23	1	0.645161	0.586022	0.413978	0.354839	0.231183	0.457856	0.485201	0.471529	57.0147	57.2214	0.948276
5825626|F|0-49:C>G-49:C>G	TGCAGTTTTGAATTATGTATGTGTACCATTCTATATAACTATTGTTGCACTTTTGAATTATGTATCTTT	TGCAGTTTTGAATTATGTATGTGTACCATTCTATATAACTATTGTTGCACTTTTGAATTATGTATCTTT	Ca4	30578671	1	2.203e-27	Ca4	29060341	1	1.99843e-27	CM001767.1_Ca4	30578671	1	2.19671e-27	49:C>G	49	0.994624	0.6	0.583784	0.416216	0.4	0.183784	0.48	0.485961	0.48298	26.5859	26.3594	0.965517
5825142|F|0-56:C>T-56:C>T	TGCAGAAAGTGTTACAATTAGGGATATTGTCACATCTGTAAAAACATTTCTCTAAACGAAGTTGAATTC	TGCAGAAAGTGTTACAATTAGGGATATTGTCACATCTGTAAAAACATTTCTCTAAACGAAGTTGAATTC	scaffold1943	133233	1	2.203e-27	Ca4	52206754	1	1.99843e-27	KB211734.1_scaffold1943	133233	1	2.19671e-27	56:C>T	56	0.978495	0.576923	0.571429	0.428571	0.423077	0.148352	0.488166	0.489796	0.488981	10.7213	12.4436	1
15979377|F|0-46:A>T-46:A>T	TGCAGAATCAGTAGAAGCTGGGGCCAAATACTTTCTTGATTGATGGATAGATCAAATTGCGGATGCTAA	TGCAGAATCAGTAGAAGCTGGGGCCAAATACTTTCTTGATTGATGGATAGATCAAATTGCGGATGCTAA	scaffold1128	341393	1	2.203e-27	Ca4	52786008	1	1.99843e-27	KB211134.1_scaffold1128	341393	1	2.19671e-27	46:A>T	46	0.973118	0.574586	0.569061	0.430939	0.425414	0.143646	0.488874	0.490461	0.489668	6.64463	6.33058	0.948276
5825914|F|0-13:T>C-13:T>C	TGCAGTGGTAGTGTGGTGTCTTATTTTGCTGATGGTTTTTAGTCTTGTATGCAATATTTATATAGTACC	TGCAGTGGTAGTGTGGTGTCTTATTTTGCTGATGGTTTTTAGTCTTGTATGCAATATTTATATAGTACC	scaffold398	341791	1	7.9234e-27	Ca4	42412769	1	7.18762e-27	KB210600.1_scaffold398	341791	1	7.90076e-27	13:T>C	13	0.935484	0.574713	0.551724	0.448276	0.425287	0.126437	0.488836	0.494649	0.491743	11.5385	10.8649	0.981481
5826042|F|0-40:T>A-40:T>A	TGCAGTCAAATGCTCTACCACTGAGCTATGGACCCACTACTGGTAATTTATCGCTAATCATACATAACA	TGCAGTCAAATGCTCTACCACTGAGCTATGGACCCACTACTGGTAATTTATCGCTAATCATACATAACA	Ca4	26411690	1	1.02496e-25	Ca4	25269989	1	9.29777e-26	CM001767.1_Ca4	26411690	1	1.02203e-25	40:T>A	40	0.978495	0.653846	0.565934	0.434066	0.346154	0.21978	0.452663	0.491305	0.471984	36.9562	35.2975	0.928571
10265131|F|0-36:C>T-36:C>T	TGCAGCTGCTTCTGTTACTTCTGCCTATGCATTGTCCAAATCTGAGAAGTTGGATTTCATTCAACTAGA	TGCAGCTGCTTCTGTTACTTCTGCCTATGCATTGTCCAAATCTGAGAAGTTGGATTTCATTCAACTAGA	Ca4	8786578	1	4.73504e-29	Ca4	8500138	1	4.29534e-29	CM001767.1_Ca4	8786578	1	4.72151e-29	36:C>T	36	0.978495	0.675824	0.565934	0.434066	0.324176	0.241758	0.438172	0.491305	0.464739	17.3542	7.26271	0.910714
8776013|F|0-8:C>A-8:C>A	TGCAGAGGCAACAGCAGCTACACAAATAGCAGCATGCAGTTGAGCATTATGGCTTCTGTTTTCTTCTTT	TGCAGAGGCAACAGCAGCTACACAAATAGCAGCATGCAGTTGAGCATTATGGCTTCTGTTTTCTTCTTT	Ca4	1833864	1	4.73504e-29	Ca4	1752879	1	4.29534e-29	CM001767.1_Ca4	1833864	1	4.72151e-29	8:C>A	8	0.951613	0.559322	0.553672	0.446328	0.440678	0.112994	0.492962	0.494239	0.4936	4.81739	4.55172	0.982759
5825349|F|0-58:T>C-58:T>C	TGCAGCCATGTGAAGAGCTGTTCTTCCTTGAGTGTCTTTTGAATCAAGAGGGACACCATTGGATGCTAA	TGCAGCCATGTGAAGAGCTGTTCTTCCTTGAGTGTCTTTTGAATCAAGAGGGACACCATTGGATGCTAA	Ca4	32068950	1	2.203e-27	Ca4	30445223	1	1.99843e-27	CM001767.1_Ca4	32068950	1	2.19671e-27	58:T>C	58	0.983871	0.612022	0.562842	0.437158	0.387978	0.174863	0.474902	0.492102	0.483502	9.97692	10.4583	0.946429
10270118|F|0-20:C>T-20:C>T	TGCAGTTGCGGATTTTGCTACCGATACAGCAGAAACATCACTACTGATGTTCATTAGTAAGTTTCGAAG	TGCAGTTGCGGATTTTGCTACCGATACAGCAGAAACATCACTACTGATGTTCATTAGTAAGTTTCGAAG	Ca4	31968647	1	2.203e-27	Ca4	30348672	1	1.99843e-27	CM001767.1_Ca4	31968647	1	2.19671e-27	20:C>T	20	0.935484	0.62069	0.54023	0.45977	0.37931	0.16092	0.470868	0.496763	0.483816	5.144	5.1875	0.962963
5825899|F|0-27:A>G-27:A>G	TGCAGTATACTACTATTTTCCCCTACTAATGTCAGAGACTCATTTCTCTGGTGGCCTTTCAATCTCGTC	TGCAGTATACTACTATTTTCCCCTACTAATGTCAGAGACTCATTTCTCTGGTGGCCTTTCAATCTCGTC	Ca4	40819502	1	1.02496e-25	Ca4	38090247	1	9.29777e-26	CM001767.1_Ca4	40819502	1	1.02203e-25	27:A>G	27	1	0.639785	0.564516	0.435484	0.360215	0.204301	0.46092	0.491675	0.476298	34.4779	33.9841	0.965517
5825915|F|0-32:C>A-32:C>A	TGCAGTGGTTTTTTATGATAATCAATTTCATTCTCAAAACAAAGAATTTCACAACATTCTTACAGATCG	TGCAGTGGTTTTTTATGATAATCAATTTCATTCTCAAAACAAAGAATTTCACAACATTCTTAC	Ca4	30405429	1	3.26753e-25	Ca4	28892017	1	2.8982e-25	CM001767.1_Ca4	30405429	1	3.2582e-25	32:C>A	32	0.994624	0.616216	0.562162	0.437838	0.383784	0.178378	0.472988	0.492272	0.48263	26.0298	25.0826	1
5825472|F|0-28:C>T-28:C>T	TGCAGGTAATCCATTTATCTAGCTAGTGCTACTTGCCAATTATGTTTTATTGCTATATCTTGCTTGTTT	TGCAGGTAATCCATTTATCTAGCTAGTGCTACTTGCCAATTATGTTTTATTGCTATATCTTGCTTGTTT	Ca4	17318920	1	2.203e-27	Ca4	16799006	1	1.99843e-27	CM001767.1_Ca4	17318920	1	2.19671e-27	28:C>T	28	0.983871	0.622951	0.557377	0.442623	0.377049	0.180328	0.469766	0.493416	0.481591	18.9237	17.4215	0.948276
5825541|F|0-51:C>T-51:C>T	TGCAGTCATCAATGATAGACTGCTAATTGTAAGAAGATCTCAACCATCCGACTTTGATCGGTGGCTTAC	TGCAGTCATCAATGATAGACTGCTAATTGTAAGAAGATCTCAACCATCCGACTTTGATCGGTGGCTTAC	Ca4	32043642	1	2.203e-27	Ca4	30421326	1	1.99843e-27	CM001767.1_Ca4	32043642	1	2.19671e-27	51:C>T	51	1	0.61828	0.55914	0.44086	0.38172	0.177419	0.47202	0.493005	0.482512	15.1654	15.7561	1
5825548|F|0-57:A>C-57:A>C	TGCAGTCGTTCGAACAAAATGATTCCCACGAATAGATATATGTGTAAAGAACATTGTACTTGATTGATT	TGCAGTCGTTCGAACAAAATGATTCCCACGAATAGATATATGTGTAAAGAACATTGTACTTGATTGATT	Ca4	23191609	1	2.203e-27	Ca4	22267355	1	1.99843e-27	CM001767.1_Ca4	23191609	1	2.19671e-27	57:A>C	57	0.983871	0.650273	0.551913	0.448087	0.349727	0.202186	0.454836	0.49461	0.474723	33.2319	41.3475	0.982759
5826025|F|0-36:C>T-36:C>T	TGCAGCTTCATCTTTCAATTGCACAAGACCGTGGTACATTCAGGAATTATAATTCTATCTAGCAATATA	TGCAGCTTCATCTTTCAATTGCACAAGACCGTGGTACATTCAGGAATTATAATTCTATCTAGCAATATA	Ca4	40539748	1	2.203e-27	Ca4	37855980	1	1.99843e-27	CM001767.1_Ca4	40539748	1	2.19671e-27	36:C>T	36	0.983871	0.655738	0.551913	0.448087	0.344262	0.20765	0.451492	0.49461	0.473051	32.0809	32.4426	0.931034
5825174|F|0-55:G>C-55:G>C	TGCAGAAGTGTAACGACACTAGTGAGCCACATTTTGTTTGTGAAAACATTTCGAGGGGCAAGATATATG	TGCAGAAGTGTAACGACACTAGTGAGCCACATTTTGTTTGTGAAAACATTTCGAGGGGCAAGATATATG	Ca4	40819436	1	2.203e-27	Ca4	38090181	1	1.99843e-27	CM001767.1_Ca4	40819436	1	2.19671e-27	55:G>C	55	0.989247	0.63587	0.548913	0.451087	0.36413	0.184783	0.463079	0.495215	0.479147	9.22556	8.71311	0.965517
5825835|F|0-6:T>G-6:T>G	TGCAGATTTCTCAACTGAACTTAGTAAAATTCAAAGACATAAGATGGTTCCCAAAAGGATAGTGTGTTC	TGCAGATTTCTCAACTGAACTTAGTAAAATTCAAAGACATAAGATGGTTCCCAAAAGGATAGTGTGTTC	Ca4	40756251	1	1.02496e-25	Ca4	38027332	1	9.29777e-26	CM001767.1_Ca4	40756251	1	1.02203e-25	6:T>G	6	0.978495	0.620879	0.543956	0.456044	0.379121	0.164835	0.470776	0.496136	0.483456	17.4341	16.0085	0.948276
5825132|F|0-48:A>G-48:A>G	TGCAGAAAATATTGCAAAAGCAGAAAGAATTTTCTACTTACATCTAGGACTGTGCAACAAATCCGGTAA	TGCAGAAAATATTGCAAAAGCAGAAAGAATTTTCTACTTACATCTAGGACTGTGCAACAAATCCGGTAA	Ca4	34237369	1	2.203e-27	Ca4	32469371	1	1.99843e-27	CM001767.1_Ca4	34237369	1	2.19671e-27	48:A>G	48	0.967742	0.627778	0.538889	0.461111	0.372222	0.166667	0.467346	0.496975	0.48216	11.0382	9.92105	0.965517
5825419|F|0-36:A>G-36:A>G	TGCAGGAAATTCATGAATTAGGATATTATTATTATCAGATCATGATGACAACTATTGTTTCTCCACAAG	TGCAGGAAATTCATGAATTAGGATATTATTATTATCAGATCATGATGACAACTATTGTTTCTCCACAAG	Ca4	40720700	1	2.203e-27	Ca4	37991781	1	1.99843e-27	CM001767.1_Ca4	40720700	1	2.19671e-27	36:A>G	36	1	0.61828	0.548387	0.451613	0.38172	0.166667	0.47202	0.495317	0.483669	19.4962	18.8211	0.982759
5825503|F|0-54:G>T-54:G>T	TGCAGTAACATAAGGAAATAATCTCAATTACCAAAAGAAAAACAAGAGAAATCAGCACATTCGATATTC	TGCAGTAACATAAGGAAATAATCTCAATTACCAAAAGAAAAACAAGAGAAATCAGCACATTCGATATTC	Ca4	17760443	1	2.203e-27	Ca4	17221439	1	1.99843e-27	CM001767.1_Ca4	17760443	1	2.19671e-27	54:G>T	54	0.973118	0.668508	0.535912	0.464088	0.331492	0.20442	0.44321	0.497421	0.470315	8.02857	22.1552	0.931034
15979447|F|0-56:C>A-56:C>A	TGCAGCTCAGAAAGATCACATATCCTCATATCAGTAGATTCAATTTCAGCCAGCAACGGTCCCTTCGCC	TGCAGCTCAGAAAGATCACATATCCTCATATCAGTAGATTCAATTTCAGCCAGCAACGGTCCCTTCGCC	Ca4	27492997	1	2.203e-27	Ca4	26215423	1	1.99843e-27	CM001767.1_Ca4	27492997	1	2.19671e-27	56:C>A	56	0.924731	0.610465	0.511628	0.488372	0.389535	0.122093	0.475595	0.49973	0.487662	3.51639	3.2	0.982759
5825390|F|0-57:C>T-57:C>T	TGCAGCTCAGAGTACTACAGATTATGATGCTTTCGTGGATCCAGAGGGGCAAAAGTCCAGTAATAAAAA	TGCAGCTCAGAGTACTACAGATTATGATGCTTTCGTGGATCCAGAGGGGCAAAAGTCCAGTAATAAAAA	Ca4	33638475	1	2.203e-27	Ca4	31904054	1	1.99843e-27	CM001767.1_Ca4	33638475	1	2.19671e-27	57:C>T	57	1	0.655914	0.543011	0.456989	0.344086	0.198925	0.451382	0.4963	0.473841	19.8652	18	0.948276
5825695|F|0-32:A>T-32:A>T	TGCAGATTACAGAAAACATGAAAGAAAAATATATTTTTCTTTTCTAATTTCAGTGTTACAGATCGGAAG	TGCAGATTACAGAAAACATGAAAGAAAAATATATTTTTCTTTTCTAATTTCAGTGTTAC	Ca4	27627526	1	2.28298e-21	Ca4	26339920	1	2.02493e-21	CM001767.1_Ca4	27627526	1	2.27646e-21	32:A>T	32	0.978495	0.620879	0.532967	0.467033	0.379121	0.153846	0.470776	0.497826	0.484301	7.11538	9.52632	0.982143
5825327|F|0-57:T>C-57:T>C	TGCAGCAGTGAGAGATGCCGTTGCCTGCTTTAGTTGAAAGAACCATACCCCAACAATTCTTCAACATCT	TGCAGCAGTGAGAGATGCCGTTGCCTGCTTTAGTTGAAAGAACCATACCCCAACAATTCTTCAACATCT	Ca4	31590588	1	2.203e-27	Ca4	29996972	1	1.99843e-27	CM001767.1_Ca4	31590588	1	2.19671e-27	57:T>C	57	0.978495	0.642857	0.532967	0.467033	0.357143	0.175824	0.459184	0.497826	0.478505	16.7185	15.8348	1
15979499|F|0-48:G>A-48:G>A	TGCAGTCTGGTGCAGTCAGCAGCACCTCCAAACCGTTCGATCAATATCGTCCTATTTTGATCATATTAT	TGCAGTCTGGTGCAGTCAGCAGCACCTCCAAACCGTTCGATCAATATCGTCCTATTTTGATCATATTAT	Ca4	3164120	1	4.73504e-29	Ca4	3041825	1	4.29534e-29	CM001767.1_Ca4	3164120	1	4.72151e-29	48:G>A	48	0.919355	0.590643	0.502924	0.497076	0.409357	0.093567	0.483568	0.499983	0.491775	2.90833	3.23158	0.895833
29967641|F|0-29:G>A-29:G>A	TGCAGTCAAAAAAGATAAATAAGAATACAGCACAAGTAAGCAAATACAACACATAAGACAACAACAAAA	TGCAGTCAAAAAAGATAAATAAGAATACAGCACAAGTAAGCAAATACAACACATAAGACAACAACAAAA	Ca4	40801970	1	6.16865e-23	Ca4	38072715	1	5.59582e-23	CM001767.1_Ca4	40801970	1	6.15103e-23	29:G>A	29	0.897849	0.616766	0.491018	0.508982	0.383234	0.107784	0.472731	0.499839	0.486285	3.31356	3.13402	0.942308
5825675|F|0-37:A>G-37:A>G	TGCAGACTAAAAGTTACGTGAAATTATAAGGATGTTCAAAGATATTTACAGATCGGAAGAGCGGTTCAG	TGCAGACTAAAAGTTACGTGAAATTATAAGGATGTTCAAAGATATTTAC	Ca4	40525746	1	5.90668e-16	Ca4	37841978	1	5.23904e-16	CM001767.1_Ca4	40525746	1	5.8898e-16	37:A>G	37	0.946237	0.642045	0.511364	0.488636	0.357955	0.153409	0.459646	0.499742	0.479694	8.60938	7.1028	0.942308
11063302|F|0-34:G>A-34:G>A	TGCAGAGAGTGGCAATGAGTCATCAATATGTTTCGAACATGATTGTCCTTGGTGGAAGTATTCTTGGCT	TGCAGAGAGTGGCAATGAGTCATCAATATGTTTCGAACATGATTGTCCTTGGTGGAAGTATTCTTGGCT	Ca4	29675372	1	2.203e-27	Ca4	28183875	1	1.99843e-27	CM001767.1_Ca4	29675372	1	2.19671e-27	34:G>A	34	0.827957	0.642857	0.441558	0.558442	0.357143	0.084416	0.459184	0.493169	0.476176	3.94872	2.58974	0.956522
5825479|F|0-21:T>C-21:T>C	TGCAGGTATATTCCTTTCATCTCTGTAATCTCTCACCTACACTCTTGACTCTACTGTTTCATTTGCTTT	TGCAGGTATATTCCTTTCATCTCTGTAATCTCTCACCTACACTCTTGACTCTACTGTTTCATTTGCTTT	Ca4	28379380	1	2.203e-27	Ca4	27043469	1	1.99843e-27	CM001767.1_Ca4	28379380	1	2.19671e-27	21:T>C	21	0.983871	0.650273	0.52459	0.47541	0.349727	0.174863	0.454836	0.498791	0.476813	20.3986	20.9203	0.965517
23870769|F|0-56:A>T-56:A>T	TGCAGAGGCTGATTCCTTTGTAGATTGAACCCAATCTTCTGCCTTAGCCTACCAATAATAAAAAATTAT	TGCAGAGGCTGATTCCTTTGTAGATTGAACCCAATCTTCTGCCTTAGCCTACCAATAATAAAAAATTAT	Ca4	26343059	1	2.203e-27	Ca4	25204877	1	1.99843e-27	CM001767.1_Ca4	26343059	1	2.19671e-27	56:A>T	56	0.973118	0.635359	0.519337	0.480663	0.364641	0.154696	0.463356	0.499252	0.481304	7.52239	6.66364	0.982143
5826197|F|0-24:G>A-24:G>A	TGCAGCTTATCTACGACGGAGGAGGGACGGCCATCCATAAAGTTTTTAGTAATTACAGATCGGAAGAGC	TGCAGCTTATCTACGACGGAGGAGGGACGGCCATCCATAAAGTTTTTAGTAATTAC	scaffold7107	25563	1	9.71124e-20	Ca4	24374751	1	8.61356e-20	KB215283.1_scaffold7107	25563	1	9.6835e-20	24:G>A	24	0.967742	0.638889	0.516667	0.483333	0.361111	0.155556	0.46142	0.499444	0.480432	14.7015	14.8636	1
10265076|F|0-58:T>C-58:T>C	TGCAGCTCCATATGATATGCACGGCCTTCTCTAGTTCATCTCGAATTCTTTCATTGTCTTTTGGCCTAA	TGCAGCTCCATATGATATGCACGGCCTTCTCTAGTTCATCTCGAATTCTTTCATTGTCTTTTGGCCTAA	Ca4	17768592	1	2.203e-27	Ca4	17229588	1	1.99843e-27	CM001767.1_Ca4	17768592	1	2.19671e-27	58:T>C	58	0.94086	0.691429	0.502857	0.497143	0.308571	0.194286	0.42671	0.499984	0.463347	7.61429	6.47619	0.948276
5826241|F|0-40:C>T-40:C>T	TGCAGCCACATTGGCTGTGCATAATCCAAATTCAAGTTTTCTCTCTCTTTTTTACAGATCGGAAGAGCG	TGCAGCCACATTGGCTGTGCATAATCCAAATTCAAGTTTTCTCTCTCTTTTTTAC	Ca4	3164068	1	7.27265e-21	Ca4	3041773	1	6.45061e-21	CM001767.1_Ca4	3164068	1	7.25187e-21	40:C>T	40	1	0.645161	0.526882	0.473118	0.354839	0.172043	0.457856	0.498555	0.478206	41.8542	39.1947	0.982759
5825455|F|0-67:A>G-67:A>G	TGCAGGGACATCCTTTTCATTCCGCCGTACAGCCTACTGTAAAATTATGTACGTAGAGAAGTGATACAT	TGCAGGGACATCCTTTTCATTCCGCCGTACAGCCTACTGTAAAATTATGTACGTAGAGAAGTGATACAT	Ca4	33792914	3	6.12516e-28	Ca4	32041138	3	5.55637e-28	CM001767.1_Ca4	33792914	3	6.10766e-28	67:A>G	67	0.994624	0.637838	0.524324	0.475676	0.362162	0.162162	0.462001	0.498817	0.480409	12.5693	10.823	0.965517
5825454|F|0-51:T>C-51:T>C	TGCAGGGAAATCCTTTTCATTCCGCTTTACAGTCTACTGTAAAATTATGTATGTAGAGAAGTGATGCTT	TGCAGGGAAATCCTTTTCATTCCGCTTTACAGTCTACTGTAAAATTATGTATGTAGAGAAGTGATGCTT	Ca4	26646682	1	2.203e-27	Ca4	25457689	1	1.99843e-27	CM001767.1_Ca4	26646682	1	2.19671e-27	51:T>C	51	0.994624	0.654054	0.524324	0.475676	0.345946	0.178378	0.452535	0.498817	0.475676	15.1714	15.0266	0.948276
5825276|F|0-46:C>T-46:C>T	TGCAGATTATAACATTTATAGGAGCATAGCATGCATATTGAATTTGCAAATTGTGTTCTAACTAGAGCA	TGCAGATTATAACATTTATAGGAGCATAGCATGCATATTGAATTTGCAAATTGTGTTCTAACTAGAGCA	Ca4	29119457	1	2.203e-27	Ca4	27672359	1	1.99843e-27	CM001767.1_Ca4	29119457	1	2.19671e-27	46:C>T	46	0.978495	0.626374	0.516484	0.483516	0.373626	0.142857	0.468059	0.499457	0.483758	11.5758	10.3727	1
13144425|F|0-7:G>A-7:G>A	TGCAGTCGTAGTTTTATTTTATTGAGTAAATGAAAACTTGTATTCCTATATAAAGTAACAAGAATATAG	TGCAGTCGTAGTTTTATTTTATTGAGTAAATGAAAACTTGTATTCCTATATAAAGTAACAAGAATATAG	Ca4	48519029	1	4.73504e-29	Ca4	57988179	1	4.29534e-29	CM001767.1_Ca4	48519029	1	4.72151e-29	7:G>A	7	0.967742	0.711111	0.511111	0.488889	0.288889	0.222222	0.410864	0.499753	0.455309	9.83766	9.12621	0.965517
5825816|F|0-32:G>A-32:G>A	TGCAGACCAAGCATTTGAATATATGCTGTAGTGTACCTAGTTTAGGTACATTTTGTTTTATTATAAAAC	TGCAGACCAAGCATTTGAATATATGCTGTAGTGTACCTAGTTTAGGTACATTTTGTTTTATTATAAAAC	Ca4	25224785	1	2.203e-27	Ca4	24168202	1	1.99843e-27	CM001767.1_Ca4	25224785	1	2.19671e-27	32:G>A	32	1	0.639785	0.521505	0.478495	0.360215	0.16129	0.46092	0.499075	0.479998	11.6715	9.99123	0.982143
10266270|F|0-57:G>A-57:G>A	TGCAGTGTCCTTTGGTTGATTGGTGTTCTCCTTTGATGTTGTTTACTGTCTCATTACGAGGGAAGGATG	TGCAGTGTCCTTTGGTTGATTGGTGTTCTCCTTTGATGTTGTTTACTGTCTCATTACGAGGGAAGGATG	Ca4	24890657	1	2.203e-27	Ca4	23862495	1	1.99843e-27	CM001767.1_Ca4	24890657	1	2.19671e-27	57:G>A	57	0.994624	0.621622	0.518919	0.481081	0.378378	0.140541	0.470416	0.499284	0.48485	12.2985	10.6161	0.982759
5825361|F|0-44:T>C-44:T>C	TGCAGCCTCTATTAGTCCTGTGCCACAACAACCTTTGTCCACAATTTTGTACCCTGCAATTCAATTACA	TGCAGCCTCTATTAGTCCTGTGCCACAACAACCTTTGTCCACAATTTTGTACCCTGCAATTCAATTACA	Ca4	48832853	2	6.12516e-28	Ca4	58283108	2	5.55637e-28	CM001767.1_Ca4	48832853	2	6.10766e-28	44:T>C	44	0.994624	0.659459	0.518919	0.481081	0.340541	0.178378	0.449145	0.499284	0.474215	42.1497	31.6422	0.982759
5825275|F|0-26:A>T-26:A>T	TGCAGATTAGGATACAAGTGTAACAGATGCATAATAATGGGTGCAAATAAATCATGCCCGGGCTTTACA	TGCAGATTAGGATACAAGTGTAACAGATGCATAATAATGGGTGCAAATAAATCATGCCCGGGCTTTACA	Ca4	48258404	1	4.73504e-29	Ca4	57733248	1	4.29534e-29	CM001767.1_Ca4	48258404	1	4.72151e-29	26:A>T	26	0.989247	0.673913	0.51087	0.48913	0.326087	0.184783	0.439509	0.499764	0.469636	13.7248	12.6509	0.981481
13144400|F|0-66:A>G-66:A>G	TGCAGAATTCTCAAAGAGGCTTATGCATCACTATTTGAAGGTTTTGCATCAATTGTTAGGAATCAGACA	TGCAGAATTCTCAAAGAGGCTTATGCATCACTATTTGAAGGTTTTGCATCAATTGTTAGGAATCAGACA	Ca4	48476858	1	4.73504e-29	Ca4	57947068	1	4.29534e-29	CM001767.1_Ca4	48476858	1	4.72151e-29	66:A>G	66	0.967742	0.65	0.5	0.5	0.35	0.15	0.455	0.5	0.4775	4.95775	4.59	0.964286
13144429|F|0-25:C>T-25:C>T	TGCAGTTGAAGTTTTAGATAAAAGTCGATCGATCCAAATCAAGTGAGCTCCGGAAATTTGTTGTCTTGG	TGCAGTTGAAGTTTTAGATAAAAGTCGATCGATCCAAATCAAGTGAGCTCCGGAAATTTGTTGTCTTGG	Ca4	48267179	1	4.73504e-29	Ca4	57742023	1	4.29534e-29	CM001767.1_Ca4	48267179	1	4.72151e-29	25:C>T	25	0.956989	0.668539	0.494382	0.505618	0.331461	0.162921	0.443189	0.499937	0.471563	3.73944	3.53061	0.962963
5825449|F|0-22:C>T-22:C>T	TGCAGGCCTCTGTCAAGTGAAACCGGGCTTTATACATATAAAGACAATTTGCTACCATGTTGCAAATCT	TGCAGGCCTCTGTCAAGTGAAACCGGGCTTTATACATATAAAGACAATTTGCTACCATGTTGCAAATCT	Ca4	17153986	1	2.203e-27	Ca4	16635113	1	1.99843e-27	CM001767.1_Ca4	17153986	1	2.19671e-27	22:C>T	22	1	0.693548	0.510753	0.489247	0.306452	0.204301	0.425078	0.499769	0.462423	18.0201	16.4159	0.982759
5826188|F|0-10:G>C-10:G>C	TGCAGTGGAAGAAGCCACCTTCTTCCAGAAAAGGGGAAAACTGAGAACGATAAGTATCAGTTACAGATC	TGCAGTGGAAGAAGCCACCTTCTTCCAGAAAAGGGGAAAACTGAGAACGATAAGTATCAGTTAC	Ca4	48360117	1	9.31791e-26	Ca4	57833947	1	8.26469e-26	CM001767.1_Ca4	48360117	1	9.29129e-26	10:G>C	10	0.994624	0.691892	0.508108	0.491892	0.308108	0.2	0.426355	0.499869	0.463112	26.3613	26.7619	0.982759
5825319|F|0-29:A>T-29:A>T	TGCAGCAGCAAGTCCGCAGCCATTGTAGCATCTGCTAAGAAGACTAGAAATACATGCTACTATATCATC	TGCAGCAGCAAGTCCGCAGCCATTGTAGCATCTGCTAAGAAGACTAGAAATACATGCTACTATATCATC	Ca4	25251434	1	2.203e-27	Ca4	24194851	1	1.99843e-27	CM001767.1_Ca4	25251434	1	2.19671e-27	29:A>T	29	0.983871	0.650273	0.502732	0.497268	0.349727	0.153005	0.454836	0.499985	0.47741	10.2101	9.78899	0.965517
11064344|F|0-10:G>A-10:G>A	TGCAGACACCGTCAACACACAATGGCGTCAAGTTTCTGATTATATAAAGAAAATAAGAAGGATATGCAT	TGCAGACACCGTCAACACACAATGGCGTCAAGTTTCTGATTATATAAAGAAAATAAGAAGGATATGCAT	Ca4	25401697	2	2.203e-27	Ca4	24332157	2	1.99843e-27	CM001767.1_Ca4	25401697	2	2.19671e-27	10:G>A	10	0.946237	0.642045	0.482955	0.517045	0.357955	0.125	0.459646	0.499419	0.479533	4.93077	4.05	0.982143
5825892|F|0-33:C>G-33:C>G	TGCAGTAAACCAGATAATCACATTTCCAATGTACAATACAGAAAAATCAAGAGATAAGTTACAGATCGG	TGCAGTAAACCAGATAATCACATTTCCAATGTACAATACAGAAAAATCAAGAGATAAGTTAC	Ca4	17428605	1	5.32754e-23	Ca4	16907323	1	4.72536e-23	CM001767.1_Ca4	17428605	1	5.31232e-23	33:C>G	33	0.994624	0.702703	0.502703	0.497297	0.297297	0.205405	0.417823	0.499985	0.458904	41.9329	38.6636	0.948276
5826163|F|0-14:C>T-14:C>T	TGCAGCACACCATGCCAGTAATATCATTAGACACGACAAAATTACAGATCGGAAGAGCGGTTCAGCAGG	TGCAGCACACCATGCCAGTAATATCATTAGACACGACAAAATTAC	Ca4	17147861	1	8.30253e-14	Ca4	16628988	1	7.36408e-14	CM001767.1_Ca4	17147861	1	8.27881e-14	14:C>T	14	0.994624	0.708108	0.502703	0.497297	0.291892	0.210811	0.413382	0.499985	0.456684	26.0728	27.1273	0.982759
5825592|F|0-45:T>C-45:T>C	TGCAGTGTTTCCATTTTCATCTGGGATTGAAGATTGTATAGAGGATCCATCAGATTGAATTGGATCTAA	TGCAGTGTTTCCATTTTCATCTGGGATTGAAGATTGTATAGAGGATCCATCAGATTGAATTGGATCTAA	Ca4	48274971	1	4.73504e-29	Ca4	57749815	1	4.29534e-29	CM001767.1_Ca4	48274971	1	4.72151e-29	45:T>C	45	0.994624	0.681081	0.497297	0.502703	0.318919	0.178378	0.434419	0.499985	0.467202	16.7829	15.6019	0.965517
10268694|F|0-37:T>A-37:T>A	TGCAGTTAGTATTTTGGGCATGGAATTCTATTCTCTGTTGAGCCTAGCCTTTGGAAAATTGTAGATAGT	TGCAGTTAGTATTTTGGGCATGGAATTCTATTCTCTGTTGAGCCTAGCCTTTGGAAAATTGTAGATAGT	Ca4	17399034	1	2.203e-27	Ca4	16879098	1	1.99843e-27	CM001767.1_Ca4	17399034	1	2.19671e-27	37:T>A	37	0.989247	0.684783	0.494565	0.505435	0.315217	0.179348	0.431711	0.499941	0.465826	12.9724	12.4679	0.965517
5826120|F|0-12:C>T-12:C>T	TGCAGCCGTAACCGAATCCACTGCTAGAGTTGATTGGCAGTTCTTTTTCAGAAGTCCTAGTGTACGATT	TGCAGCCGTAACCGAATCCACTGCTAGAGTTGATTGGCAGTTCTTTTTCAGAAGTCCTAGTGTACGATT	Ca4	17847907	1	1.02496e-25	Ca4	17288281	1	9.29777e-26	CM001767.1_Ca4	17847907	1	1.02203e-25	12:C>T	12	0.989247	0.690217	0.494565	0.505435	0.309783	0.184783	0.427635	0.499941	0.463788	26.2041	24.0833	0.965517
11063929|F|0-36:C>T-36:C>T	TGCAGTTGCAGGTTTGTTTTCTCTTTCACATTGTACCTCTTTTACTGTATTCATGTCCAACTATGTAAT	TGCAGTTGCAGGTTTGTTTTCTCTTTCACATTGTACCTCTTTTACTGTATTCATGTCCAACTATGTAAT	Ca4	17641574	1	1.02496e-25	Ca4	17102565	1	9.29777e-26	CM001767.1_Ca4	17641574	1	1.02203e-25	36:C>T	36	0.962366	0.659218	0.480447	0.519553	0.340782	0.139665	0.449299	0.499235	0.474267	5.60145	5.36275	0.965517
11064367|F|0-42:A>G-42:A>G	TGCAGCACTGCTTTGCATAGACCAGAGCCGCTGCGCCGTGCCACAATTGTGGCCACAACAGTCGCTATT	TGCAGCACTGCTTTGCATAGACCAGAGCCGCTGCGCCGTGCCACAATTGTGGCCACAACAGTCGCTATT	Ca4	17275935	1	2.203e-27	Ca4	16756915	1	1.99843e-27	CM001767.1_Ca4	17275935	1	2.19671e-27	42:A>G	42	0.919355	0.637427	0.45614	0.54386	0.362573	0.093567	0.462228	0.496153	0.47919	3.456	3.05618	0.977273
11063805|F|0-67:G>A-67:G>A	TGCAGTCAAATTGTAAATTGGAGACTCCTTCTGGCTTACTGAATTCGTCTGAAGGCAATAGAGATTCGC	TGCAGTCAAATTGTAAATTGGAGACTCCTTCTGGCTTACTGAATTCGTCTGAAGGCAATAGAGATTCGC	Ca4	17723869	1	6.12516e-28	Ca4	17184865	1	5.55637e-28	CM001767.1_Ca4	17723869	1	6.10766e-28	67:G>A	67	0.892473	0.668675	0.439759	0.560241	0.331325	0.108434	0.443098	0.492742	0.46792	3.03937	3.22989	0.923077
5826027|F|0-11:A>G-11:A>G	TGCAGGATACAAACCAACACAAAAATAACATAATCAGAATTTATCATTGTTCAACACATACACCAGTGC	TGCAGGATACAAACCAACACAAAAATAACATAATCAGAATTTATCATTGTTCAACACATACACCAGTGC	Ca4	17722050	1	2.84976e-26	Ca4	17183046	1	2.58513e-26	CM001767.1_Ca4	17722050	1	2.84162e-26	11:A>G	11	1	0.709677	0.494624	0.505376	0.290323	0.204301	0.412071	0.499942	0.456006	30.1645	27.0459	0.948276
5825747|F|0-7:G>A-7:G>A	TGCAGGTGCATGTAATCAATATAATTGTGTTTATCACTACCACATCAATTTACAGATCGGAAGAGCGGT	TGCAGGTGCATGTAATCAATATAATTGTGTTTATCACTACCACATCAATTTAC	Ca4	17638217	1	1.90504e-16	Ca4	17099208	1	1.68971e-16	CM001767.1_Ca4	17638217	1	1.8996e-16	7:G>A	7	0.994624	0.691892	0.491892	0.508108	0.308108	0.183784	0.426355	0.499869	0.463112	30.1892	24.8491	1
10264466|F|0-20:G>A-20:G>A	TGCAGCAAAACAAACTAGTAGCCTGATTCCATTGTGCCATAACATAGGCCTTACACATGTGCAAGTGGA	TGCAGCAAAACAAACTAGTAGCCTGATTCCATTGTGCCATAACATAGGCCTTACACATGTGCAAGTGGA	Ca4	17647538	1	2.203e-27	Ca4	17108529	1	1.99843e-27	CM001767.1_Ca4	17647538	1	2.19671e-27	20:G>A	20	0.962366	0.664804	0.47486	0.52514	0.335196	0.139665	0.445679	0.498736	0.472207	6.24444	5.55	0.962963
5825969|F|0-7:T>G-7:T>G	TGCAGCTTCAAAGATTGGGAAGCTACTTGCAGAACGCCTTTTACTTACAGATCGGAAGAGCGGTTCAGC	TGCAGCTTCAAAGATTGGGAAGCTACTTGCAGAACGCCTTTTACTTAC	Ca4	17444537	1	2.03944e-15	Ca4	16923150	1	1.80892e-15	CM001767.1_Ca4	17444537	1	2.03362e-15	7:T>G	7	0.994624	0.686486	0.486486	0.513514	0.313514	0.172973	0.430446	0.499635	0.46504	16.6122	16.0185	0.982759
10263544|F|0-40:C>T-40:C>T	TGCAGAGTGCTATTGGGGAGGGAATGACTAGAAGGGATCACGCTGATGTGTCTAACCAGGTATGTTCTT	TGCAGAGTGCTATTGGGGAGGGAATGACTAGAAGGGATCACGCTGATGTGTCTAACCAGGTATGTTCTT	Ca4	17213258	1	2.203e-27	Ca4	16694238	1	1.99843e-27	CM001767.1_Ca4	17213258	1	2.19671e-27	40:C>T	40	0.994624	0.702703	0.486486	0.513514	0.297297	0.189189	0.417823	0.499635	0.458729	37.557	36.5514	0.948276
5825240|F|0-16:G>C-16:G>C	TGCAGAGTGAAAATTTGTGGTCAGAACAAATAAACAAAAGAAGCTTCTGTTTTTTACTTGAAATTGATT	TGCAGAGTGAAAATTTGTGGTCAGAACAAATAAACAAAAGAAGCTTCTGTTTTTTACTTGAAATTGATT	Ca4	17449900	1	1.02496e-25	Ca4	16928513	1	9.29777e-26	CM001767.1_Ca4	17449900	1	1.02203e-25	16:G>C	16	0.983871	0.68306	0.480874	0.519126	0.31694	0.163934	0.432978	0.499268	0.466123	17.9103	16.7981	1
5825509|F|0-28:G>T-28:G>T	TGCAGTAAGCATGTGCAGGTTCATGTATGTTTTTCTCATATTCTCATCATCTCATACGCCGGATAACAG	TGCAGTAAGCATGTGCAGGTTCATGTATGTTTTTCTCATATTCTCATCATCTCATACGCCGGATAACAG	Ca4	17623015	1	2.203e-27	Ca4	17084006	1	1.99843e-27	CM001767.1_Ca4	17623015	1	2.19671e-27	28:G>T	28	0.978495	0.681319	0.478022	0.521978	0.318681	0.159341	0.434247	0.499034	0.466641	13.5	14.3846	0.982143
10268578|F|0-39:G>A-39:G>A	TGCAGGTTTGCAACATTCAGACCCACGTTTTCAACGATCGGATCGGCGAAATGACATCCAGAGAGGGAG	TGCAGGTTTGCAACATTCAGACCCACGTTTTCAACGATCGGATCGGCGAAATGACATCCAGAGAGGGAG	Ca4	26850115	2	4.73504e-29	Ca4	25634163	3	4.29534e-29	CM001767.1_Ca4	26850115	2	4.72151e-29	39:G>A	39	0.962366	0.960894	0.469274	0.530726	0.039106	0.430168	0.075154	0.498112	0.286633	6.0197	4.59794	0.913793
5825879|F|0-63:C>T-63:C>T	TGCAGGGAGATGCAAAATGACCTCAAAAAATTTCTTTAGTATTAGTAGCAAAGCTGCTTCTGTCGGTGC	TGCAGGGAGATGCAAAATGACCTCAAAAAATTTCTTTAGTATTAGTAGCAAAGCTGCTTCTGTCGGTGC	Ca4	17652801	1	2.203e-27	Ca4	17113792	1	1.99843e-27	CM001767.1_Ca4	17652801	1	2.19671e-27	63:C>T	63	0.983871	0.677596	0.47541	0.52459	0.322404	0.153005	0.43692	0.498791	0.467855	24.3125	23.8349	0.982759
5825344|F|0-8:T>G-8:T>G	TGCAGCCATAACTGGTCCTTTACAGGCATGGACAGCCATACCATAAAAAACACCAAATCCACACTTACA	TGCAGCCATAACTGGTCCTTTACAGGCATGGACAGCCATACCATAAAAAACACCAAATCCACACTTACA	Ca4	38008506	1	6.12516e-28	Ca4	35642687	1	5.55637e-28	CM001767.1_Ca4	38008506	1	6.10766e-28	8:T>G	8	0.978495	0.675824	0.467033	0.532967	0.324176	0.142857	0.438172	0.497826	0.467999	8.13669	7.82653	0.96
10265875|F|0-66:T>C-66:T>C	TGCAGTACCGTCTAGCACTTATTGCTCAGGGCATAAATACTATGTAACAGATGAAATCATTATCTATCA	TGCAGTACCGTCTAGCACTTATTGCTCAGGGCATAAATACTATGTAACAGATGAAATCATTATCTATCA	Ca4	17468082	1	2.203e-27	Ca4	16946695	1	1.99843e-27	CM001767.1_Ca4	17468082	1	2.19671e-27	66:T>C	66	0.994624	0.713514	0.47027	0.52973	0.286486	0.183784	0.408824	0.498232	0.453528	31.4474	31.0962	0.982759
11063961|F|0-18:C>T-18:C>T	TGCAGTTTCTACAGGGGTCCTATTCCATTGTGGAGCCGCAATCTTCCTTGTAAGATCAGATCTCTCTCC	TGCAGTTTCTACAGGGGTCCTATTCCATTGTGGAGCCGCAATCTTCCTTGTAAGATCAGATCTCTCTCC	Ca4	17536530	1	2.203e-27	Ca4	17007487	1	1.99843e-27	CM001767.1_Ca4	17536530	1	2.19671e-27	18:C>T	18	0.956989	0.679775	0.449438	0.550562	0.320225	0.129213	0.435362	0.494887	0.465124	5.61429	5.24211	0.964286
8776093|F|0-6:C>T-6:C>T	TGCAGTCCTCAGTGCTACATTCACAACCAAAATCTACGGTTGGTACCCCTGCATATATCGCTCCTGAAG	TGCAGTCCTCAGTGCTACATTCACAACCAAAATCTACGGTTGGTACCCCTGCATATATCGCTCCTGAAG	Ca4	36456096	1	2.203e-27	Ca4	34175504	1	1.99843e-27	CM001767.1_Ca4	36456096	1	2.19671e-27	6:C>T	6	0.989247	0.695652	0.456522	0.543478	0.304348	0.152174	0.42344	0.496219	0.45983	14.6207	14.17	0.965517
10268123|F|0-19:A>G-19:A>G	TGCAGAAAATATTGACTGCATGCAATACATTTCGTACAAAGTACTTTCATGTCTAGTATTTGTTAGGAA	TGCAGAAAATATTGACTGCATGCAATACATTTCGTACAAAGTACTTTCATGTCTAGTATTTGTTAGGAA	Ca4	8567678	1	2.203e-27	Ca4	8283355	1	1.99843e-27	CM001767.1_Ca4	8567678	1	2.19671e-27	19:A>G	19	0.989247	0.815217	0.451087	0.548913	0.184783	0.266304	0.301276	0.495215	0.398246	38.2267	30.06	0.928571
5825949|F|0-42:A>T-42:A>T	TGCAGAGAACTAAGATCCGTTGGTGATTTGAGGCAAACGTCAATCATTATTACAGATCGGAAGAGCGGT	TGCAGAGAACTAAGATCCGTTGGTGATTTGAGGCAAACGTCAATCATTATTAC	Ca4	36804301	1	8.80081e-20	Ca4	34503697	1	7.80604e-20	CM001767.1_Ca4	36804301	1	8.77567e-20	42:A>T	42	0.956989	0.758427	0.432584	0.567416	0.241573	0.191011	0.366431	0.49091	0.428671	26.4841	17.6957	0.965517
29967421|F|0-16:C>A-16:C>A	TGCAGCTCTCTTTCTACGCAAGTTCAAAAATTATATTATTGCCTTGTTTTTTTGTCAGGATGGATCTTG	TGCAGCTCTCTTTCTACGCAAGTTCAAAAATTATATTATTGCCTTGTTTTTTTGTCAGGATGGATCTTG	Ca4	32625680	1	4.73504e-29	Ca4	30983430	1	4.29534e-29	CM001767.1_Ca4	32625680	1	4.72151e-29	16:C>A	16	0.860215	0.69375	0.36875	0.63125	0.30625	0.0625	0.424922	0.465547	0.445234	2.67969	2.54286	1
5826128|F|0-25:T>G-25:T>G	TGCAGGAACCTATTATCAGAACATGTCATGGAATTATGTGTCTGATGCTGTGTATGGAGACTAGGACAA	TGCAGGAACCTATTATCAGAACATGTCATGGAATTATGTGTCTGATGCTGTGTATGGAGACTAGGACAA	scaffold1351	170464	1	4.73504e-29	Ca4	40639347	1	4.29534e-29	KB211294.1_scaffold1351	170464	1	4.72151e-29	25:T>G	25	0.956989	1	0.426966	0.573034	0	0.426966	0	0.489332	0.244666	8.52427	6.87059	0.923077
23870740|F|0-19:A>C-19:A>C	TGCAGAAGCTTCATAAGGAACTTGTGGCTAGTGGTAAGCTTACAGAGTCAGAATTTTGGGCTACAAAGA	TGCAGAAGCTTCATAAGGAACTTGTGGCTAGTGGTAAGCTTACAGAGTCAGAATTTTGGGCTACAAAGA	Ca4	8388430	1	2.203e-27	Ca4	8107365	1	1.99843e-27	CM001767.1_Ca4	8388430	1	2.19671e-27	19:A>C	19	0.94086	0.777143	0.411429	0.588571	0.222857	0.188571	0.346384	0.48431	0.415347	5.34615	4.79545	0.980769
15979730|F|0-32:G>A-32:G>A	TGCAGCCTGTAACATGTATTTTTTTCGTAAAAGTAGAATAGTTTATTTTATTTTAGTTTAGTTTCTGTT	TGCAGCCTGTAACATGTATTTTTTTCGTAAAAGTAGAATAGTTTATTTTATTTTAGTTTAGTTTCTGTT	Ca4	37397561	1	4.73504e-29	Ca4	35067233	1	4.29534e-29	CM001767.1_Ca4	37397561	1	4.72151e-29	32:G>A	32	0.844086	0.802548	0.343949	0.656051	0.197452	0.146497	0.31693	0.451296	0.384113	6.31973	3.57812	0.98
15979439|F|0-17:A>G-17:A>G	TGCAGCTAAGAGATTGAATGCAGTGTCTCTAAGATACTTGTCATCCATTTTCCCCTTTCCCAAACTTTC	TGCAGCTAAGAGATTGAATGCAGTGTCTCTAAGATACTTGTCATCCATTTTCCCCTTTCCCAAACTTTC	scaffold157	237808	1	4.73504e-29	Ca4	49726207	1	4.29534e-29	KB210443.1_scaffold157	237808	1	4.72151e-29	17:A>G	17	0.903226	0.75	0.380952	0.619048	0.25	0.130952	0.375	0.471655	0.423328	4.01389	3.46053	0.96
8776146|F|0-35:C>T-35:C>T	TGCAGGATTTGTTTCCTTGTTACTTGAGTGAACACCGACAATATTACAGATCGGAAGAGCGGTTCAGCA	TGCAGGATTTGTTTCCTTGTTACTTGAGTGAACACCGACAATATTAC	scaffold379	74103	2	7.02951e-15	Ca4	29084914	1	6.23495e-15	KB210587.1_scaffold379	74103	2	7.00943e-15	35:C>T	35	1	0.736559	0.435484	0.564516	0.263441	0.172043	0.38808	0.491675	0.439877	40.1154	39.2551	0.982759
11064763|F|0-38:C>T-38:C>T	TGCAGAATTTCATGTCATAATTAGAGTTGCTTTGTTCTCTCCCTCTTACAGATCGGAAGAGCGGTTCAG	TGCAGAATTTCATGTCATAATTAGAGTTGCTTTGTTCTCTCCCTCTTAC	Ca4	8176604	1	5.90668e-16	Ca4	7902017	1	5.23904e-16	CM001767.1_Ca4	8176604	1	5.8898e-16	38:C>T	38	0.994624	0.778378	0.432432	0.567568	0.221622	0.210811	0.345011	0.490869	0.41794	15.3916	11.8247	0.982759
5825123|F|0-14:T>G-14:T>G	TGCAGAAAAATGGTTGTAAGTCAGGCTACATATAACATTACCAATATGTCCATATCCAATGCAAATTTC	TGCAGAAAAATGGTTGTAAGTCAGGCTACATATAACATTACCAATATGTCCATATCCAATGCAAATTTC	Ca4	8396823	1	1.02496e-25	Ca4	8115377	1	9.29777e-26	CM001767.1_Ca4	8396823	1	1.02203e-25	14:T>G	14	0.994624	0.827027	0.432432	0.567568	0.172973	0.259459	0.286107	0.490869	0.388488	40.9659	36.0722	0.982143
5825821|F|0-45:T>C-45:T>C	TGCAGAGGATGATGAAGACTTGAGTTGGGACATTGAAGATGATGATGAACCTGATAAGGCTTGACATAT	TGCAGAGGATGATGAAGACTTGAGTTGGGACATTGAAGATGATGATGAACCTGATAAGGCTTGACATAT	Ca4	8299582	1	1.02496e-25	Ca4	8022236	1	9.29777e-26	CM001767.1_Ca4	8299582	1	1.02203e-25	45:T>C	45	0.989247	0.804348	0.429348	0.570652	0.195652	0.233696	0.314745	0.490017	0.402381	25.7765	21.9792	0.982143
5826162|F|0-25:T>G-25:T>G	TGCAGCAACTGATGATGACGGAGGCTGGATTTTTTTTTTTTTTTTTTTACAGATCGGAAGAGCGGTTCA	TGCAGCAACTGATGATGACGGAGGCTGGATTTTTTTTTTTTTTTTTTTAC	Ca4	48360070	1	3.67104e-18	Ca4	57833900	1	3.25609e-18	CM001767.1_Ca4	48360070	1	3.66055e-18	25:T>G	25	0.973118	0.696133	0.41989	0.58011	0.303867	0.116022	0.423064	0.487165	0.455114	5.48684	2.7619	0.948276
10270198|F|0-32:C>A-32:C>A	TGCAGTCTAAGATAAGCAAAGATTGGAGTTTCCAGCAAGCGAATCAATTTATCGAGTTGGACCAAAAAC	TGCAGTCTAAGATAAGCAAAGATTGGAGTTTCCAGCAAGCGAATCAATTTATCGAGTTGGACCAAAAAC	Ca4	37364129	1	4.73504e-29	Ca4	35033801	1	4.29534e-29	CM001767.1_Ca4	37364129	1	4.72151e-29	32:C>A	32	0.865591	0.801242	0.347826	0.652174	0.198758	0.149068	0.318506	0.453686	0.386096	8.70861	7.2	1
5826230|F|0-5:T>G-5:T>G	TGCAGTGAAGGAATGGGGTGTCTTGAAGGAACAGATTTTGGTTGCAGTACCTGAACTTTTACAGATCGG	TGCAGTGAAGGAATGGGGTGTCTTGAAGGAACAGATTTTGGTTGCAGTACCTGAACTTTTAC	Ca4	35643686	1	1.14508e-24	Ca4	33634835	1	1.01565e-24	CM001767.1_Ca4	35643686	1	1.14181e-24	5:T>G	5	0.989247	0.777174	0.423913	0.576087	0.222826	0.201087	0.346349	0.488422	0.417385	34.8909	26.3011	0.982759
15979695|F|0-22:A>C-22:A>C	TGCAGTTATTCCCGAGTCTTTTACGATTTTGAATTATTATAGTCGACTATTCTTTTGTCAGATAAAACA	TGCAGTTATTCCCGAGTCTTTTACGATTTTGAATTATTATAGTCGACTATTCTTTTGTCAGATAAAACA	Ca4	8198369	1	2.203e-27	Ca4	7923796	1	1.99843e-27	CM001767.1_Ca4	8198369	1	2.19671e-27	22:A>C	22	0.989247	0.804348	0.423913	0.576087	0.195652	0.228261	0.314745	0.488422	0.401583	19.4269	15.5368	0.982759
5825569|F|0-39:G>A-39:G>A	TGCAGTGCAACAACAATTATTGTGAAAAACTCAAGTTTTGTATTGAATATAGATAGAATTTTATAAAAA	TGCAGTGCAACAACAATTATTGTGAAAAACTCAAGTTTTGTATTGAATATAGATAGAATTTTATAAAAA	Ca4	36841541	1	4.73504e-29	Ca4	34540937	1	4.29534e-29	CM001767.1_Ca4	36841541	1	4.72151e-29	39:G>A	39	0.973118	0.767956	0.414365	0.585635	0.232044	0.18232	0.356399	0.485333	0.420866	8.09434	6.24444	0.931034
5825802|F|0-58:T>C-58:T>C	TGCAGAAATGTAGGCCTGGTAACGGGTAAATCTTCGAGCTTGGGCTTGCTTCATACTTTGGTGTGAGGG	TGCAGAAATGTAGGCCTGGTAACGGGTAAATCTTCGAGCTTGGGCTTGCTTCATACTTTGGTGTGAGGG	Ca4	35295964	2	4.73504e-29	Ca4	33313016	2	4.29534e-29	CM001767.1_Ca4	35295964	2	4.72151e-29	58:T>C	58	0.956989	0.764045	0.404494	0.595506	0.235955	0.168539	0.360561	0.481757	0.421159	11.4013	7.02273	0.982759
13144435|F|0-28:G>A-28:G>A	TGCAGGTTGAATATGTCATAATGGAAAAGCAACAGGATCATGCTTACAAGGAAGCCATTGAGGAGTATC	TGCAGGTTGAATATGTCATAATGGAAAAGCAACAGGATCATGCTTACAAGGAAGCCATTGAGGAGTATC	Ca4	36982864	1	4.73504e-29	Ca4	34675325	2	4.29534e-29	CM001767.1_Ca4	36982864	1	4.72151e-29	28:G>A	28	0.989247	1	0.418478	0.581522	0	0.418478	0	0.486708	0.243354	15.8472	8.64368	0.948276
10269013|F|0-10:A>G-10:A>G	TGCAGGAGTGATTTTACCTCTGTTAGACACATTCAATGGAGTTACAGATCGGAAGAGCGGTTCAGCAGG	TGCAGGAGTGATTTTACCTCTGTTAGACACATTCAATGGAGTTAC	Ca4	8417617	1	8.30253e-14	Ca4	8136235	1	7.36408e-14	CM001767.1_Ca4	8417617	1	8.27881e-14	10:A>G	10	0.983871	0.797814	0.415301	0.584699	0.202186	0.213115	0.322613	0.485652	0.404133	18.7278	15.8478	0.982143
5826033|F|0-37:C>T-37:C>T	TGCAGGTAGGAAATAGATATTGAGTGCTTCCTGAGTTCGTTCGTTCGTTCGTTCATTCGTAAAATGAAA	TGCAGGTAGGAAATAGATATTGAGTGCTTCCTGAGTTCGTTCGTTCGTTCGTTCATTCGTAAAATGAAA	Ca4	36677466	1	4.73504e-29	Ca4	34394342	1	4.29534e-29	CM001767.1_Ca4	36677466	1	4.72151e-29	37:C>T	37	0.994624	0.751351	0.416216	0.583784	0.248649	0.167568	0.373645	0.485961	0.429803	22.4875	19.3478	0.982759
8776103|F|0-55:G>A-55:G>A	TGCAGTGGCAAACACACACTACATCTACAACATTTGAGACTAAGTTTTTCGTGATGCCGTTATGAGAAA	TGCAGTGGCAAACACACACTACATCTACAACATTTGAGACTAAGTTTTTCGTGATGCCGTTATGAGAAA	Ca4	38661869	1	4.73504e-29	Ca4	36270058	1	4.29534e-29	CM001767.1_Ca4	38661869	1	4.72151e-29	55:G>A	55	0.973118	0.762431	0.403315	0.596685	0.237569	0.165746	0.36226	0.481304	0.421782	6.19497	5.35632	0.948276
10270047|F|0-41:C>T-41:C>T	TGCAGCACAGCGGCTGAGCGCTTTTCCATAACTAAAAGGACCGAGATTGATTCCCATTGAAGGCCTTTT	TGCAGCACAGCGGCTGAGCGCTTTTCCATAACTAAAAGGACCGAGATTGATTCCCATTGAAGGCCTTTT	Ca5	870881	1	4.73504e-29	Ca4	34749007	1	4.29534e-29	CM001768.1_Ca5	870881	1	4.72151e-29	41:C>T	41	0.967742	0.744444	0.4	0.6	0.255556	0.144444	0.380494	0.48	0.430247	6.61538	5.32941	0.982143
5826022|F|0-61:G>A-61:G>A	TGCAGCTGGTTTTTGAGCGAGGATTCAGAAAGATAGAAGTGTGCATCGACTGGAGGCAGTTGTCCAAAG	TGCAGCTGGTTTTTGAGCGAGGATTCAGAAAGATAGAAGTGTGCATCGACTGGAGGCAGTTGTCCAAAG	Ca4	36738469	1	4.73504e-29	Ca4	34450831	1	4.29534e-29	CM001767.1_Ca4	36738469	1	4.72151e-29	61:G>A	61	1	0.758065	0.413978	0.586022	0.241935	0.172043	0.366805	0.485201	0.426003	24.8834	19.3261	0.982759
5826150|F|0-6:C>G-6:C>G	TGCAGACGGCATTCTCTTCAGTGCTAGTTGTGCAGCATCTTTACAGATCGGAAGAGCGGTTCAGCAGGA	TGCAGACGGCATTCTCTTCAGTGCTAGTTGTGCAGCATCTTTAC	Ca4	4113005	1	6.11262e-15	Ca4	3955894	1	5.4217e-15	CM001767.1_Ca4	4113005	1	6.09516e-15	6:C>G	6	0.983871	0.743169	0.404372	0.595628	0.256831	0.147541	0.381737	0.48171	0.431724	32.1728	25.9762	0.965517
5825863|F|0-12:G>A-12:G>A	TGCAGCTTCAGCGAGTCCTTGTTCGATTTCTGGAACTGTAATCCACAAAATGGGAAAATTTTATCTATT	TGCAGCTTCAGCGAGTCCTTGTTCGATTTCTGGAACTGTAATCCACAAAATGGGAAAATTTTATCTATT	Ca4	36466186	1	4.73504e-29	Ca4	34185594	1	4.29534e-29	CM001767.1_Ca4	36466186	1	4.72151e-29	12:G>A	12	0.983871	0.759563	0.404372	0.595628	0.240437	0.163934	0.365254	0.48171	0.423482	20.8509	18.6629	0.982759
5825245|F|0-6:G>T-6:G>T	TGCAGAGAAGGCTCGGGGACTTTCCTGAGCCCAGCTAAAGGCATGGACCCATTCACATCAATTCATGGT	TGCAGAGAAGGCTCGGGGACTTTCCTGAGCCCAGCTAAAGGCATGGACCCATTCACATCAATTCATGGT	Ca4	35296030	2	4.73504e-29	Ca4	33313082	2	4.29534e-29	CM001767.1_Ca4	35296030	2	4.72151e-29	6:G>T	6	0.994624	0.783784	0.405405	0.594595	0.216216	0.189189	0.338934	0.482104	0.410519	32.1856	27.5111	0.982759
5825183|F|0-65:G>A-65:G>A	TGCAGAATGCTTCTGCATTTGTTATTGCAAATTGGTAACTGTCATTGATTGCACTACTATTATGAGATG	TGCAGAATGCTTCTGCATTTGTTATTGCAAATTGGTAACTGTCATTGATTGCACTACTATTATGAGATG	Ca4	36670392	1	4.73504e-29	Ca4	34387268	1	4.29534e-29	CM001767.1_Ca4	36670392	1	4.72151e-29	65:G>A	65	0.983871	0.754098	0.398907	0.601093	0.245902	0.153005	0.370868	0.47956	0.425214	16.3585	14.5	0.982759
15979396|F|0-39:T>C-39:T>C	TGCAGATACCGTTTCATCCATGGATCCATGAACTGTCAATGTTCTGTTTCAATATTGATCAAGTTACTA	TGCAGATACCGTTTCATCCATGGATCCATGAACTGTCAATGTTCTGTTTCAATATTGATCAAGTTACTA	Ca4	44982503	1	4.73504e-29	Ca4	54917398	1	4.29534e-29	CM001767.1_Ca4	44982503	1	4.72151e-29	39:T>C	39	0.962366	0.787709	0.385475	0.614525	0.212291	0.173184	0.334446	0.473768	0.404107	6.54491	5.61538	0.982143
10265884|F|0-59:G>C-59:G>C	TGCAGTACTAAATGCTGCTGTTGATCTCAATTTATTCAATATTATAGCTAAGTTACAAAGTTCAAGTCA	TGCAGTACTAAATGCTGCTGTTGATCTCAATTTATTCAATATTATAGCTAAGTTACAAAGTTCAAGTCA	scaffold2763	195335	2	4.73504e-29	Ca4	49472955	5	4.29534e-29	KB212341.1_scaffold2763	195335	2	4.72151e-29	59:G>C	59	0.989247	1	0.396739	0.603261	0	0.396739	0	0.478674	0.239337	23.3611	7.125	1
11063991|F|0-50:T>G-50:T>G	TGCAGAACAAGAAGCAATATCTCAGGTATAACTTATATTCAATTTTTATCTGTCATAAAATGTGCTATA	TGCAGAACAAGAAGCAATATCTCAGGTATAACTTATATTCAATTTTTATCTGTCATAAAATGTGCTATA	Ca4	4112939	1	4.73504e-29	Ca4	3955828	1	4.29534e-29	CM001767.1_Ca4	4112939	1	4.72151e-29	50:T>G	50	0.951613	0.706215	0.372881	0.627119	0.293785	0.079096	0.414951	0.467682	0.441316	4.37162	4.40789	0.982143
5825850|F|0-5:A>C-5:A>C	TGCAGAAGTGTTGGCCAAGCTTCTATGCTGAACCTGGCCACTAGATTTTGCTTCTTAGACCACCAAGAT	TGCAGAAGTGTTGGCCAAGCTTCTATGCTGAACCTGGCCACTAGATTTTGCTTCTTAGACCACCAAGAT	Ca4	37351045	1	4.73504e-29	Ca4	35020641	1	4.29534e-29	CM001767.1_Ca4	37351045	1	4.72151e-29	5:A>C	5	0.908602	0.822485	0.343195	0.656805	0.177515	0.16568	0.292007	0.450825	0.371416	20.4596	8.13043	0.980769
5825931|F|0-20:T>G-20:T>G	TGCAGTTTATTCAGCTAACATCGACGGAACCGGAACTGTCACGAGGCTTACGCCTCACGGTGTTGTTGA	TGCAGTTTATTCAGCTAACATCGACGGAACCGGAACTGTCACGAGGCTTACGCCTCACGGTGTTGTTGA	Ca4	37417993	1	4.73504e-29	Ca4	35085582	1	4.29534e-29	CM001767.1_Ca4	37417993	1	4.72151e-29	20:T>G	20	0.903226	0.809524	0.333333	0.666667	0.190476	0.142857	0.30839	0.444444	0.376417	22.8165	17.0597	1
5825209|F|0-14:T>G-14:T>G	TGCAGACCTGTTGCTCCCTCAATTTAGATTGGCTCCATACCCACTTGTTTCTGTTATGAAACAAGTACC	TGCAGACCTGTTGCTCCCTCAATTTAGATTGGCTCCATACCCACTTGTTTCTGTTATGAAACAAGTACC	scaffold875	29516	1	4.73504e-29	Ca4	49971643	1	4.29534e-29	KB210952.1_scaffold875	29516	1	4.72151e-29	14:T>G	14	1	0.768817	0.392473	0.607527	0.231183	0.16129	0.355475	0.476876	0.416175	12.9634	9.42045	0.965517
5826164|F|0-38:A>G-38:A>G	TGCAGCTATGCTGTTTGGAAATGGGAAGTTTTGATCCGATGTTGTTACAGATCGGAAGAGCGGTTCAGC	TGCAGCTATGCTGTTTGGAAATGGGAAGTTTTGATCCGATGTTGTTAC	Ca4	36754006	1	4.3835e-17	Ca4	34466368	1	3.88802e-17	CM001767.1_Ca4	36754006	1	4.37097e-17	38:A>G	38	0.994624	0.767568	0.389189	0.610811	0.232432	0.156757	0.356815	0.475442	0.416129	27.0617	14.4598	0.965517
5825139|F|0-55:G>A-55:G>A	TGCAGAAAGAAAGGAAATTCTCAAGTAATAAGTGAACTAAAAACAAGAGAAATTGGAATATAAAATTAG	TGCAGAAAGAAAGGAAATTCTCAAGTAATAAGTGAACTAAAAACAAGAGAAATTGGAATATAAAATTAG	Ca4	4047960	1	4.73504e-29	Ca4	3890849	1	4.29534e-29	CM001767.1_Ca4	4047960	1	4.72151e-29	55:G>A	55	0.989247	0.728261	0.38587	0.61413	0.271739	0.11413	0.395794	0.473948	0.434871	19.8438	16.3781	1
11064696|F|0-64:G>A-64:G>A	TGCAGCTTTCTTCTCTAAAGAAGATGTTATAAATTGAAGGTTGTAGTATTTCCTCAACTCTTGAGCCTT	TGCAGCTTTCTTCTCTAAAGAAGATGTTATAAATTGAAGGTTGTAGTATTTCCTCAACTCTTGAGCCTT	Ca4	8269353	1	2.203e-27	Ca4	7992260	1	1.99843e-27	CM001767.1_Ca4	8269353	1	2.19671e-27	64:G>A	64	0.887097	0.824242	0.315152	0.684848	0.175758	0.139394	0.289734	0.431662	0.360698	12.2403	8.57627	0.972222
5825578|F|0-24:T>C-24:T>C	TGCAGTGCTTCCTAAATTCGAAGATCCTGTTTCTGTTCCTGAGCCTGAACCTGAAACTCAACCTAAGGA	TGCAGTGCTTCCTAAATTCGAAGATCCTGTTTCTGTTCCTGAGCCTGAACCTGAAACTCAACCTAAGGA	Ca4	3997422	1	4.73504e-29	Ca4	3840524	1	4.29534e-29	CM001767.1_Ca4	3997422	1	4.72151e-29	24:T>C	24	0.994624	0.72973	0.383784	0.616216	0.27027	0.113514	0.394449	0.472988	0.433718	14.9689	14.7654	1
5826119|F|0-5:A>C-5:A>C	TGCAGAAAGTAGATAGGGATCAACAAGTCACTTCCAGTATTTGAGAAAACGATAGTATATGTTGGGTTA	TGCAGAAAGTAGATAGGGATCAACAAGTCACTTCCAGTATTTGAGAAAACGATAGTATATGTTGGGTTA	scaffold2763	100869	1	4.73504e-29	Ca4	49381281	1	4.29534e-29	KB212341.1_scaffold2763	100869	1	4.72151e-29	5:A>C	5	0.989247	0.766304	0.380435	0.619565	0.233696	0.146739	0.358164	0.471408	0.414786	18.4259	18.3059	0.948276
5826126|F|0-41:G>A-41:G>A	TGCAGCTTCAAATAAACCCAATCACCCTCTGAAAACTCTTTGAATCTCCTGTGTTTATTGGCTTGGGCT	TGCAGCTTCAAATAAACCCAATCACCCTCTGAAAACTCTTTGAATCTCCTGTGTTTATTGGCTTGGGCT	Ca4	7432446	3	4.73504e-29	Ca4	7187044	3	4.29534e-29	CM001767.1_Ca4	7432446	3	4.72151e-29	41:G>A	41	0.870968	0.95679	0.277778	0.722222	0.04321	0.234568	0.082686	0.401235	0.24196	7.23034	3.28	0.979167
15979511|F|0-33:C>G-33:C>G	TGCAGTTGCACGATTTGCAGAAGCAATGGCAGCCCGGGCCTTCTCCAATACATCAGAGGATTGAAATAT	TGCAGTTGCACGATTTGCAGAAGCAATGGCAGCCCGGGCCTTCTCCAATACATCAGAGGATTGAAATAT	Ca4	16149964	1	4.73504e-29	Ca4	15657924	1	4.29534e-29	CM001767.1_Ca4	16149964	1	4.72151e-29	33:C>G	33	0.822581	0.816993	0.235294	0.764706	0.183007	0.052288	0.29903	0.359862	0.329446	2.92908	2.52273	0.95
5825878|F|0-15:C>T-15:C>T	TGCAGGCTGTCGTGTCATCGTTGAGGAGTTTCTAGAAGGAGAAGAAGCGTCGTTTTTTGCATTAGTTGA	TGCAGGCTGTCGTGTCATCGTTGAGGAGTTTCTAGAAGGAGAAGAAGCGTCGTTTTTTGCATTAGTTGA	Ca4	37699290	1	4.73504e-29	Ca4	35356232	1	4.29534e-29	CM001767.1_Ca4	37699290	1	4.72151e-29	15:C>T	15	0.811828	0.854305	0.211921	0.788079	0.145695	0.066225	0.248936	0.33402	0.291478	9.46622	8.86111	0.973684
10268583|F|0-21:G>T-21:G>T	TGCAGTAAATAGCTAAGTTTTGCCAAACTTTGTCATTGTATATGGTTTTGCAATTTACATTTATTACAA	TGCAGTAAATAGCTAAGTTTTGCCAAACTTTGTCATTGTATATGGTTTTGCAATTTACATTTATTACAA	Ca4	37895519	1	4.73504e-29	Ca4	35551763	1	4.29534e-29	CM001767.1_Ca4	37895519	1	4.72151e-29	21:G>T	21	0.967742	0.844444	0.327778	0.672222	0.155556	0.172222	0.262716	0.440679	0.351698	13.2057	11.5143	0.982143
5825153|F|0-28:C>T-28:C>T	TGCAGAACACATCATACCACAATCAAAACCTTGTTGAGTTTTCTATTTTATATTTTGTGATCTTGCTAG	TGCAGAACACATCATACCACAATCAAAACCTTGTTGAGTTTTCTATTTTATATTTTGTGATCTTGCTAG	Ca4	37687491	1	4.73504e-29	Ca4	35344358	1	4.29534e-29	CM001767.1_Ca4	37687491	1	4.72151e-29	28:C>T	28	0.994624	0.827027	0.335135	0.664865	0.172973	0.162162	0.286107	0.445639	0.365873	21.7627	19.274	0.965517
8776055|F|0-14:C>T-14:C>T	TGCAGCTTGCAAAACTTGTGAAGGGTTGTCTTCTAGATGCAAATGTTCCTTGGCCTGAGCAATGCAAGC	TGCAGCTTGCAAAACTTGTGAAGGGTTGTCTTCTAGATGCAAATGTTCCTTGGCCTGAGCAATGCAAGC	Ca4	44451710	1	4.73504e-29	Ca4	54395221	1	4.29534e-29	CM001767.1_Ca4	44451710	1	4.72151e-29	14:C>T	14	0.967742	0.838889	0.316667	0.683333	0.161111	0.155556	0.270309	0.432778	0.351543	8.34078	6.01538	0.982759
5825352|F|0-6:A>C-6:A>C	TGCAGCACCATCAAACCACAATCCAGTTAGAGGGGTATTTTATTGAAACTATAGAACTTCATAACTTGC	TGCAGCACCATCAAACCACAATCCAGTTAGAGGGGTATTTTATTGAAACTATAGAACTTCATAACTTGC	Ca4	37726543	1	4.73504e-29	Ca4	35383575	1	4.29534e-29	CM001767.1_Ca4	37726543	1	4.72151e-29	6:A>C	6	0.994624	0.843243	0.32973	0.67027	0.156757	0.172973	0.264368	0.442016	0.353192	13.6278	6.23611	0.913793
23870757|F|0-35:T>A-35:T>A	TGCAGACCACTATAATCCACCACAGAAAACACACATTGGCATGCAAAGTTTGTGGCGGGTGACTGAAAT	TGCAGACCACTATAATCCACCACAGAAAACACACATTGGCATGCAAAGTTTGTGGCGGGTGACTGAAAT	Ca4	38961569	1	4.73504e-29	Ca4	36555175	1	4.29534e-29	CM001767.1_Ca4	38961569	1	4.72151e-29	35:T>A	35	0.946237	0.829545	0.295455	0.704545	0.170455	0.125	0.2828	0.416322	0.349561	7.54438	3.11667	0.962963
5825903|F|0-12:A>T-12:A>T	TGCAGTCAAAAGAAACTGTAGGAAATCCATTTCTTGCACGAACGACTGATAAATAATAAATTGTTTTGA	TGCAGTCAAAAGAAACTGTAGGAAATCCATTTCTTGCACGAACGACTGATAAATAATAAATTGTTTTGA	Ca4	37725454	1	4.73504e-29	Ca4	35382486	1	4.29534e-29	CM001767.1_Ca4	37725454	1	4.72151e-29	12:A>T	12	1	0.822581	0.327957	0.672043	0.177419	0.150538	0.291883	0.440802	0.366343	25.5618	19.5278	1
15979433|F|0-62:T>C-62:T>C	TGCAGCCTTGAAATTTCAGATGATTGAATGTCAAGTGACAGTCTGTATTTGTTTTACAAATTTATTTGA	TGCAGCCTTGAAATTTCAGATGATTGAATGTCAAGTGACAGTCTGTATTTGTTTTACAAATTTATTTGA	Ca4	11256546	1	4.73504e-29	Ca4	10913037	1	4.29534e-29	CM001767.1_Ca4	11256546	1	4.72151e-29	62:T>C	62	0.849462	0.867089	0.202532	0.797468	0.132911	0.06962	0.230492	0.323025	0.276759	3.30061	2.71429	1
5826189|F|0-59:T>C-59:T>C	TGCAGTTAGGCTTTTTGGCTCTCTTTCTACATGGTTTGATGCAATTAGCTCTACTTCCATCTGTTTACA	TGCAGTTAGGCTTTTTGGCTCTCTTTCTACATGGTTTGATGCAATTAGCTCTACTTCCATCTGTTTACA	Ca4	38928111	1	6.12516e-28	Ca4	36521889	1	5.55637e-28	CM001767.1_Ca4	38928111	1	6.10766e-28	59:T>C	59	0.956989	0.865169	0.286517	0.713483	0.134831	0.151685	0.233304	0.40885	0.321077	30.1955	18.9355	1
5825931|F|0-35:C>T-35:C>T	TGCAGTTTATTCAGCTAACATCGACGGAACCGGAACTGTCACGAGGCTTACGCCTCACGGTGTTGTTGA	TGCAGTTTATTCAGCTAACATCGACGGAACCGGAACTGTCACGAGGCTTACGCCTCACGGTGTTGTTGA	Ca4	37417993	1	4.73504e-29	Ca4	35085582	1	4.29534e-29	CM001767.1_Ca4	37417993	1	4.72151e-29	35:C>T	35	0.865591	0.850932	0.21118	0.78882	0.149068	0.062112	0.253694	0.333166	0.29343	22.6792	18.1842	0.954545
5825625|F|0-9:C>T-9:C>T	TGCAGTTTTCTCTATATTATAAATATTTTCTTCACAAGAACAACACTGCAATGTTCCAATTGACTTATA	TGCAGTTTTCTCTATATTATAAATATTTTCTTCACAAGAACAACACTGCAATGTTCCAATTGACTTATA	Ca4	44414374	1	4.73504e-29	Ca4	54357885	1	4.29534e-29	CM001767.1_Ca4	44414374	1	4.72151e-29	9:C>T	9	0.994624	0.827027	0.308108	0.691892	0.172973	0.135135	0.286107	0.426355	0.356231	20.3846	13.6154	1
5825422|F|0-66:A>G-66:A>G	TGCAGGAATATTTATTCTTCACTCTACTTTGCTTATTCTAACCATTGATATCATGAGTCTATGATAATG	TGCAGGAATATTTATTCTTCACTCTACTTTGCTTATTCTAACCATTGATATCATGAGTCTATGATAATG	Ca4	44441481	1	4.73504e-29	Ca4	54384992	1	4.29534e-29	CM001767.1_Ca4	44441481	1	4.72151e-29	66:A>G	66	0.989247	0.836957	0.304348	0.695652	0.163043	0.141304	0.272921	0.42344	0.348181	19.022	14.9062	1
10267925|F|0-31:T>C-31:T>C	TGCAGTTTTTAGCATCAAACAGTGTAAAAAATTCATGCAATTATATATAAAACTTTTACAGATCGGAAG	TGCAGTTTTTAGCATCAAACAGTGTAAAAAATTCATGCAATTATATATAAAACTTTTAC	Ca4	47563755	1	4.90695e-23	Ca4	57055306	1	4.3523e-23	CM001767.1_Ca4	47563755	1	4.89293e-23	31:T>C	31	1	0.849462	0.301075	0.698925	0.150538	0.150538	0.255752	0.420858	0.338305	37.956	34.3478	0.982759
10267389|F|0-17:T>A-17:T>A	TGCAGCTTGAACAAGCTTTAGATGAGGTACAATGTTACAGATCGGAAGAGCGGTTCAGCAGGAATGCCG	TGCAGCTTGAACAAGCTTTAGATGAGGTACAATGTTAC	Ca4	16501274	1	9.92375e-12	Ca4	15997278	1	8.80203e-12	CM001767.1_Ca4	16501274	1	9.8954e-12	17:T>A	17	0.983871	0.852459	0.284153	0.715847	0.147541	0.136612	0.251545	0.40682	0.329183	13.0674	6.98462	0.982143
5826174|F|0-56:A>G-56:A>G	TGCAGATATACAGGATGTGGACCAAACTGAAGGATCCTCCAAAGGAGGTGGAAAGAAGAAGGGCAAGAA	TGCAGATATACAGGATGTGGACCAAACTGAAGGATCCTCCAAAGGAGGTGGAAAGAAGAAGGGCAAGAA	Ca4	47672973	1	4.73504e-29	Ca4	57160384	1	4.29534e-29	CM001767.1_Ca4	47672973	1	4.72151e-29	56:A>G	56	0.994624	0.827027	0.286486	0.713514	0.172973	0.113514	0.286107	0.408824	0.347465	18.5879	16.3966	1
5825837|F|0-52:A>G-52:A>G	TGCAGATTTTACAGGATATGAAGAAGTAAAGCATGCAAGACCAATTCATGGGAAGATACCATAAGTTTG	TGCAGATTTTACAGGATATGAAGAAGTAAAGCATGCAAGACCAATTCATGGGAAGATACCATAAGTTTG	Ca4	41033848	1	4.73504e-29	Ca4	38291899	1	4.29534e-29	CM001767.1_Ca4	41033848	1	4.72151e-29	52:A>G	52	0.983871	0.852459	0.278689	0.721311	0.147541	0.131148	0.251545	0.402042	0.326794	23.2446	17.9474	0.965517
13144423|F|0-63:T>G-63:T>G	TGCAGTATTAGCATATTCACTTAGTGCATGAATACCTTCATAGGGGTTGTAAATGGTGCCTCATTGCAA	TGCAGTATTAGCATATTCACTTAGTGCATGAATACCTTCATAGGGGTTGTAAATGGTGCCTCATTGCAA	scaffold433	58764	1	2.203e-27	Ca4	44427158	1	1.99843e-27	KB210624.1_scaffold433	58764	1	2.19671e-27	63:T>G	63	0.924731	1	0.232558	0.767442	0	0.232558	0	0.35695	0.178475	5.205	4.19048	0.94
10269419|F|0-5:T>C-5:T>C	TGCAGTGGGTGACGCAGTTATAGTTTACAACGTTATGGTGTTAGTGAATGGTTGAAATTATTTTACAGA	TGCAGTGGGTGACGCAGTTATAGTTTACAACGTTATGGTGTTAGTGAATGGTTGAAATTATTTTACAGA	Ca4	4168916	1	7.9234e-27	Ca4	4009108	1	7.18762e-27	CM001767.1_Ca4	4168916	1	7.90076e-27	5:T>C	5	1	0.822581	0.284946	0.715054	0.177419	0.107527	0.291883	0.407504	0.349694	86.884	42.7544	0.982759
5826156|F|0-7:T>C-7:T>C	TGCAGATTTGAAATTATTTCCCCAGAAAACAGAGCTATTACAGATCGGAAGAGCGGTTCAGCAGGAATG	TGCAGATTTGAAATTATTTCCCCAGAAAACAGAGCTATTAC	Ca4	38959062	1	2.55957e-13	Ca4	36552668	1	2.27025e-13	CM001767.1_Ca4	38959062	1	2.55225e-13	7:T>C	7	0.994624	0.87027	0.281081	0.718919	0.12973	0.151351	0.2258	0.404149	0.314974	22.2473	17.2381	1
15979463|F|0-19:C>T-19:C>T	TGCAGGCTATGTTCTATTACTGATTCTCATAATATACCGCATAAATGACAGTTGATGCAGAACATAGAA	TGCAGGCTATGTTCTATTACTGATTCTCATAATATACCGCATAAATGACAGTTGATGCAGAACATAGAA	Ca4	41138492	1	4.73504e-29	Ca4	38396105	1	4.29534e-29	CM001767.1_Ca4	41138492	1	4.72151e-29	19:C>T	19	0.946237	0.846591	0.244318	0.755682	0.153409	0.090909	0.259749	0.369254	0.314502	4.375	4.0625	0.982143
10267097|F|0-6:T>A-6:T>A	TGCAGATGGAAAAAACGAAGTATGCAAAAGTTTACAGATCGGAAGAGCGGTTCAGCAGGAATGCCGAGA	TGCAGATGGAAAAAACGAAGTATGCAAAAGTTTAC	Ca4	16223637	1	3.69366e-10	Ca4	15731115	1	3.27615e-10	CM001767.1_Ca4	16223637	1	3.68311e-10	6:T>A	6	0.962366	0.871508	0.251397	0.748603	0.128492	0.122905	0.223963	0.376393	0.300178	33.7111	25.3333	0.982143
15989546|F|0-35:C>T-35:C>T	TGCAGCTAGAATAAGGTATCAATTTGTTGAAAAGCCGAGTCCTTTTTTACAGATCGGAAGAGCGGTTCA	TGCAGCTAGAATAAGGTATCAATTTGTTGAAAAGCCGAGTCCTTTTTTAC	Ca4	16213859	1	3.67104e-18	Ca4	15721337	1	3.25609e-18	CM001767.1_Ca4	16213859	1	3.66055e-18	35:C>T	35	0.962366	0.882682	0.251397	0.748603	0.117318	0.134078	0.20711	0.376393	0.291751	43.7088	35.2456	1
15979395|F|0-15:A>G-15:A>G	TGCAGATAAGTTTGTATAAACAAATCAAAACTACTCGATGCTAATAAATGTGATTTTGCTATTGTTGTG	TGCAGATAAGTTTGTATAAACAAATCAAAACTACTCGATGCTAATAAATGTGATTTTGCTATTGTTGTG	Ca4	11441367	1	4.73504e-29	Ca4	11097051	1	4.29534e-29	CM001767.1_Ca4	11441367	1	4.72151e-29	15:A>G	15	0.951613	0.875706	0.242938	0.757062	0.124294	0.118644	0.21769	0.367838	0.292764	6.3388	5.34043	0.982143
11063996|F|0-5:T>A-5:T>A	TGCAGTGACTGATTAGTTTTTTTGTGTTATGTGTTGGTCCGAAAGTTTCCTAGCTAACTTTTTTATATT	TGCAGTGACTGATTAGTTTTTTTGTGTTATGTGTTGGTCCGAAAGTTTCCTAGCTAACTTTTTTATATT	Ca4	16472802	1	4.73504e-29	Ca4	15977945	1	4.29534e-29	CM001767.1_Ca4	16472802	1	4.72151e-29	5:T>A	5	0.946237	0.875	0.238636	0.761364	0.125	0.113636	0.21875	0.363378	0.291064	7.94382	5.61538	1
5825294|F|0-11:C>G-11:C>G	TGCAGCAAACTCTGAAAAAATAAAGTAAGAGAAGTTCTAAGGTTCTATGAAAAAATAATAATGTATATT	TGCAGCAAACTCTGAAAAAATAAAGTAAGAGAAGTTCTAAGGTTCTATGAAAAAATAATAATGTATATT	Ca4	4167347	1	4.73504e-29	Ca4	4007539	1	4.29534e-29	CM001767.1_Ca4	4167347	1	4.72151e-29	11:C>G	11	0.983871	0.808743	0.262295	0.737705	0.191257	0.071038	0.309355	0.386993	0.348174	14	12.3461	0.948276
11063329|F|0-31:T>C-31:T>C	TGCAGAGTTCATAGAATGTTGATTTTAGTGGTAGTAAATACAAACAGTATGTCAGAAATACCTCAGAGA	TGCAGAGTTCATAGAATGTTGATTTTAGTGGTAGTAAATACAAACAGTATGTCAGAAATACCTCAGAGA	Ca4	4585877	1	4.73504e-29	Ca4	4419952	1	4.29534e-29	CM001767.1_Ca4	4585877	1	4.72151e-29	31:T>C	31	0.956989	0.786517	0.241573	0.758427	0.213483	0.02809	0.335816	0.366431	0.351124	6.02994	5.91304	1
5826223|F|0-16:C>T-16:C>T	TGCAGAGATGGAAGTTCGAGTTGCCGTAGCTTGGTACTGATTACAGATCGGAAGAGCGGTTCAGCAGGA	TGCAGAGATGGAAGTTCGAGTTGCCGTAGCTTGGTACTGATTAC	Ca4	38962029	1	6.11262e-15	Ca4	36555635	1	5.4217e-15	CM001767.1_Ca4	38962029	1	6.09516e-15	16:C>T	16	0.865591	0.900621	0.161491	0.838509	0.099379	0.062112	0.179005	0.270823	0.224914	26.994	22.5333	0.954545
5825290|F|0-48:C>T-48:C>T	TGCAGATTTTTCTTCGAAATAAATTTTGATGCTTTCTACGAAATTTCCCACAAAATTTCATCTGAAATC	TGCAGATTTTTCTTCGAAATAAATTTTGATGCTTTCTACGAAATTTCCCACAAAATTTCATCTGAAATC	Ca4	4165836	1	4.73504e-29	Ca4	4006028	1	4.29534e-29	CM001767.1_Ca4	4165836	1	4.72151e-29	48:C>T	48	0.978495	0.813187	0.252747	0.747253	0.186813	0.065934	0.303828	0.377732	0.34078	21.8523	19.54	1
10268923|F|0-40:C>A-40:C>A	TGCAGCACGGTCAATCTACTATATACCGGTAAGATTCCAACCAAGTTACAGATCGGAAGAGCGGTTCAG	TGCAGCACGGTCAATCTACTATATACCGGTAAGATTCCAACCAAGTTAC	Ca4	15765607	1	1.26956e-17	Ca4	15289725	1	1.12606e-17	CM001767.1_Ca4	15765607	1	1.26593e-17	40:C>A	40	0.967742	0.872222	0.244444	0.755556	0.127778	0.116667	0.222901	0.369383	0.296142	17.9333	24.5893	0.982143
37050171|F|0-57:T>C-57:T>C	TGCAGTATTGTAACATGTCTTTGTCAATCTCTCACTCTGCGCGTGTAATACACCGATTGTAAAGTTACC	TGCAGTATTGTAACATGTCTTTGTCAATCTCTCACTCTGCGCGTGTAATACACCGATTGTAAAGTTACC	Ca4	16365301	1	4.73504e-29	Ca4	15871955	1	4.29534e-29	CM001767.1_Ca4	16365301	1	4.72151e-29	57:T>C	57	0.951613	0.875706	0.225989	0.774011	0.124294	0.101695	0.21769	0.349836	0.283763	4.85311	3.40816	0.962963
5826083|F|0-17:T>C-17:T>C	TGCAGCTCCTAAAAGCATACCTTTCAAGAATTTACAGATCGGAAGAGCGGTTCAGCAGGAATGCCGAGA	TGCAGCTCCTAAAAGCATACCTTTCAAGAATTTAC	scaffold290	779051	4	3.69366e-10	Ca4	43393079	6	3.27615e-10	KB210523.1_scaffold290	779051	4	3.68311e-10	17:T>C	17	0.833333	0.987097	0.116129	0.883871	0.012903	0.103226	0.025473	0.205286	0.11538	13.569	3.5	1
5824854|F|0-38:G>C-38:G>C	TGCAGGCTATTATATTACTTTCAAAAATGTATGAATTGGGATGTGTGCTAGAAATGTGTGTAGATAAAC	TGCAGGCTATTATATTACTTTCAAAAATGTATGAATTGGGATGTGTGCTAGAAATGTGTGTAGATAAAC	Ca4	15934323	1	4.73504e-29	Ca4	15448672	1	4.29534e-29	CM001767.1_Ca4	15934323	1	4.72151e-29	38:G>C	38	0.811828	0.933775	0.092715	0.907285	0.066225	0.02649	0.123679	0.168238	0.145959	23.2395	17.625	1
5825440|F|0-6:A>C-6:A>C	TGCAGGAACACACCCCATTGGTCCAGTACCCGTTACAAGTACCTTACGACCTCCCAAATCATAAAGCTT	TGCAGGAACACACCCCATTGGTCCAGTACCCGTTACAAGTACCTTACGACCTCCCAAATCATAAAGCTT	Ca4	4502791	1	4.73504e-29	Ca4	4340531	1	4.29534e-29	CM001767.1_Ca4	4502791	1	4.72151e-29	6:A>C	6	0.973118	0.801105	0.237569	0.762431	0.198895	0.038674	0.318672	0.36226	0.340466	13.8965	9.86957	1
10268967|F|0-45:G>A-45:G>A	TGCAGCGTGTGGAGCAGGCTGTGGCGGAGGCTGTGGGGGTTGACCGTTGTATATTACAGATCGGAAGAG	TGCAGCGTGTGGAGCAGGCTGTGGCGGAGGCTGTGGGGGTTGACCGTTGTATATTAC	Ca4	15744608	1	5.98482e-22	Ca4	15269677	1	5.30834e-22	CM001767.1_Ca4	15744608	1	5.96772e-22	45:G>A	45	0.994624	0.886486	0.248649	0.751351	0.113514	0.135135	0.201256	0.373645	0.287451	28.8947	23.2586	0.982759
10263987|F|0-47:C>T-47:C>T	TGCAGACCTAGATTTATACCGCTATGTTCACTAATAAAAATATGCCACTGCGTATTGACAATATTTTTA	TGCAGACCTAGATTTATACCGCTATGTTCACTAATAAAAATATGCCACTGCGTATTGACAATATTTTTA	Ca4	15713933	1	4.73504e-29	Ca4	15238957	1	4.29534e-29	CM001767.1_Ca4	15713933	1	4.72151e-29	47:C>T	47	1	0.903226	0.247312	0.752688	0.096774	0.150538	0.174818	0.372297	0.273558	56.3834	44.5172	0.965517
11063553|F|0-47:A>G-47:A>G	TGCAGCGGCAGAACCAAAAAGGGGGATAAATGTTGAACCAACTAATCATGAATGGCACAAAAACGTACA	TGCAGCGGCAGAACCAAAAAGGGGGATAAATGTTGAACCAACTAATCATGAATGGCACAAAAACGTACA	Ca4	4476370	1	4.73504e-29	Ca4	4314110	1	4.29534e-29	CM001767.1_Ca4	4476370	1	4.72151e-29	47:A>G	47	0.994624	0.821622	0.243243	0.756757	0.178378	0.064865	0.293119	0.368152	0.330636	16.8121	5.75	0.948276
10270016|F|0-36:T>C-36:T>C	TGCAGAATGGGAAGCTTGTGTTTCTGTGCCTGATTTTGACTGGAAACAGATTGCTGAGCCAGTTATGCA	TGCAGAATGGGAAGCTTGTGTTTCTGTGCCTGATTTTGACTGGAAACAGATTGCTGAGCCAGTTATGCA	Ca4	15752261	1	4.73504e-29	Ca4	15277384	1	4.29534e-29	CM001767.1_Ca4	15752261	1	4.72151e-29	36:T>C	36	0.973118	0.872928	0.226519	0.773481	0.127072	0.099448	0.221849	0.350417	0.286133	5.5989	5.15686	0.982143
10269723|F|0-39:T>A-39:T>A	TGCAGTTAGAAATGCCTGAGCTCGATATCCTTTGGTTCGTTTACAGATCGGAAGAGCGGTTCAGCAGGA	TGCAGTTAGAAATGCCTGAGCTCGATATCCTTTGGTTCGTTTAC	Ca4	16624639	1	6.11262e-15	Ca4	16120560	1	5.4217e-15	CM001767.1_Ca4	16624639	1	6.09516e-15	39:T>A	39	1	0.892473	0.241935	0.758065	0.107527	0.134409	0.19193	0.366805	0.279368	32.5	29.8214	0.965517
10266187|F|0-54:A>G-54:A>G	TGCAGTGATTAGATTAGGCAATTTCCAGTAGAAAGTTGGAGAGACGTCAGATATAGATGAGTCGCACAG	TGCAGTGATTAGATTAGGCAATTTCCAGTAGAAAGTTGGAGAGACGTCAGATATAGATGAGTCGCACAG	Ca4	16279956	1	4.73504e-29	Ca4	15786455	1	4.29534e-29	CM001767.1_Ca4	16279956	1	4.72151e-29	54:A>G	54	0.994624	0.891892	0.237838	0.762162	0.108108	0.12973	0.192841	0.362542	0.277692	25.4555	15.3818	0.965517
10269613|F|0-12:T>A-12:T>A	TGCAGCAACAGTTGTTGGACTTTCAACGGTTTGGTTTTTGTTTGAAGTGGTTGGATATAATATTGTTAC	TGCAGCAACAGTTGTTGGACTTTCAACGGTTTGGTTTTTGTTTGAAGTGGTTGGATATAATATTGTTAC	Ca4	15766268	1	1.70302e-28	Ca4	15290386	1	1.54488e-28	CM001767.1_Ca4	15766268	1	1.69816e-28	12:T>A	12	0.994624	0.891892	0.237838	0.762162	0.108108	0.12973	0.192841	0.362542	0.277692	32.9211	23.2679	0.965517
10263913|F|0-25:C>A-25:C>A	TGCAGAATTTTGCAATAATAGACCCCAACCATAGAGCAACTATAGTCTAAAATTCAATCACTTTGAAGT	TGCAGAATTTTGCAATAATAGACCCCAACCATAGAGCAACTATAGTCTAAAATTCAATCACTTTGAAGT	Ca4	15765653	1	4.73504e-29	Ca4	15289771	1	4.29534e-29	CM001767.1_Ca4	15765653	1	4.72151e-29	25:C>A	25	0.989247	0.88587	0.233696	0.766304	0.11413	0.119565	0.202209	0.358164	0.280187	24.8449	23.7091	0.965517
10269267|F|0-9:C>T-9:C>T	TGCAGAGCACGGCTATTTTGTGAAGTATGTTTCTTTTTCCTTATGTTATGCTACTTATGCATGTGTTAC	TGCAGAGCACGGCTATTTTGTGAAGTATGTTTCTTTTTCCTTATGTTATGCTACTTATGCATGTGTTAC	Ca4	15752411	1	1.70302e-28	Ca4	15277534	1	1.54488e-28	CM001767.1_Ca4	15752411	1	1.69816e-28	9:C>T	9	0.989247	0.891304	0.233696	0.766304	0.108696	0.125	0.193762	0.358164	0.275963	26.836	22.5556	1
11063448|F|0-12:C>T-12:C>T	TGCAGCACCATACATGGGATCGAGGACCTAAAACCCAACAATAGTAAAAGCATACAAGACTCCAGAGTA	TGCAGCACCATACATGGGATCGAGGACCTAAAACCCAACAATAGTAAAAGCATACAAGACTCCAGAGTA	Ca4	16848742	1	4.73504e-29	Ca4	16341322	1	4.29534e-29	CM001767.1_Ca4	16848742	1	4.72151e-29	12:C>T	12	0.983871	0.885246	0.229508	0.770492	0.114754	0.114754	0.203171	0.353668	0.27842	11.5692	9.35849	0.982759
5825317|F|0-31:T>C-31:T>C	TGCAGCAGAATAATCCACACATATGCTACAATCAGTAGATCTTGACCATTGGATGAAGATCAGACTATT	TGCAGCAGAATAATCCACACATATGCTACAATCAGTAGATCTTGACCATTGGATGAAGATCAGACTATT	Ca4	11272857	1	4.73504e-29	Ca4	10929348	1	4.29534e-29	CM001767.1_Ca4	11272857	1	4.72151e-29	31:T>C	31	0.978495	0.89011	0.225275	0.774725	0.10989	0.115385	0.195629	0.349052	0.27234	10.8677	8.64444	1
5825248|F|0-41:C>T-41:C>T	TGCAGATAGCAAAGTGCAGAGGTAACTATAAATATCCATTTCATGATAAATTCAAAATTACGCATGCAA	TGCAGATAGCAAAGTGCAGAGGTAACTATAAATATCCATTTCATGATAAATTCAAAATTACGCATGCAA	Ca4	11346591	1	4.73504e-29	Ca4	11003025	1	4.29534e-29	CM001767.1_Ca4	11346591	1	4.72151e-29	41:C>T	41	0.978495	0.895604	0.225275	0.774725	0.104396	0.120879	0.186994	0.349052	0.268023	18.8906	11.3111	1
10265230|F|0-27:A>G-27:A>G	TGCAGCTTTTTGGCGACTATATCCTCCAGGACCTCCACCCTGCAACAATTAGACATTTTTTATCAACAA	TGCAGCTTTTTGGCGACTATATCCTCCAGGACCTCCACCCTGCAACAATTAGACATTTTTTATCAACAA	Ca4	16619270	1	4.73504e-29	Ca4	16115191	1	4.29534e-29	CM001767.1_Ca4	16619270	1	4.72151e-29	27:A>G	27	0.989247	0.880435	0.228261	0.771739	0.119565	0.108696	0.210539	0.352316	0.281427	23.2406	19.3962	1
10268419|F|0-13:C>A-13:C>A	TGCAGCTACCGTCCGTCACTGTTACAAATTTATATTGATGAAAAATAAATATTTATTATAAGGTTACAG	TGCAGCTACCGTCCGTCACTGTTACAAATTTATATTGATGAAAAATAAATATTTATTATAAGGTTACAG	Ca4	16584657	1	2.203e-27	Ca4	16080590	1	1.99843e-27	CM001767.1_Ca4	16584657	1	2.19671e-27	13:C>A	13	0.983871	0.874317	0.224044	0.775956	0.125683	0.098361	0.219774	0.347696	0.283735	10.4402	5.7451	0.982143
11063740|F|0-21:G>A-21:G>A	TGCAGGTGTTTTCCATAAACCGGAAAGTATGTGAAATACATCAGCCTTTGCTCCTATGCTCTTCAACCT	TGCAGGTGTTTTCCATAAACCGGAAAGTATGTGAAATACATCAGCCTTTGCTCCTATGCTCTTCAACCT	Ca4	16530786	1	4.73504e-29	Ca4	16026790	1	4.29534e-29	CM001767.1_Ca4	16530786	1	4.72151e-29	21:G>A	21	0.994624	0.886486	0.227027	0.772973	0.113514	0.113514	0.201256	0.350972	0.276114	17.4737	14.3396	1
5825271|F|0-31:T>A-31:T>A	TGCAGATGCTTGATTTCACCTCAATGGCATCTGGGGACCCAAAATTGCCACTTCAAACCCAAAGGTTGC	TGCAGATGCTTGATTTCACCTCAATGGCATCTGGGGACCCAAAATTGCCACTTCAAACCCAAAGGTTGC	Ca4	44866793	1	4.73504e-29	Ca4	54801789	1	4.29534e-29	CM001767.1_Ca4	44866793	1	4.72151e-29	31:T>A	31	0.967742	0.861111	0.205556	0.794444	0.138889	0.066667	0.239198	0.326605	0.282901	10.1297	9.025	1
10270225|F|0-11:G>A-11:G>A	TGCAGAGACATGCAAGTAGCATATCAATCAGTAACAACATATCAAATTGGCCAAAAACAGACAATAAAT	TGCAGAGACATGCAAGTAGCATATCAATCAGTAACAACATATCAAATTGGCCAAAAACAGACAATAAAT	scaffold1351	170530	1	4.73504e-29	Ca4	40639413	1	4.29534e-29	KB211294.1_scaffold1351	170530	1	4.72151e-29	11:G>A	11	0.967742	0.988889	0.205556	0.794444	0.011111	0.194444	0.021975	0.326605	0.17429	12.1539	12.1539	0.982143
10268943|F|0-20:T>C-20:T>C	TGCAGCATTGTTGAACCGTTTGATGTCAGTCTTGTTTACAGATCGGAAGAGCGGTTCAGCAGGAATGCC	TGCAGCATTGTTGAACCGTTTGATGTCAGTCTTGTTTAC	Ca4	16755838	1	2.94312e-12	Ca4	16251782	1	2.61045e-12	CM001767.1_Ca4	16755838	1	2.93471e-12	20:T>C	20	0.994624	0.891892	0.221622	0.778378	0.108108	0.113514	0.192841	0.345011	0.268926	24.9474	17.6923	0.982143
10268451|F|0-52:T>C-52:T>C	TGCAGCTGGACTGGCTTCATCAGCTGCTGGTTTTGCTTGTCTTGGTAATACATTTTTATACTAATTTCT	TGCAGCTGGACTGGCTTCATCAGCTGCTGGTTTTGCTTGTCTTGGTAATACATTTTTATACTAATTTCT	Ca4	16898539	2	4.73504e-29	Ca4	16381533	2	4.29534e-29	CM001767.1_Ca4	16898539	2	4.72151e-29	52:T>C	52	0.989247	0.891304	0.217391	0.782609	0.108696	0.108696	0.193762	0.340265	0.267013	35.9526	14.8235	1
10269693|F|0-18:A>C-18:A>C	TGCAGCTAAGATGGTGAAAACTAACGGCGTTTACAGATCGGAAGAGCGGTTCAGCAGGAATGCCGAGAC	TGCAGCTAAGATGGTGAAAACTAACGGCGTTTAC	Ca4	16749672	1	1.21777e-09	Ca4	16245616	1	1.08012e-09	CM001767.1_Ca4	16749672	1	1.21429e-09	18:A>C	18	0.983871	0.885246	0.213115	0.786885	0.114754	0.098361	0.203171	0.335394	0.269282	18.2075	13.9388	0.965517
5825990|F|0-26:A>T-26:A>T	TGCAGTGATGTCATGCAGTTCCCTCAAGTATAAGTTACAGATCGGAAGAGCGGTTCAGCAGGAATGCCG	TGCAGTGATGTCATGCAGTTCCCTCAAGTATAAGTTAC	Ca4	44570693	1	9.92375e-12	Ca4	54509229	1	8.80203e-12	CM001767.1_Ca4	44570693	1	9.8954e-12	26:A>T	26	1	0.876344	0.22043	0.77957	0.123656	0.096774	0.21673	0.343681	0.280206	41.7461	28.7727	0.982759
10267396|F|0-7:T>C-7:T>C	TGCAGCTTTCCCAAGCTACTGAATTGATTACAGATCGGAAGAGCGGTTCAGCAGGAATGCCGAGACCGA	TGCAGCTTTCCCAAGCTACTGAATTGATTAC	Ca4	16755810	1	4.12053e-08	Ca4	16251754	1	4.11166e-08	CM001767.1_Ca4	16755810	1	4.10876e-08	7:T>C	7	1	0.897849	0.22043	0.77957	0.102151	0.11828	0.183432	0.343681	0.263556	62.3679	48.0769	0.982759
29967418|F|0-9:A>G-9:A>G	TGCAGCTCAAACAAATTAGGCCGCACCAAAGTTTTCCAAACATTCATTCCTATTTTTATTAGAAATTGG	TGCAGCTCAAACAAATTAGGCCGCACCAAAGTTTTCCAAACATTCATTCCTATTTTTATTAGAAATTGG	Ca4	45163376	1	4.73504e-29	Ca4	55095336	1	4.29534e-29	CM001767.1_Ca4	45163376	1	4.72151e-29	9:A>G	9	0.962366	0.837989	0.189944	0.810056	0.162011	0.027933	0.271527	0.307731	0.289629	6.95506	6.56757	1
5825395|F|0-46:G>A-46:G>A	TGCAGCTGAAAGATAATGTGTGGGAAACAAATTCGTGGAAAATAGAGTAAGAGAACAAAATTTGTGGAT	TGCAGCTGAAAGATAATGTGTGGGAAACAAATTCGTGGAAAATAGAGTAAGAGAACAAAATTTGTGGAT	Ca4	44944659	1	4.73504e-29	Ca4	54879724	1	4.29534e-29	CM001767.1_Ca4	44944659	1	4.72151e-29	46:G>A	46	0.994624	0.837838	0.210811	0.789189	0.162162	0.048649	0.271731	0.332739	0.302235	28.288	24.6905	1
8776054|F|0-18:C>G-18:C>G	TGCAGCTTATGGCATTTACATCTATGTCAATAGCATGCATAATCATAACTGGAAGCTTACAGAGCTAAT	TGCAGCTTATGGCATTTACATCTATGTCAATAGCATGCATAATCATAACTGGAAGCTTACAGAGCTAAT	Ca4	4794141	1	4.73504e-29	Ca4	4624365	1	4.29534e-29	CM001767.1_Ca4	4794141	1	4.72151e-29	18:C>G	18	0.983871	0.885246	0.202186	0.797814	0.114754	0.087432	0.203171	0.322613	0.262892	14.5474	10.9048	0.964286
10265068|F|0-14:C>T-14:C>T	TGCAGCTCAGATCACGACTGGGTTTCAGAATTTTTACTTTTTGGGTAAGAACTTGTTACTTCTCATACT	TGCAGCTCAGATCACGACTGGGTTTCAGAATTTTTACTTTTTGGGTAAGAACTTGTTACTTCTCATACT	Ca4	45204158	1	4.73504e-29	Ca4	55134086	1	4.29534e-29	CM001767.1_Ca4	45204158	1	4.72151e-29	14:C>T	14	0.994624	0.843243	0.205405	0.794595	0.156757	0.048649	0.264368	0.326428	0.295398	43.7903	38.95	0.965517
8822752|F|0-28:A>G-28:A>G	TGCAGGCAAGGAAGAAAAAGTCATTCACACCATTATTTTCAGATTCACCCGAAAAATTGGTGCATATCC	TGCAGGCAAGGAAGAAAAAGTCATTCACACCATTATTTTCAGATTCACCCGAAAAATTGGTGCATATCC	Ca4	4746485	1	4.73504e-29	Ca4	4576864	1	4.29534e-29	CM001767.1_Ca4	4746485	1	4.72151e-29	28:A>G	28	0.994624	0.902703	0.205405	0.794595	0.097297	0.108108	0.175661	0.326428	0.251045	44.4365	33.9111	0.982759
10268604|F|0-37:T>C-37:T>C	TGCAGTAGTTACATGATAAATCCTTTCTTGATCTTATTTTTTCTCGAGTTTGTTATTTACCATTCTTAT	TGCAGTAGTTACATGATAAATCCTTTCTTGATCTTATTTTTTCTCGAGTTTGTTATTTACCATTCTTAT	Ca4	45165154	1	4.73504e-29	Ca4	55097114	1	4.29534e-29	CM001767.1_Ca4	45165154	1	4.72151e-29	37:T>C	37	0.983871	0.830601	0.196721	0.803279	0.169399	0.027322	0.281406	0.316044	0.298725	10.978	11.3846	1
10270130|F|0-37:G>A-37:G>A	TGCAGCTTGCCCTCTTTACTAACAGAAATGTGAATGCGTACGAGGAGTTGACATGGGTAAGTGCATTTA	TGCAGCTTGCCCTCTTTACTAACAGAAATGTGAATGCGTACGAGGAGTTGACATGGGTAAGTGCATTTA	Ca4	4754751	1	4.73504e-29	Ca4	4584975	1	4.29534e-29	CM001767.1_Ca4	4754751	1	4.72151e-29	37:G>A	37	0.978495	0.901099	0.192308	0.807692	0.098901	0.093407	0.178239	0.310651	0.244445	8.00518	4.36585	0.982759
5825894|F|0-66:C>T-66:C>T	TGCAGTAAATTATGTTCCCTTTTTCCCTTCTTCCCTCAACTTTCCCCACTCCATCTCACAAGTTTACTC	TGCAGTAAATTATGTTCCCTTTTTCCCTTCTTCCCTCAACTTTCCCCACTCCATCTCACAAGTTTACTC	Ca4	44775948	1	4.73504e-29	Ca4	54710854	1	4.29534e-29	CM001767.1_Ca4	44775948	1	4.72151e-29	66:C>T	66	0.967742	0.861111	0.183333	0.816667	0.138889	0.044444	0.239198	0.299444	0.269321	14.0761	10.9714	0.982143
5826126|F|0-40:T>C-40:T>C	TGCAGCTTCAAATAAACCCAATCACCCTCTGAAAACTCTTTGAATCTCCTGTGTTTATTGGCTTGGGCT	TGCAGCTTCAAATAAACCCAATCACCCTCTGAAAACTCTTTGAATCTCCTGTGTTTATTGGCTTGGGCT	Ca4	7432446	3	4.73504e-29	Ca4	7187044	3	4.29534e-29	CM001767.1_Ca4	7432446	3	4.72151e-29	40:T>C	40	0.844086	0.987261	0.063694	0.936306	0.012739	0.050955	0.025153	0.119275	0.072214	7.23034	5.90909	0.954545
5825476|F|0-20:G>A-20:G>A	TGCAGGTACTCTTCTGTACGGGTCCCGCTCTGAAAATTTGAGGTGAAAAAGAGAGAAAGAAATGTTACA	TGCAGGTACTCTTCTGTACGGGTCCCGCTCTGAAAATTTGAGGTGAAAAAGAGAGAAAGAAATGTTACA	Ca4	45153773	1	4.73504e-29	Ca4	55085733	1	4.29534e-29	CM001767.1_Ca4	45153773	1	4.72151e-29	20:G>A	20	0.994624	0.848649	0.2	0.8	0.151351	0.048649	0.256888	0.32	0.288444	26.016	26.5	0.982759
5825743|F|0-10:C>A-10:C>A	TGCAGGTAAACGAAAATTATATCTAAGAATATAGTTAGAAAACAAAACTTACAGATCGGAAGAGCGGTT	TGCAGGTAAACGAAAATTATATCTAAGAATATAGTTAGAAAACAAAACTTAC	Ca4	44842179	1	3.05619e-19	Ca4	54777085	1	2.71074e-19	CM001767.1_Ca4	44842179	1	3.04745e-19	10:C>A	10	0.978495	0.868132	0.186813	0.813187	0.131868	0.054945	0.228958	0.303828	0.266393	18.5323	14.7297	1
5825683|F|0-21:A>C-21:A>C	TGCAGAGCAGTGATGAAAACCACCTCCCACATTACAGATCGGAAGAGCGGTTCAGCAGGAATGCCGAGA	TGCAGAGCAGTGATGAAAACCACCTCCCACATTAC	Ca4	45152313	1	3.69366e-10	Ca4	55084273	1	3.27615e-10	CM001767.1_Ca4	45152313	1	3.68311e-10	21:A>C	21	0.994624	0.837838	0.194595	0.805405	0.162162	0.032432	0.271731	0.313455	0.292593	24.1694	17.1795	1
5825367|F|0-51:A>G-51:A>G	TGCAGCGCAATTCGGGTTTAGATTAGTAGACAAGTGGCCTATTGGAATTTCAACCGAAATGCCTCGAAG	TGCAGCGCAATTCGGGTTTAGATTAGTAGACAAGTGGCCTATTGGAATTTCAACCGAAATGCCTCGAAG	Ca4	44871418	1	4.73504e-29	Ca4	54806414	1	4.29534e-29	CM001767.1_Ca4	44871418	1	4.72151e-29	51:A>G	51	0.989247	0.853261	0.190217	0.809783	0.146739	0.043478	0.250414	0.308069	0.279241	19.4652	18.6216	1
5825465|F|0-18:C>T-18:C>T	TGCAGGGTAGACTGACCCCCATTCGATTGGGCTTCTTTTCCCTATGTTTCCAAAACAATTATTTTTAGA	TGCAGGGTAGACTGACCCCCATTCGATTGGGCTTCTTTTCCCTATGTTTCCAAAACAATTATTTTTAGA	Ca4	11460333	1	4.73504e-29	Ca4	11114506	1	4.29534e-29	CM001767.1_Ca4	11460333	1	4.72151e-29	18:C>T	18	0.924731	0.947674	0.133721	0.866279	0.052326	0.081395	0.099175	0.231679	0.165427	14.2632	9.83333	0.98
10265886|F|0-48:T>G-48:T>G	TGCAGTACTAGTGTAGTAGTTGCTTTTGATTGGTTTGCAAATTCCAAGTCTGGTCTTTTTCTTCATTTC	TGCAGTACTAGTGTAGTAGTTGCTTTTGATTGGTTTGCAAATTCCAAGTCTGGTCTTTTTCTTCATTTC	Ca4	16477591	1	4.73504e-29	Ca4	15982734	1	4.29534e-29	CM001767.1_Ca4	16477591	1	4.72151e-29	48:T>G	48	0.876344	0.944785	0.08589	0.91411	0.055215	0.030675	0.104332	0.157025	0.130679	10.0565	5	1
11063996|F|0-9:T>G-9:T>G	TGCAGTGACTGATTAGTTTTTTTGTGTTATGTGTTGGTCCGAAAGTTTCCTAGCTAACTTTTTTATATT	TGCAGTGACTGATTAGTTTTTTTGTGTTATGTGTTGGTCCGAAAGTTTCCTAGCTAACTTTTTTATATT	Ca4	16472802	1	4.73504e-29	Ca4	15977945	1	4.29534e-29	CM001767.1_Ca4	16472802	1	4.72151e-29	9:T>G	9	0.860215	0.9625	0.06875	0.93125	0.0375	0.03125	0.072187	0.128047	0.100117	7.94382	5.61538	1
10268942|F|0-35:C>T-35:C>T	TGCAGCATTCAGAATGTCATATGGAAAAAAGTCCACAAATCCAAAAGATATTTACAGATCGGAAGAGCG	TGCAGCATTCAGAATGTCATATGGAAAAAAGTCCACAAATCCAAAAGATATTTAC	Ca4	45159484	1	7.27265e-21	Ca4	55091444	1	6.45061e-21	CM001767.1_Ca4	45159484	1	7.25187e-21	35:C>T	35	0.994624	0.843243	0.189189	0.810811	0.156757	0.032432	0.264368	0.306793	0.285581	42.5108	37.2895	1
8822749|F|0-24:A>G-24:A>G	TGCAGCATCATAAATCTTTGAACAAGTAAAAAAATCAGCCGTAATTCCAAGCAAAACAAGAAAGAAATC	TGCAGCATCATAAATCTTTGAACAAGTAAAAAAATCAGCCGTAATTCCAAGCAAAACAAGAAAGAAATC	Ca4	4630568	1	4.73504e-29	Ca4	4462692	1	4.29534e-29	CM001767.1_Ca4	4630568	1	4.72151e-29	24:A>G	24	0.994624	0.897297	0.189189	0.810811	0.102703	0.086486	0.18431	0.306793	0.245551	17.1735	14.1905	1
10269852|F|0-56:A>C-56:A>C	TGCAGAGACATACAAGTAGCATATCAATCAGTAACAGCACATCAAGTTGGCAAAAAACAGACAATAAAT	TGCAGAGACATACAAGTAGCATATCAATCAGTAACAGCACATCAAGTTGGCAAAAAACAGACAATAAAT	Ca4	45192180	1	4.73504e-29	Ca4	55122108	1	4.29534e-29	CM001767.1_Ca4	45192180	1	4.72151e-29	56:A>C	56	0.989247	0.842391	0.184783	0.815217	0.157609	0.027174	0.265536	0.301276	0.283406	13.6378	13.0833	0.982759
5825278|F|0-60:A>G-60:A>G	TGCAGATTCCAAACTAGGGTGAGATGCAATAAGCACATAGAGGCTGATGATAGAAATCGAAATAAGCAT	TGCAGATTCCAAACTAGGGTGAGATGCAATAAGCACATAGAGGCTGATGATAGAAATCGAAATAAGCAT	Ca4	38589532	1	4.73504e-29	Ca4	36200340	1	4.29534e-29	CM001767.1_Ca4	38589532	1	4.72151e-29	60:A>G	60	0.973118	0.928177	0.171271	0.828729	0.071823	0.099448	0.133329	0.283874	0.208602	17.9188	14.4571	0.948276
5825950|F|0-25:A>T-25:A>T	TGCAGAGATCTTATTTGGAATTGTAAACATGCGATCTCTCAGGTTACAGATCGGAAGAGCGGTTCAGCA	TGCAGAGATCTTATTTGGAATTGTAAACATGCGATCTCTCAGGTTAC	Ca4	45125796	1	1.5109e-16	Ca4	55057756	1	1.34012e-16	CM001767.1_Ca4	45125796	1	1.50658e-16	25:A>T	25	0.994624	0.843243	0.183784	0.816216	0.156757	0.027027	0.264368	0.300015	0.282191	20.5513	17.4167	0.982143
5825954|F|0-38:A>T-38:A>T	TGCAGATACTCAAGAGTTTGCCATCCATAAACAAATTCAAGTATATTACAGATCGGAAGAGCGGTTCAG	TGCAGATACTCAAGAGTTTGCCATCCATAAACAAATTCAAGTATATTAC	Ca4	16305442	1	1.26956e-17	Ca4	15811941	1	1.12606e-17	CM001767.1_Ca4	16305442	1	1.26593e-17	38:A>T	38	0.989247	0.907609	0.179348	0.820652	0.092391	0.086957	0.16771	0.294364	0.231037	28.5492	21.9487	0.981481
5826115|F|0-9:G>C-9:G>C	TGCAGCAAAGCAGGGTTTTGTGCTGAACACCCACAGCATCCCAAAAGATAGAACTAGGATTTACAGATC	TGCAGCAAAGCAGGGTTTTGTGCTGAACACCCACAGCATCCCAAAAGATAGAACTAGGATTTAC	Ca4	44760347	1	9.31791e-26	Ca4	54695253	1	8.26469e-26	CM001767.1_Ca4	44760347	1	9.29129e-26	9:G>C	9	0.983871	0.863388	0.174863	0.825137	0.136612	0.038251	0.235898	0.288572	0.262235	22.7647	18.6765	0.982143
29967471|F|0-27:G>A-27:G>A	TGCAGTTACTTATTTCATCAGTAACAGGAAAACCCTTCTCCCTCTTCTCAAGATTACCAACGCATTTTC	TGCAGTTACTTATTTCATCAGTAACAGGAAAACCCTTCTCCCTCTTCTCAAGATTACCAACGCATTTTC	Ca4	25872099	1	4.73504e-29	Ca4	24778309	1	4.29534e-29	CM001767.1_Ca4	25872099	1	4.72151e-29	27:G>A	27	0.876344	0.932515	0.07362	0.92638	0.067485	0.006135	0.125861	0.1364	0.13113	2.90449	3	1
8776149|F|0-7:C>T-7:C>T	TGCAGGCCGAATATTACTAATTGACACATGCTACACACAATATAGGATTTACAGATCGGAAGAGCGGTT	TGCAGGCCGAATATTACTAATTGACACATGCTACACACAATATAGGATTTAC	Ca4	4208069	1	3.05619e-19	Ca4	4048261	1	2.71074e-19	CM001767.1_Ca4	4208069	1	3.04745e-19	7:C>T	7	1	0.913978	0.182796	0.817204	0.086022	0.096774	0.157244	0.298763	0.228003	28.2864	19.1191	0.982759
8776092|F|0-32:T>C-32:T>C	TGCAGTCCCAAATCATTTATAGACGTTATGGCTCAGGAATAAAAGCACAAAAAATGGGACTGGGAATGG	TGCAGTCCCAAATCATTTATAGACGTTATGGCTCAGGAATAAAAGCACAAAAAATGGGACTGGGAATGG	Ca4	4252212	1	4.73504e-29	Ca4	4092404	1	4.29534e-29	CM001767.1_Ca4	4252212	1	4.72151e-29	32:T>C	32	0.994624	0.913514	0.178378	0.821622	0.086486	0.091892	0.158013	0.293119	0.225566	57.593	46.3	1
5826217|F|0-57:C>T-57:C>T	TGCAGAAAATGTTGACTGCATGCAACCCATTTTCCAAACAACCATTTCAAGTCTCCACATCCTTACAGA	TGCAGAAAATGTTGACTGCATGCAACCCATTTTCCAAACAACCATTTCAAGTCTCCACATCCTTACAGA	Ca4	37453064	1	7.9234e-27	Ca4	35117343	1	7.18762e-27	CM001767.1_Ca4	37453064	1	7.90076e-27	57:C>T	57	0.983871	0.907104	0.169399	0.830601	0.092896	0.076503	0.168533	0.281406	0.224969	15.159	13.2571	0.982759
5825831|F|0-24:C>T-24:C>T	TGCAGATGCTTATATTGGTGTCAACATTGGCACAGATGTAACAAACATGCCAAGTCCAACAGAAACAGT	TGCAGATGCTTATATTGGTGTCAACATTGGCACAGATGTAACAAACATGCCAAGTCCAACAGAAACAGT	Ca4	37609715	1	4.73504e-29	Ca4	35269622	1	4.29534e-29	CM001767.1_Ca4	37609715	1	4.72151e-29	24:C>T	24	0.994624	0.908108	0.172973	0.827027	0.091892	0.081081	0.166896	0.286107	0.226501	19.4924	13.8056	1
5825504|F|0-36:G>A-36:G>A	TGCAGTAACTCTCATGGCATCCTACATCACATCTGTGACTGCCTCGGTCCTTCTCAACTCTTGATCAGC	TGCAGTAACTCTCATGGCATCCTACATCACATCTGTGACTGCCTCGGTCCTTCTCAACTCTTGATCAGC	Ca4	15272038	1	4.73504e-29	Ca4	14817399	1	4.29534e-29	CM001767.1_Ca4	15272038	1	4.72151e-29	36:G>A	36	0.978495	0.934066	0.159341	0.840659	0.065934	0.093407	0.123174	0.267902	0.195538	11.1194	6.69697	1
5825823|F|0-60:T>G-60:T>G	TGCAGAGTCAATTGCTAGTGCATGTATCAATGAACATATGCGTATTGCATTCAAGGAGGCTGGTGCAAT	TGCAGAGTCAATTGCTAGTGCATGTATCAATGAACATATGCGTATTGCATTCAAGGAGGCTGGTGCAAT	Ca4	37685782	1	4.73504e-29	Ca4	35342876	1	4.29534e-29	CM001767.1_Ca4	37685782	1	4.72151e-29	60:T>G	60	0.994624	0.897297	0.167568	0.832432	0.102703	0.064865	0.18431	0.278977	0.231644	24.6	18.1429	1
5825883|F|0-60:G>A-60:G>A	TGCAGGGTTACATACAATAATACTGCCAATTGAGAGCAAAATTAGGAAGGGAGGAGTGAAGGAAAAAAT	TGCAGGGTTACATACAATAATACTGCCAATTGAGAGCAAAATTAGGAAGGGAGGAGTGAAGGAAAAAAT	Ca4	38500811	1	4.73504e-29	Ca4	36111687	1	4.29534e-29	CM001767.1_Ca4	38500811	1	4.72151e-29	60:G>A	60	0.978495	0.917582	0.153846	0.846154	0.082418	0.071429	0.15125	0.260355	0.205802	28.6837	19.2188	1
5825146|F|0-6:A>G-6:A>G	TGCAGAAATGACATTGTAATTCATTTCATTCCCTACATCTACATGATTCCTATTCTCTGAGCATCCTTC	TGCAGAAATGACATTGTAATTCATTTCATTCCCTACATCTACATGATTCCTATTCTCTGAGCATCCTTC	Ca4	38427030	1	4.73504e-29	Ca4	36041411	1	4.29534e-29	CM001767.1_Ca4	38427030	1	4.72151e-29	6:A>G	6	0.978495	0.923077	0.153846	0.846154	0.076923	0.076923	0.142012	0.260355	0.201183	10.1117	7.28125	0.982759
15979366|F|0-20:A>C-20:A>C	TGCAGAAACAACAACCTCAAATGGAAGAGGGGCTAAGGATGACCAAAGTTCATACTTTGAGACTGCAAC	TGCAGAAACAACAACCTCAAATGGAAGAGGGGCTAAGGATGACCAAAGTTCATACTTTGAGACTGCAAC	Ca4	19272864	1	4.73504e-29	Ca4	18633214	1	4.29534e-29	CM001767.1_Ca4	19272864	1	4.72151e-29	20:A>C	20	0.962366	0.944134	0.139665	0.860335	0.055866	0.083799	0.10549	0.240317	0.172903	6.44724	3.69231	0.982143
5826189|F|0-22:C>T-22:C>T	TGCAGTTAGGCTTTTTGGCTCTCTTTCTACATGGTTTGATGCAATTAGCTCTACTTCCATCTGTTTACA	TGCAGTTAGGCTTTTTGGCTCTCTTTCTACATGGTTTGATGCAATTAGCTCTACTTCCATCTGTTTACA	Ca4	38928111	1	6.12516e-28	Ca4	36521889	1	5.55637e-28	CM001767.1_Ca4	38928111	1	6.10766e-28	22:C>T	22	0.870968	0.95679	0.049383	0.950617	0.04321	0.006173	0.082686	0.093888	0.088287	30.0333	24.625	1
10266863|F|0-24:G>C-24:G>C	TGCAGAAGCCACAAAATGCGAATCGTACCTACTTACAGATCGGAAGAGCGGTTCAGCAGGAATGCCGAG	TGCAGAAGCCACAAAATGCGAATCGTACCTACTTAC	Ca4	13567091	1	1.11256e-10	Ca4	13163726	1	9.86799e-11	CM001767.1_Ca4	13567091	1	1.10938e-10	24:G>C	24	0.973118	0.911602	0.143646	0.856354	0.088398	0.055249	0.161167	0.246024	0.203596	10.1917	6.18519	1
5825456|F|0-61:G>T-61:G>T	TGCAGGGACCCGGTCGGGTAAGAGAGAAGAAGGATAAAGAAAGGAACGAGCTTCGCGATCTGGTAATAC	TGCAGGGACCCGGTCGGGTAAGAGAGAAGAAGGATAAAGAAAGGAACGAGCTTCGCGATCTGGTAATAC	Ca4	48716270	1	4.73504e-29	Ca4	58166725	1	4.29534e-29	CM001767.1_Ca4	48716270	1	4.72151e-29	61:G>T	61	0.956989	0.949438	0.129213	0.870787	0.050562	0.078652	0.096011	0.225035	0.160523	5.99492	4.03333	0.981481
11064663|F|0-12:G>T-12:G>T	TGCAGTTTCTTCGATCGCTTTTGCAGTCACATCTGTTAGTTACAGATCGGAAGAGCGGTTCAGCAGGAA	TGCAGTTTCTTCGATCGCTTTTGCAGTCACATCTGTTAGTTAC	Ca4	14122318	1	2.08856e-14	Ca4	13712971	1	1.95001e-14	CM001767.1_Ca4	14122318	1	2.0826e-14	12:G>T	12	0.994624	0.913514	0.151351	0.848649	0.086486	0.064865	0.158013	0.256888	0.207451	26.38	18.5517	1
5826211|F|0-36:T>G-36:T>G	TGCAGTAGATTATGCGCCTCCGTCTTCATCTCACTCTCGCTCTTTTTTTTCCCTCTCCGTTCTTAGAGG	TGCAGTAGATTATGCGCCTCCGTCTTCATCTCACTCTCGCTCTTTTTTTTCCCTCTCCGTTCTTAGAGG	Ca4	38622125	1	4.73504e-29	Ca4	36231643	1	4.29534e-29	CM001767.1_Ca4	38622125	1	4.72151e-29	36:T>G	36	1	0.919355	0.145161	0.854839	0.080645	0.064516	0.148283	0.248179	0.198231	21.155	19.129	1
5826202|F|0-36:G>A-36:G>A	TGCAGTTCAATTCCTACATCACATACTCTTGAAAAAGGGGATAAAGTTTTACAGATCGGAAGAGCGGTT	TGCAGTTCAATTCCTACATCACATACTCTTGAAAAAGGGGATAAAGTTTTAC	Ca4	2983463	1	3.05619e-19	Ca4	2868030	1	2.71074e-19	CM001767.1_Ca4	2983463	1	3.04745e-19	36:G>A	36	0.994624	0.956757	0.140541	0.859459	0.043243	0.097297	0.082747	0.241578	0.162162	80.851	67.5161	0.982759
10265612|F|0-6:G>T-6:G>T	TGCAGGGTTATGCTTGAAATTTGTGTAACTGTTGAAAAGAACAAAGTTGGCACCATAGCAATCTGGGGC	TGCAGGGTTATGCTTGAAATTTGTGTAACTGTTGAAAAGAACAAAGTTGGCACCATAGCAATCTGGGGC	Ca4	11646626	1	4.73504e-29	Ca4	11289795	1	4.29534e-29	CM001767.1_Ca4	11646626	1	4.72151e-29	6:G>T	6	0.967742	0.955556	0.116667	0.883333	0.044444	0.072222	0.084938	0.206111	0.145525	10.2069	9	1
5825085|F|0-33:C>T-33:C>T	TGCAGTTGCATCTTCCCTTATTTTCTTAGATTGCTTCTTTATCATTTACAGATCGGAAGAGCGGTTCAG	TGCAGTTGCATCTTCCCTTATTTTCTTAGATTGCTTCTTTATCATTTAC	Ca4	38965719	1	1.26956e-17	Ca4	36559325	1	1.12606e-17	CM001767.1_Ca4	38965719	1	1.26593e-17	33:C>T	33	0.892473	0.957831	0.042169	0.957831	0.042169	0	0.080781	0.080781	0.080781	35.7065	42.8571	1
10268209|F|0-29:A>G-29:A>G	TGCAGACTACACAACCACTGTACTGATTCATTGGAAGTTTTGGGTTGAGATAAAAACATCGATAGGGGA	TGCAGACTACACAACCACTGTACTGATTCATTGGAAGTTTTGGGTTGAGATAAAAACATCGATAGGGGA	Ca4	2546131	1	4.73504e-29	Ca4	2443933	1	4.29534e-29	CM001767.1_Ca4	2546131	1	4.72151e-29	29:A>G	29	0.978495	0.956044	0.120879	0.879121	0.043956	0.076923	0.084048	0.212535	0.148291	12.8689	8.3913	0.982759
10266159|F|0-13:T>C-13:T>C	TGCAGTGACGAATTTCATAAAATCCAATTACCAAAAAATTATATGTATACATCCACAGTGAACGGGTAG	TGCAGTGACGAATTTCATAAAATCCAATTACCAAAAAATTATATGTATACATCCACAGTGAACGGGTAG	Ca4	40395368	1	4.73504e-29	Ca4	37713649	1	4.29534e-29	CM001767.1_Ca4	40395368	1	4.72151e-29	13:T>C	13	1	0.946237	0.134409	0.865591	0.053763	0.080645	0.101746	0.232686	0.167216	33.401	27.5926	1
5825627|F|0-19:G>A-19:G>A	TGCAGTTTTGTCTGAAAAGGGAGGCTTAGTTGTGAAGAATTATATTGCTGTTCTAGATCCAGTGACAGG	TGCAGTTTTGTCTGAAAAGGGAGGCTTAGTTGTGAAGAATTATATTGCTGTTCTAGATCCAGTGACAGG	Ca4	39791978	1	4.73504e-29	Ca4	37132086	1	4.29534e-29	CM001767.1_Ca4	39791978	1	4.72151e-29	19:G>A	19	1	0.935484	0.129032	0.870968	0.064516	0.064516	0.120708	0.224766	0.172737	47.1527	37.8148	0.982759
10264634|F|0-33:A>C-33:A>C	TGCAGCACTGGGGTATATCAATGCAAGCTTTATATCGGTAGAAATTTATTTTTGTCTTTGTTTGATAAT	TGCAGCACTGGGGTATATCAATGCAAGCTTTATATCGGTAGAAATTTATTTTTGTCTTTGTTTGATAAT	Ca4	10908029	1	4.73504e-29	Ca4	10571468	1	4.29534e-29	CM001767.1_Ca4	10908029	1	4.72151e-29	33:A>C	33	0.983871	0.945355	0.114754	0.885246	0.054645	0.060109	0.103318	0.203171	0.153244	10.5245	6.54545	1
11063857|F|0-51:A>G-51:A>G	TGCAGTGCAATTGAGAAAGGCATACAATACCTTTCTCTTTTGGTCCTCACCAGTTTTAGTCTCTGCTGC	TGCAGTGCAATTGAGAAAGGCATACAATACCTTTCTCTTTTGGTCCTCACCAGTTTTAGTCTCTGCTGC	Ca4	11837834	1	4.73504e-29	Ca4	11473614	1	4.29534e-29	CM001767.1_Ca4	11837834	1	4.72151e-29	51:A>G	51	0.994624	0.956757	0.118919	0.881081	0.043243	0.075676	0.082747	0.209554	0.14615	29.024	19.5652	1
10266454|F|0-24:C>T-24:C>T	TGCAGTTGGATCTGGTGGGTTTGCCTTTCATGAACATCATGACAAAAAGGAAGCAAAGGAAGAAGAGGA	TGCAGTTGGATCTGGTGGGTTTGCCTTTCATGAACATCATGACAAAAAGGAAGCAAAGGAAGAAGAGGA	Ca4	11452216	1	4.73504e-29	Ca4	11107900	1	4.29534e-29	CM001767.1_Ca4	11452216	1	4.72151e-29	24:C>T	24	0.994624	0.945946	0.113514	0.886486	0.054054	0.059459	0.102264	0.201256	0.15176	20.301	16.1818	1
5825157|F|0-49:G>A-49:G>A	TGCAGAACCAAACATGCACTTATTTGAACTTGAATAGTTATGTGATTTCGACAATAGTCCAGTGTGGTT	TGCAGAACCAAACATGCACTTATTTGAACTTGAATAGTTATGTGATTTCGACAATAGTCCAGTGTGGTT	Ca4	48717100	1	4.73504e-29	Ca4	58167555	1	4.29534e-29	CM001767.1_Ca4	48717100	1	4.72151e-29	49:G>A	49	0.994624	0.945946	0.113514	0.886486	0.054054	0.059459	0.102264	0.201256	0.15176	23.3073	20.8462	1
5825412|F|0-49:C>T-49:C>T	TGCAGCTTTGAAACATGTCGAACACACGAATTGCAATCCGGACACTCTTCGGTGTTCTTCAACGCTTTG	TGCAGCTTTGAAACATGTCGAACACACGAATTGCAATCCGGACACTCTTCGGTGTTCTTCAACGCTTTG	Ca4	21757001	1	4.73504e-29	Ca4	20954753	1	4.29534e-29	CM001767.1_Ca4	21757001	1	4.72151e-29	49:C>T	49	0.989247	0.951087	0.108696	0.891304	0.048913	0.059783	0.093041	0.193762	0.143401	24.7635	16.84	0.982759
5825486|F|0-48:G>A-48:G>A	TGCAGGTGAAGTAAATATCTCCTTGTCTAGTGTTGTGAGGTTTTCTTCGAAGGTACCAAAGCTGTCAAA	TGCAGGTGAAGTAAATATCTCCTTGTCTAGTGTTGTGAGGTTTTCTTCGAAGGTACCAAAGCTGTCAAA	Ca4	10925442	1	4.73504e-29	Ca4	10588881	1	4.29534e-29	CM001767.1_Ca4	10925442	1	4.72151e-29	48:G>A	48	0.978495	0.950549	0.098901	0.901099	0.049451	0.049451	0.09401	0.178239	0.136125	12.1618	9.68421	1
5825364|F|0-60:T>C-60:T>C	TGCAGCGAATGTTTATCGTTCTTTCTCTACTTTTCATAACACATCACATGCCAATGCCCCTCTTGCATT	TGCAGCGAATGTTTATCGTTCTTTCTCTACTTTTCATAACACATCACATGCCAATGCCCCTCTTGCATT	Ca4	10921301	1	4.73504e-29	Ca4	10584740	1	4.29534e-29	CM001767.1_Ca4	10921301	1	4.72151e-29	60:T>C	60	0.973118	0.944751	0.093923	0.906077	0.055249	0.038674	0.104392	0.170202	0.137297	13.5693	13.3333	1
5825710|F|0-29:T>C-29:T>C	TGCAGCATTAGGATTATATTGTTTTTTCATTACTTTCCTATGTAAAAATTACAGATCGGAAGAGCGGTT	TGCAGCATTAGGATTATATTGTTTTTTCATTACTTTCCTATGTAAAAATTAC	Ca4	11050666	1	3.05619e-19	Ca4	10713726	1	2.71074e-19	CM001767.1_Ca4	11050666	1	3.04745e-19	29:T>C	29	0.994624	0.962162	0.108108	0.891892	0.037838	0.07027	0.072812	0.192841	0.132827	32.7321	23.2857	1
5825538|F|0-46:C>T-46:C>T	TGCAGTCACTTTGTAGTTGAAGATGTAGGCACAGTTGACGGAATTCCGTAATCAAATCTTGTATGTTCT	TGCAGTCACTTTGTAGTTGAAGATGTAGGCACAGTTGACGGAATTCCGTAATCAAATCTTGTATGTTCT	Ca4	11167339	1	4.73504e-29	Ca4	10824822	1	4.29534e-29	CM001767.1_Ca4	11167339	1	4.72151e-29	46:C>T	46	0.989247	0.951087	0.103261	0.896739	0.048913	0.054348	0.093041	0.185196	0.139119	17.6553	12.85	1
5825350|F|0-17:G>A-17:G>A	TGCAGCCCAACAGGTGAGGCACTGGTGGCAACAGGAGGCGGTGATGACAAAGGATTTCTCTGGCAGATC	TGCAGCCCAACAGGTGAGGCACTGGTGGCAACAGGAGGCGGTGATGACAAAGGATTTCTCTGGCAGATC	Ca4	10978419	1	4.73504e-29	Ca4	10641928	1	4.29534e-29	CM001767.1_Ca4	10978419	1	4.72151e-29	17:G>A	17	0.983871	0.961749	0.098361	0.901639	0.038251	0.060109	0.073576	0.177372	0.125474	21.715	18.4737	0.982759
5825577|F|0-40:C>A-40:C>A	TGCAGTGCTCTTGACATGGTAATCAAAACAAAATTATTTTCGGAGGATATTGTCTAGTTTTACTTTTTC	TGCAGTGCTCTTGACATGGTAATCAAAACAAAATTATTTTCGGAGGATATTGTCTAGTTTTACTTTTTC	scaffold674	270226	1	4.73504e-29	Ca4	44758755	1	4.29534e-29	KB210805.1_scaffold674	270226	1	4.72151e-29	40:C>A	40	0.983871	0.961749	0.092896	0.907104	0.038251	0.054645	0.073576	0.168533	0.121055	16.767	10	0.982759
23885126|F|0-9:G>A-9:G>A	TGCAGAGTCGATGTAGTCCTTGACTGGTTGCCCAGAAGAAATCATGTAACCATCCTTGAACTTCATGGA	TGCAGAGTCGATGTAGTCCTTGACTGGTTGCCCAGAAGAAATCATGTAACCATCCTTGAACTTCATGGA	Ca4	26988815	1	4.73504e-29	Ca4	25756194	1	4.29534e-29	CM001767.1_Ca4	26988815	1	4.72151e-29	9:G>A	9	0.983871	0.989071	0.092896	0.907104	0.010929	0.081967	0.021619	0.168533	0.095076	17.7311	8.77778	0.965517
10264447|F|0-54:A>T-54:A>T	TGCAGATTTGATAACATGTGTGAATGAAACAGCAACTTTTGAGAATGAAACACAAGCTGAAATGTGACC	TGCAGATTTGATAACATGTGTGAATGAAACAGCAACTTTTGAGAATGAAACACAAGCTGAAATGTGACC	Ca4	24611110	1	4.73504e-29	Ca4	23604401	1	4.29534e-29	CM001767.1_Ca4	24611110	1	4.72151e-29	54:A>T	54	0.989247	1	0.092391	0.907609	0	0.092391	0	0.16771	0.083855	46.5417	18.9444	1
5825498|F|0-66:G>A-66:G>A	TGCAGTAAAGGTAGCCTGATCTGGTTTGATTCCAGGGGAGGTTTGCATTGCCTCGAAACAGCGCACGGC	TGCAGTAAAGGTAGCCTGATCTGGTTTGATTCCAGGGGAGGTTTGCATTGCCTCGAAACAGCGCACGGC	scaffold174	31990	1	4.73504e-29	Ca4	41474884	1	4.29534e-29	KB210451.1_scaffold174	31990	1	4.72151e-29	66:G>A	66	0.983871	0.95082	0.087432	0.912568	0.04918	0.038251	0.093523	0.159575	0.126549	24.8529	15	1
15989179|F|0-16:G>C-16:G>C	TGCAGAAAAAAAGACAGACATGCGAACAGGTAAAAGAAAAAGATATTTTGATATATAATTTTACAGATC	TGCAGAAAAAAAGACAGACATGCGAACAGGTAAAAGAAAAAGATATTTTGATATATAATTTTAC	Ca4	32917757	1	9.31791e-26	Ca4	31254417	1	8.26469e-26	CM001767.1_Ca4	32917757	1	9.29129e-26	16:G>C	16	0.983871	0.956284	0.087432	0.912568	0.043716	0.043716	0.08361	0.159575	0.121592	29.8937	20.7647	0.982759
10268115|F|0-31:C>T-31:C>T	TGCAGATTTAGAAATCAAGTAAGTGTTTGAGCTATTTATACCATCTTTGTCAACTGAAAGATATCCATC	TGCAGATTTAGAAATCAAGTAAGTGTTTGAGCTATTTATACCATCTTTGTCAACTGAAAGATATCCATC	Ca4	7335556	1	4.73504e-29	Ca4	7100546	1	4.29534e-29	CM001767.1_Ca4	7335556	1	4.72151e-29	31:C>T	31	0.983871	0.961749	0.087432	0.912568	0.038251	0.04918	0.073576	0.159575	0.116576	21.9366	16	1
5826052|F|0-8:A>G-8:A>G	TGCAGTTGATCAATGCTCTGCAATTGATGTTGGTATTTACGTTTATAGATTGGCGACCCAAATTACAGA	TGCAGTTGATCAATGCTCTGCAATTGATGTTGGTATTTACGTTTATAGATTGGCGACCCAAATTACAGA	Ca6	11632957	1	7.9234e-27	Ca4	43776716	1	7.18762e-27	CM001769.1_Ca6	11632957	1	7.90076e-27	8:A>G	8	1	0.956989	0.096774	0.903226	0.043011	0.053763	0.082322	0.174818	0.12857	31.7837	22.1905	0.982759
5825257|F|0-52:T>G-52:T>G	TGCAGATCAAGAGGTCACCGGTTCGAACCCGGTTGGGCCCTGCTTGGCTAAATCTTTTTGTTTACAGAT	TGCAGATCAAGAGGTCACCGGTTCGAACCCGGTTGGGCCCTGCTTGGCTAAATCTTTTTGTTTAC	Ca4	22832064	1	2.65549e-26	Ca4	21927911	1	2.35534e-26	CM001767.1_Ca4	22832064	1	2.64791e-26	52:T>G	52	0.994624	0.956757	0.091892	0.908108	0.043243	0.048649	0.082747	0.166896	0.124821	27.913	20.65	1
5825921|F|0-32:A>C-32:A>C	TGCAGTGTTCTTTGGTTCTCAATTGATACTAAACTTCAGTATTGCTCCTATAAGATGTGCTATGATGTC	TGCAGTGTTCTTTGGTTCTCAATTGATACTAAACTTCAGTATTGCTCCTATAAGATGTGCTATGATGTC	Ca4	29675438	1	4.73504e-29	Ca4	28183941	1	4.29534e-29	CM001767.1_Ca4	29675438	1	4.72151e-29	32:A>C	32	0.994624	0.956757	0.086486	0.913514	0.043243	0.043243	0.082747	0.158013	0.12038	42.2319	35.4211	1
5825774|F|0-15:C>T-15:C>T	TGCAGTTTCATAAAACATGCAAACACATTATAAATAAATATTACAGATCGGAAGAGCGGTTCAGCAGGA	TGCAGTTTCATAAAACATGCAAACACATTATAAATAAATATTAC	Ca4	31216684	1	6.11262e-15	Ca4	29652081	1	5.4217e-15	CM001767.1_Ca4	31216684	1	6.09516e-15	15:C>T	15	0.994624	0.967568	0.086486	0.913514	0.032432	0.054054	0.062761	0.158013	0.110387	33.6029	18.7778	0.965517
5825168|F|0-35:A>C-35:A>C	TGCAGAAGGAACCTAATTAGCAAAATCGGAACCAAATTCTGTCAAACAAATGAACAATACTTCATTTTT	TGCAGAAGGAACCTAATTAGCAAAATCGGAACCAAATTCTGTCAAACAAATGAACAATACTTCATTTTT	Ca4	26618397	1	4.73504e-29	Ca4	25429392	1	4.29534e-29	CM001767.1_Ca4	26618397	1	4.72151e-29	35:A>C	35	0.994624	0.972973	0.086486	0.913514	0.027027	0.059459	0.052593	0.158013	0.105303	29.0236	16.625	1
10270011|F|0-67:G>T-67:G>T	TGCAGAAGCAGCAATGTTATAAGCAGTTGATGCACTTATCCTATATCCGCCATTATTTGCCTCCTTTGT	TGCAGAAGCAGCAATGTTATAAGCAGTTGATGCACTTATCCTATATCCGCCATTATTTGCCTCCTTTGT	Ca4	7350125	1	4.73504e-29	Ca4	7115115	1	4.29534e-29	CM001767.1_Ca4	7350125	1	4.72151e-29	67:G>T	67	0.983871	0.967213	0.076503	0.923497	0.032787	0.043716	0.063424	0.1413	0.102362	9.73913	7	0.965517
10265127|F|0-35:A>G-35:A>G	TGCAGCTGCTGTTTTCATCAATGTTTCCCTCAGTCATAGTACTCGCCCTGTATGTTCTATATCTTTTTT	TGCAGCTGCTGTTTTCATCAATGTTTCCCTCAGTCATAGTACTCGCCCTGTATGTTCTATATCTTTTTT	Ca4	37499605	1	4.73504e-29	Ca4	35163471	1	4.29534e-29	CM001767.1_Ca4	37499605	1	4.72151e-29	35:A>G	35	0.973118	0.972376	0.066298	0.933702	0.027624	0.038674	0.053722	0.123806	0.088764	17.5192	9	1
5825480|F|0-63:G>C-63:G>C	TGCAGGTATCATGGGTTCAGCTTGTTGTGTTGCTGCAAAAGATCGTAGAGATCTTGAAAGTGTGCATAG	TGCAGGTATCATGGGTTCAGCTTGTTGTGTTGCTGCAAAAGATCGTAGAGATCTTGAAAGTGTGCATAG	Ca4	48082621	1	4.73504e-29	Ca4	57557791	1	4.29534e-29	CM001767.1_Ca4	48082621	1	4.72151e-29	63:G>C	63	0.973118	0.983425	0.066298	0.933702	0.016575	0.049724	0.0326	0.123806	0.078203	12.3158	8.91667	1
5825804|F|0-12:C>A-12:C>A	TGCAGAACCATACAAATGGATTTTAGAAGAAGTAGAATAAAATAATCCTTTTGTAGGAGACTCATGTTG	TGCAGAACCATACAAATGGATTTTAGAAGAAGTAGAATAAAATAATCCTTTTGTAGGAGACTCATGTTG	Ca5	20558953	1	2.203e-27	Ca5	3868578	1	1.99843e-27	CM001768.1_Ca5	20558953	1	2.19671e-27	12:C>A	12	0.951613	0.118644	0.943503	0.056497	0.881356	0.062147	0.209135	0.10661	0.157873	9.70833	12.9436	0.944444
5825383|F|0-48:T>A-48:T>A	TGCAGCTATACGTACTTGAAACATAGGCCTTGGCATATCATAGCTGTGTGTGTCCTATGCCATAAACTA	TGCAGCTATACGTACTTGAAACATAGGCCTTGGCATATCATAGCTGTGTGTGTCCTATGCCATAAACTA	Ca5	10098950	1	2.203e-27	Ca5	63071622	1	1.99843e-27	CM001768.1_Ca5	10098950	1	2.19671e-27	48:T>A	48	0.983871	0.174863	0.934426	0.065574	0.825137	0.10929	0.288572	0.122548	0.20556	14.2895	19.4279	1
10269786|F|0-31:T>C-31:T>C	TGCAGCCACTCTTCATCAAACTTTTCTCAATTTCAACCTAATATGTTCTTCAGGCTTACAGATCGGAAG	TGCAGCCACTCTTCATCAAACTTTTCTCAATTTCAACCTAATATGTTCTTCAGGCTTAC	Ca5	19936207	1	2.28298e-21	Ca5	3438671	1	2.02493e-21	CM001768.1_Ca5	19936207	1	2.27646e-21	31:T>C	31	0.946237	0.125	0.931818	0.068182	0.875	0.056818	0.21875	0.127066	0.172908	3.52	4.18182	0.977273
5826194|F|0-10:G>C-10:G>C	TGCAGATTTCGTAATCTAGAATTTTGTAATAATTTTACAGATCGGAAGAGCGGTTCAGCAGGAATGCCG	TGCAGATTTCGTAATCTAGAATTTTGTAATAATTTTAC	Ca5	2263518	1	9.92375e-12	Ca5	30480305	1	8.80203e-12	CM001768.1_Ca5	2263518	1	9.8954e-12	10:G>C	10	0.967742	0.594444	0.916667	0.083333	0.405556	0.511111	0.48216	0.152778	0.317469	26.2661	6.75	0.87931
8776072|F|0-49:T>A-49:T>A	TGCAGGTATGCCATGCTACAGTATATGAATATATGTTGACAATGTTTATTTAGACAGATATTGATTCCA	TGCAGGTATGCCATGCTACAGTATATGAATATATGTTGACAATGTTTATTTAGACAGATATTGATTCCA	Ca5	28016039	1	2.203e-27	Ca5	10722405	1	1.99843e-27	CM001768.1_Ca5	28016039	1	2.19671e-27	49:T>A	49	0.994624	0.162162	0.913514	0.086486	0.837838	0.075676	0.271731	0.158013	0.214872	31.0312	34.4472	0.965517
8776152|F|0-28:G>T-28:G>T	TGCAGTAGGCTCCGAACACCTTCTCTACGTTGGCGAATATGCCTTACAGATCGGAAGAGCGGTTCAGCA	TGCAGTAGGCTCCGAACACCTTCTCTACGTTGGCGAATATGCCTTAC	Ca5	28285938	1	7.02951e-15	Ca5	10987461	1	6.23495e-15	CM001768.1_Ca5	28285938	1	7.00943e-15	28:G>T	28	0.994624	0.140541	0.897297	0.102703	0.859459	0.037838	0.241578	0.18431	0.212944	20.1071	24.9847	1
8776067|F|0-11:G>C-11:G>C	TGCAGGGAATCGATACACTTCACTCTTTTAGTCCCGTATGACATGTGATCAACTTTGTGATGTATACTC	TGCAGGGAATCGATACACTTCACTCTTTTAGTCCCGTATGACATGTGATCAACTTTGTGATGTATACTC	Ca5	28144705	1	2.203e-27	Ca5	10847044	1	1.99843e-27	CM001768.1_Ca5	28144705	1	2.19671e-27	11:G>C	11	0.967742	0.144444	0.883333	0.116667	0.855556	0.027778	0.24716	0.206111	0.226636	6	5.1016	1
10270195|F|0-16:A>C-16:A>C	TGCAGGTATATCCATAAGAAATTTTGCACCATGTTTCGTATGAAAATCCGCAGGTAATTCGTATCAAAA	TGCAGGTATATCCATAAGAAATTTTGCACCATGTTTCGTATGAAAATCCGCAGGTAATTCGTATCAAAA	scaffold93	656225	1	2.203e-27	Ca5	53606897	1	1.99843e-27	KB210404.1_scaffold93	656225	1	2.19671e-27	16:A>C	16	0.83871	0.217949	0.865385	0.134615	0.782051	0.083333	0.340894	0.232988	0.286941	3.05128	3.07051	0.977273
10269270|F|0-12:C>A-12:C>A	TGCAGAGGATACCCCAACACTATTCATACCCGATGGCAGCACATTCATGTTGCAACCTGTGTCGTTTTC	TGCAGAGGATACCCCAACACTATTCATACCCGATGGCAGCACATTCATGTTGCAACCTGTGTCGTTTTC	Ca5	42185547	2	2.203e-27	Ca5	24402598	2	1.99843e-27	CM001768.1_Ca5	42185547	2	2.19671e-27	12:C>A	12	0.978495	0.186813	0.879121	0.120879	0.813187	0.065934	0.303828	0.212535	0.258181	13.2222	17.2	0.982759
10264140|F|0-43:T>C-43:T>C	TGCAGAGGAAAGTAAGTGATTGAGTTTCTACATATGTGAATGGTGTTCATCTTGTGATGGAAAAAATAA	TGCAGAGGAAAGTAAGTGATTGAGTTTCTACATATGTGAATGGTGTTCATCTTGTGATGGAAAAAATAA	Ca5	42178458	2	2.203e-27	Ca5	24395509	2	1.99843e-27	CM001768.1_Ca5	42178458	2	2.19671e-27	43:T>C	43	0.978495	0.164835	0.879121	0.120879	0.835165	0.043956	0.275329	0.212535	0.243932	19.375	14.4842	1
10264594|F|0-35:T>C-35:T>C	TGCAGCACATCAATCTTCTTAGGTAATTGATGTGCTGACTTTCTAATTGATTGCCATATTTTTTAGTTT	TGCAGCACATCAATCTTCTTAGGTAATTGATGTGCTGACTTTCTAATTGATTGCCATATTTTTTAGTTT	Ca5	29532363	1	2.203e-27	Ca5	12178762	1	1.99843e-27	CM001768.1_Ca5	29532363	1	2.19671e-27	35:T>C	35	0.994624	0.162162	0.875676	0.124324	0.837838	0.037838	0.271731	0.217736	0.244733	19.625	19.9167	0.982759
10265059|F|0-47:C>T-47:C>T	TGCAGCTATTTATCACTGATATGCTCTTGTTGTATTACTTATGTAAACCGGAACCACCAGCCTAGACCA	TGCAGCTATTTATCACTGATATGCTCTTGTTGTATTACTTATGTAAACCGGAACCACCAGCCTAGACCA	Ca5	28378674	1	2.203e-27	Ca5	11079739	1	1.99843e-27	CM001768.1_Ca5	28378674	1	2.19671e-27	47:C>T	47	0.994624	0.162162	0.875676	0.124324	0.837838	0.037838	0.271731	0.217736	0.244733	28.875	32.6823	1
10264777|F|0-33:A>C-33:A>C	TGCAGCATGGAATTGAAGAACAGAAAACAAAGGAAGACGGTTTGGAAGTAATTTTCTTGATGCTATACT	TGCAGCATGGAATTGAAGAACAGAAAACAAAGGAAGACGGTTTGGAAGTAATTTTCTTGATGCTATACT	Ca5	44748256	1	2.203e-27	Ca5	26886215	1	1.99843e-27	CM001768.1_Ca5	44748256	1	2.19671e-27	33:A>C	33	0.962366	0.212291	0.854749	0.145251	0.787709	0.067039	0.334446	0.248307	0.291377	9.12195	11.7956	0.981481
10268324|F|0-31:G>A-31:G>A	TGCAGCACAAATACTGACGGGACACAGACACGATATTGACATTGACAAGTCAACACTGGTAATAATTTG	TGCAGCACAAATACTGACGGGACACAGACACGATATTGACATTGACAAGTCAACACTGGTAATAATTTG	Ca5	28758692	1	2.203e-27	Ca5	11454281	1	1.99843e-27	CM001768.1_Ca5	28758692	1	2.19671e-27	31:G>A	31	0.994624	0.286486	0.832432	0.167568	0.713514	0.118919	0.408824	0.278977	0.343901	32.2931	37.5824	0.948276
29967647|F|0-14:A>G-14:A>G	TGCAGTTGCTTCTAAGCACTCCCATAACATGTTTTGCACATTATATAAACAAGCTTTATATAATCCAAA	TGCAGTTGCTTCTAAGCACTCCCATAACATGTTTTGCACATTATATAAACAAGCTTTATATAATCCAAA	Ca5	27606468	1	4.76866e-24	Ca5	10358826	1	4.32583e-24	CM001768.1_Ca5	27606468	1	4.75503e-24	14:A>G	14	0.908602	0.224852	0.816568	0.183432	0.775148	0.04142	0.348587	0.299569	0.324078	3.95	3.86503	1
5826125|F|0-11:C>T-11:C>T	TGCAGCTCGAACGGTGAAGCACCAACTTCCACAGTAATTCCTTTACTCTAATAGTGTAGAGTGGGTTCA	TGCAGCTCGAACGGTGAAGCACCAACTTCCACAGTAATTCCTTTACTCTAATAGTGTAGAGTGGGTTCA	Ca5	46301581	1	4.73504e-29	Ca5	28409511	1	4.29534e-29	CM001768.1_Ca5	46301581	1	4.72151e-29	11:C>T	11	0.994624	0.372973	0.810811	0.189189	0.627027	0.183784	0.467728	0.306793	0.387261	18.2824	20.6046	0.982759
5825189|F|0-42:T>A-42:T>A	TGCAGACAAATCTTGGCAAAGCAATTCATATAAACCATCACATGCATAGAGCAGAGAGTAAAACATGGC	TGCAGACAAATCTTGGCAAAGCAATTCATATAAACCATCACATGCATAGAGCAGAGAGTAAAACATGGC	Ca5	28815183	1	2.203e-27	Ca5	11500682	1	1.99843e-27	CM001768.1_Ca5	28815183	1	2.19671e-27	42:T>A	42	0.983871	0.273224	0.803279	0.196721	0.726776	0.076503	0.397145	0.316044	0.356595	16.6546	17.1943	1
13145279|F|0-23:A>T-23:A>T	TGCAGTACCATTTCTACGAATGTATTCCAAACGTATTTCCGCAGGAAATGTCACATGCAATTGATAATA	TGCAGTACCATTTCTACGAATGTATTCCAAACGTATTTCCGCAGGAAATGTCACATGCAATTGATAATA	Ca5	15979258	2	4.73504e-29	Ca5	66963499	2	4.29534e-29	CM001768.1_Ca5	15979258	2	4.72151e-29	23:A>T	23	0.983871	0.95082	0.726776	0.273224	0.04918	0.677596	0.093523	0.397145	0.245334	7.05419	21.8026	0.948276
5825928|F|0-32:C>G-32:C>G	TGCAGTTGTTTCAGAACCAAGAGGAAGGCCATCGACGTGCGGTATGGTGATTGGAATGAAGGAGATGAG	TGCAGTTGTTTCAGAACCAAGAGGAAGGCCATCGACGTGCGGTATGGTGATTGGAATGAAGGAGATGAG	Ca5	17047562	1	1.02496e-25	Ca5	67928479	1	9.29777e-26	CM001768.1_Ca5	17047562	1	1.02203e-25	32:C>G	32	0.989247	0.461957	0.657609	0.342391	0.538043	0.119565	0.497105	0.450319	0.473712	9.89109	6.80986	0.965517
5826194|F|0-17:A>G-17:A>G	TGCAGATTTCGTAATCTAGAATTTTGTAATAATTTTACAGATCGGAAGAGCGGTTCAGCAGGAATGCCG	TGCAGATTTCGTAATCTAGAATTTTGTAATAATTTTAC	Ca5	2263518	1	9.92375e-12	Ca5	30480305	1	8.80203e-12	CM001768.1_Ca5	2263518	1	9.8954e-12	17:A>G	17	0.994624	0.545946	0.632432	0.367568	0.454054	0.178378	0.495778	0.464923	0.480351	27.5509	21.0368	0.931034
8776162|F|0-44:C>A-44:C>A	TGCAGGTTTTTTATCTCCAAAGTGAACTGGCGGCTGAGCAAAGTCATTGTCACCGTTTTCGTTTCTTGC	TGCAGGTTTTTTATCTCCAAAGTGAACTGGCGGCTGAGCAAAGTCATTGTCACCGTTTTCGTTTCTTGC	Ca5	31801779	1	4.73504e-29	Ca5	14383878	1	4.29534e-29	CM001768.1_Ca5	31801779	1	4.72151e-29	44:C>A	44	0.935484	0.614943	0.586207	0.413793	0.385057	0.201149	0.473576	0.485137	0.479357	5.76562	4.86325	0.931034
5826166|F|0-49:C>A-49:C>A	TGCAGGTTTGTTCAATTTTTCGATTTTCATCCGGTTGTATTATAGAACACTTTACAGATCGGAAGAGCG	TGCAGGTTTGTTCAATTTTTCGATTTTCATCCGGTTGTATTATAGAACACTTTAC	Ca5	7595076	1	7.27265e-21	Ca5	60794561	1	6.45061e-21	CM001768.1_Ca5	7595076	1	7.25187e-21	49:C>A	49	1	0.688172	0.596774	0.403226	0.311828	0.284946	0.429183	0.48127	0.455226	38.4503	30.2031	0.965517
5825253|F|0-51:T>A-51:T>A	TGCAGATATGAAGTCATCAAAGCAATTCTGTTTTCTTGCAAGGGAACCTGCTTTATGCCATTCCTCCCC	TGCAGATATGAAGTCATCAAAGCAATTCTGTTTTCTTGCAAGGGAACCTGCTTTATGCCATTCCTCCCC	Ca5	31521911	1	2.203e-27	Ca5	14105000	1	1.99843e-27	CM001768.1_Ca5	31521911	1	2.19671e-27	51:T>A	51	0.978495	0.692308	0.582418	0.417582	0.307692	0.274725	0.426036	0.486415	0.456225	8.82313	8.95968	0.931034
13144403|F|0-39:T>A-39:T>A	TGCAGATACACACCTGCACAGCACCCCCTTCTTTATAATTTCTTGAATGAAGAGTGGCAAATAATTTTA	TGCAGATACACACCTGCACAGCACCCCCTTCTTTATAATTTCTTGAATGAAGAGTGGCAAATAATTTTA	Ca5	36551606	1	2.203e-27	Ca5	18964842	1	1.99843e-27	CM001768.1_Ca5	36551606	1	2.19671e-27	39:T>A	39	0.973118	0.61326	0.58011	0.41989	0.38674	0.19337	0.474344	0.487165	0.480755	5.84127	5.936	0.965517
8822666|F|0-30:C>G-30:C>G	TGCAGCCTCCATTTACTTACGACTCACTCTCGCTATTTTTTTCCGGCCACGGCTCATGTTGTTGTTATT	TGCAGCCTCCATTTACTTACGACTCACTCTCGCTATTTTTTTCCGGCCACGGCTCATGTTGTTGTTATT	Ca5	46189440	1	2.203e-27	Ca5	28302495	1	1.99843e-27	CM001768.1_Ca5	46189440	1	2.19671e-27	30:C>G	30	0.903226	0.767857	0.392857	0.607143	0.232143	0.160714	0.356505	0.477041	0.416773	7.35172	6.82927	0.942308
5825621|F|0-59:T>C-59:T>C	TGCAGTTTGTTATAGAGGTGTGTTGAAGGGTGATTTACTTGATGTGCGGATAAGTTCTTTGGGTATGAA	TGCAGTTTGTTATAGAGGTGTGTTGAAGGGTGATTTACTTGATGTGCGGATAAGTTCTTTGGGTATGAA	Ca5	43832388	1	2.203e-27	Ca5	26003975	1	1.99843e-27	CM001768.1_Ca5	43832388	1	2.19671e-27	59:T>C	59	1	0.752688	0.397849	0.602151	0.247312	0.150538	0.372297	0.479131	0.425714	14.8855	14.3333	1
5825579|F|0-47:G>C-47:G>C	TGCAGTGCTTTTTTATTTCAGATATTTCTTCCCATTGCCAGTCATCCGTCAAATCACTTACGGTTTCTC	TGCAGTGCTTTTTTATTTCAGATATTTCTTCCCATTGCCAGTCATCCGTCAAATCACTTACGGTTTCTC	Ca5	11278639	1	4.73504e-29	Ca5	64113886	1	4.29534e-29	CM001768.1_Ca5	11278639	1	4.72151e-29	47:G>C	47	0.989247	0.733696	0.391304	0.608696	0.266304	0.125	0.390773	0.476371	0.433572	7.34591	8.28916	0.982759
5825282|F|0-60:G>A-60:G>A	TGCAGATTGAAATCCATTTTACAATGATAATGCAAGAGGAAAAGTACCTTGTAAGTCCACGCATTAGAA	TGCAGATTGAAATCCATTTTACAATGATAATGCAAGAGGAAAAGTACCTTGTAAGTCCACGCATTAGAA	Ca5	47704624	1	2.203e-27	Ca5	29777404	1	1.99843e-27	CM001768.1_Ca5	47704624	1	2.19671e-27	60:G>A	60	0.973118	0.79558	0.381215	0.618785	0.20442	0.176796	0.325265	0.47178	0.398523	11.5273	9.66667	0.948276
5825599|F|0-44:C>T-44:C>T	TGCAGTTATGTTCATTGAAATTCTCATGGATTGATAGTATATGTCGTCATTACAGTTATGTTATTTGTA	TGCAGTTATGTTCATTGAAATTCTCATGGATTGATAGTATATGTCGTCATTACAGTTATGTTATTTGTA	Ca5	8631602	1	4.73504e-29	Ca5	61741287	1	4.29534e-29	CM001768.1_Ca5	8631602	1	4.72151e-29	44:C>T	44	0.983871	0.781421	0.371585	0.628415	0.218579	0.153005	0.341605	0.467019	0.404312	12.4765	10.3718	0.982759
5825194|F|0-9:A>T-9:A>T	TGCAGACATAACTAAAACATGGGATGATGTCTTTCATATGTATATACTTCCATAAAAGGGTAACTTGGC	TGCAGACATAACTAAAACATGGGATGATGTCTTTCATATGTATATACTTCCATAAAAGGGTAACTTGGC	Ca5	30137838	1	1.02496e-25	Ca5	12757135	1	9.29777e-26	CM001768.1_Ca5	30137838	1	1.02203e-25	9:A>T	9	0.994624	0.794595	0.367568	0.632432	0.205405	0.162162	0.326428	0.464923	0.395676	14.0175	12.4024	0.982759
5825496|F|0-6:T>G-6:T>G	TGCAGGTTTTTTATTAGCACCTCGAGCATTCTCGTCACCTTCTTGCTCAGCTATTTCCACATGTGAATC	TGCAGGTTTTTTATTAGCACCTCGAGCATTCTCGTCACCTTCTTGCTCAGCTATTTCCACATGTGAATC	Ca5	42012884	1	4.73504e-29	Ca5	24236423	1	4.29534e-29	CM001768.1_Ca5	42012884	1	4.72151e-29	6:T>G	6	0.989247	0.831522	0.331522	0.668478	0.168478	0.163043	0.280187	0.44323	0.361708	12.0166	8.48571	0.965517
5825583|F|0-54:T>G-54:T>G	TGCAGTGGATACCAACACAAATTAGGTTTTTATTTATTTATATATCAGCATTTTTTTTTACATTACAGA	TGCAGTGGATACCAACACAAATTAGGTTTTTATTTATTTATATATCAGCATTTTTTTTTACATTACAGA	Ca5	30126844	1	7.9234e-27	Ca5	12746141	1	7.18762e-27	CM001768.1_Ca5	30126844	1	7.90076e-27	54:T>G	54	1	0.994624	0.327957	0.672043	0.005376	0.322581	0.010695	0.440802	0.225749	25.9677	19.6053	0.982759
10268972|F|0-16:T>C-16:T>C	TGCAGCTACTGCTGCTTCCACAGAAACTGTAAACAGCAATGAATACATTACAGATCGGAAGAGCGGTTC	TGCAGCTACTGCTGCTTCCACAGAAACTGTAAACAGCAATGAATACATTAC	Ca5	28817000	1	1.05994e-18	Ca5	11502499	1	9.40135e-19	CM001768.1_Ca5	28817000	1	1.05691e-18	16:T>C	16	0.994624	0.810811	0.308108	0.691892	0.189189	0.118919	0.306793	0.426355	0.366574	60.4101	48.8226	0.982759
15979272|F|0-8:G>A-8:G>A	TGCAGGTGGTGGATCGGAGGAACGCAACGAAGATAGCTTACAGATCGGAAGAGCGGTTCAGCAGGAATG	TGCAGGTGGTGGATCGGAGGAACGCAACGAAGATAGCTTAC	Ca5	31684093	1	2.55957e-13	Ca5	14267037	1	2.27025e-13	CM001768.1_Ca5	31684093	1	2.55225e-13	8:G>A	8	0.989247	0.875	0.304348	0.695652	0.125	0.179348	0.21875	0.42344	0.321095	25.6277	18.8333	0.948276
15979506|F|0-5:T>G-5:T>G	TGCAGTTCATGGCAGAAATTTGAAATAGTCCCTACAGCATTATCGTCTAGTTGAGGCTTATCTTGACGA	TGCAGTTCATGGCAGAAATTTGAAATAGTCCCTACAGCATTATCGTCTAGTTGAGGCTTATCTTGACGA	Ca5	44699495	1	4.73504e-29	Ca5	26837454	1	4.29534e-29	CM001768.1_Ca5	44699495	1	4.72151e-29	5:T>G	5	0.870968	0.845679	0.203704	0.796296	0.154321	0.049383	0.261012	0.324417	0.292715	3.35583	2.71429	1
5825740|F|0-24:C>G-24:C>G	TGCAGGGAGGCAAGAAATATCAAACGAGCTTACAGATCGGAAGAGCGGTTCAGCAGGAATGCCGAGACC	TGCAGGGAGGCAAGAAATATCAAACGAGCTTAC	Ca5	28843010	1	3.98171e-09	Ca5	11528509	1	3.53164e-09	CM001768.1_Ca5	28843010	1	3.97033e-09	24:C>G	24	0.989247	0.788043	0.282609	0.717391	0.211957	0.070652	0.334062	0.405482	0.369772	11.5088	15.8421	0.982143
5825935|F|0-61:A>G-61:A>G	TGCAGTTTGTACTGTATGCCGGCTTCTCTAGCTGTTTCTTGCTCAAGCATGCAATGTAAAAACAGCAAT	TGCAGTTTGTACTGTATGCCGGCTTCTCTAGCTGTTTCTTGCTCAAGCATGCAATGTAAAAACAGCAAT	Ca5	28842765	2	4.73504e-29	Ca5	11528264	2	4.29534e-29	CM001768.1_Ca5	28842765	2	4.72151e-29	61:A>G	61	0.989247	0.820652	0.282609	0.717391	0.179348	0.103261	0.294364	0.405482	0.349923	12.8371	11.8772	0.946429
5825305|F|0-32:G>A-32:G>A	TGCAGCAATGGATTGACCTTGCACGCTCTACCGGACTGCAAGTTAGAAAGACAGAGACACCTGAGTTGC	TGCAGCAATGGATTGACCTTGCACGCTCTACCGGACTGCAAGTTAGAAAGACAGAGACACCTGAGTTGC	Ca5	28562702	1	4.73504e-29	Ca5	11260770	1	4.29534e-29	CM001768.1_Ca5	28562702	1	4.72151e-29	32:G>A	32	0.983871	0.814208	0.278689	0.721311	0.185792	0.092896	0.302547	0.402042	0.352295	19.3371	18.8036	0.982759
23871005|F|0-7:T>G-7:T>G	TGCAGTTTGAAAGGTAAACACAATTTGCCAAACTTTGTGATCAAGTTTTGTGTGTTCTTTGTTTACTTT	TGCAGTTTGAAAGGTAAACACAATTTGCCAAACTTTGTGATCAAGTTTTGTGTGTTCTTTGTTTACTTT	Ca5	28722778	1	4.73504e-29	Ca5	11418412	1	4.29534e-29	CM001768.1_Ca5	28722778	1	4.72151e-29	7:T>G	7	0.951613	0.80226	0.254237	0.745763	0.19774	0.056497	0.317278	0.379201	0.34824	6.44118	6.125	0.964286
10265625|F|0-60:G>C-60:G>C	TGCAGGTAAAACGCTGATTTCTAATAGTGTGTAGGGTAATTACCCACAATTTTTGAAAGAGAACATAAA	TGCAGGTAAAACGCTGATTTCTAATAGTGTGTAGGGTAATTACCCACAATTTTTGAAAGAGAACATAAA	scaffold1918	234792	1	4.73504e-29	Ca5	50886993	1	4.29534e-29	KB211712.1_scaffold1918	234792	1	4.72151e-29	60:G>C	60	0.860215	0.84375	0.175	0.825	0.15625	0.01875	0.263672	0.28875	0.276211	6.17576	3.83333	1
10269607|F|0-63:G>C-63:G>C	TGCAGATATACAGGATGTGGACCAAACTGAAGGATCCTCCAAAGGAGGTGGAAAGAAGAAGGGGAAAAA	TGCAGATATACAGGATGTGGACCAAACTGAAGGATCCTCCAAAGGAGGTGGAAAGAAGAAGGGGAAAAA	Ca5	33017265	1	4.73504e-29	Ca5	15535845	1	4.29534e-29	CM001768.1_Ca5	33017265	1	4.72151e-29	63:G>C	63	1	1	0.284946	0.715054	0	0.284946	0	0.407504	0.203752	42.3165	16.3966	1
5825943|F|0-34:G>T-34:G>T	TGCAGAACAATTGCAGGACCTTCAAGCTTAGGGTGATAAATTATATCTGGTGTTTACAGATCGGAAGAG	TGCAGAACAATTGCAGGACCTTCAAGCTTAGGGTGATAAATTATATCTGGTGTTTAC	Ca5	28722844	1	5.98482e-22	Ca5	11418478	1	5.30834e-22	CM001768.1_Ca5	28722844	1	5.96772e-22	34:G>T	34	0.989247	0.798913	0.271739	0.728261	0.201087	0.070652	0.321302	0.395794	0.358548	21.8908	17.4182	1
10270040|F|0-8:C>G-8:C>G	TGCAGATTCTAGAATTACCCTTTCTCATATGTGGACTCCCTTTTATTACAGAATGAAATTGATAAAAAC	TGCAGATTCTAGAATTACCCTTTCTCATATGTGGACTCCCTTTTATTACAGAATGAAATTGATAAAAAC	Ca5	27606402	1	4.73504e-29	Ca5	10358760	1	4.29534e-29	CM001768.1_Ca5	27606402	1	4.72151e-29	8:C>G	8	0.951613	0.836158	0.231638	0.768362	0.163842	0.067797	0.273995	0.355964	0.31498	6	5.62791	1
23870861|F|0-26:C>T-26:C>T	TGCAGCTCTCATGTAACAGAACTGCTCTAGAGCCAGCTCTTGGCAATCAGCTCTACAACAGGCCCACAT	TGCAGCTCTCATGTAACAGAACTGCTCTAGAGCCAGCTCTTGGCAATCAGCTCTACAACAGGCCCACAT	Ca5	44656878	1	4.73504e-29	Ca5	26795327	1	4.29534e-29	CM001768.1_Ca5	44656878	1	4.72151e-29	26:C>T	26	0.913978	0.852941	0.2	0.8	0.147059	0.052941	0.250865	0.32	0.285433	4.32759	4.30556	0.982143
5825737|F|0-29:C>T-29:C>T	TGCAGGCACATTGTGGATAATTGATATGACTGTCTTACAGATCGGAAGAGCGGTTCAGCAGGAATGCCG	TGCAGGCACATTGTGGATAATTGATATGACTGTCTTAC	Ca5	44900659	1	9.92375e-12	Ca5	27036962	1	8.80203e-12	CM001768.1_Ca5	44900659	1	9.8954e-12	29:C>T	29	0.983871	0.836066	0.245902	0.754098	0.163934	0.081967	0.27412	0.370868	0.322494	29.6429	28.551	1
10264968|F|0-5:C>T-5:C>T	TGCAGCGAGCAGAGGTGGTCGCGCGTTTTGTTTGTCTGGCAGAGGAGGAGCTTTGTTTGGCAGAGGCGG	TGCAGCGAGCAGAGGTGGTCGCGCGTTTTGTTTGTCTGGCAGAGGAGGAGCTTTGTTTGGCAGAGGCGG	Ca5	2613359	1	4.73504e-29	Ca5	30781350	2	4.29534e-29	CM001768.1_Ca5	2613359	1	4.72151e-29	5:C>T	5	0.978495	0.857143	0.236264	0.763736	0.142857	0.093407	0.244898	0.360886	0.302892	12.8108	10.4286	0.982759
5825489|F|0-45:T>G-45:T>G	TGCAGGTTACATGGACATTAGGAGCTGTCTCAGTTCTTGGCAGTTTGTTCACTGCTGCAACTATCTTCT	TGCAGGTTACATGGACATTAGGAGCTGTCTCAGTTCTTGGCAGTTTGTTCACTGCTGCAACTATCTTCT	Ca5	27604968	1	4.73504e-29	Ca5	10357326	1	4.29534e-29	CM001768.1_Ca5	27604968	1	4.72151e-29	45:T>G	45	0.983871	0.846995	0.224044	0.775956	0.153005	0.071038	0.25919	0.347696	0.303443	13.7189	14.4419	0.982759
5825936|F|0-29:A>G-29:A>G	TGCAGTTTTGTGCTTGACAACTGTCAAGAACGAAGACAAAATGGAATTCAGTAGAATCCTAGAAGCCAT	TGCAGTTTTGTGCTTGACAACTGTCAAGAACGAAGACAAAATGGAATTCAGTAGAATCCTAGAAGCCAT	Ca5	22482984	1	4.73504e-29	Ca5	5488532	1	4.29534e-29	CM001768.1_Ca5	22482984	1	4.72151e-29	29:A>G	29	0.994624	0.92973	0.227027	0.772973	0.07027	0.156757	0.130665	0.350972	0.240818	29.985	22.48	0.982759
15979597|F|0-8:C>T-8:C>T	TGCAGCTGCTGCTGCTGTCCAAGTTGATCGTTGTTTACCTGGGGCTCTAACTTACAGATCGGAAGAGCG	TGCAGCTGCTGCTGCTGTCCAAGTTGATCGTTGTTTACCTGGGGCTCTAACTTAC	Ca5	44772435	1	7.27265e-21	Ca5	26910394	1	6.45061e-21	CM001768.1_Ca5	44772435	1	7.25187e-21	8:C>T	8	0.983871	0.857923	0.218579	0.781421	0.142077	0.076503	0.243782	0.341605	0.292693	13.9892	11.0698	0.981481
10265316|F|0-49:G>A-49:G>A	TGCAGGACTTTCTCGTCTCCCGACACAATCAGTGAGATTATCCGTCCAAGTATTTATTTTTTACAGATC	TGCAGGACTTTCTCGTCTCCCGACACAATCAGTGAGATTATCCGTCCAAGTATTTATTTTTTAC	Ca5	26490347	1	4.3352e-24	Ca5	9278024	1	3.84519e-24	CM001768.1_Ca5	26490347	1	4.32282e-24	49:G>A	49	0.994624	0.902703	0.221622	0.778378	0.097297	0.124324	0.175661	0.345011	0.260336	48.6649	33.1765	0.948276
5825839|F|0-42:G>A-42:G>A	TGCAGCAATAACACTTTTTATGAAAGGCGTGTCCCGGTTTCCGACATGTGTCAGTGTCTGACACCGAGA	TGCAGCAATAACACTTTTTATGAAAGGCGTGTCCCGGTTTCCGACATGTGTCAGTGTCTGACACCGAGA	Ca5	34269968	1	4.73504e-29	Ca5	16711451	1	4.29534e-29	CM001768.1_Ca5	34269968	1	4.72151e-29	42:G>A	42	1	0.919355	0.209677	0.790323	0.080645	0.129032	0.148283	0.331426	0.239854	25.408	16.8605	0.965517
29424182|F|0-24:G>A-24:G>A	TGCAGCCAAAGTTGTCAAGCCACTGGTTGGGAATAATTCGAAAGGAACACTCGACAAAAATGTTCAGTC	TGCAGCCAAAGTTGTCAAGCCACTGGTTGGGAATAATTCGAAAGGAACACTCGACAAAAATGTTCAGTC	Ca5	1221038	1	4.73504e-29	Ca5	4484	1	4.29534e-29	CM001768.1_Ca5	1221038	1	4.72151e-29	24:G>A	24	0.935484	0.87931	0.155172	0.844828	0.12069	0.034483	0.212247	0.262188	0.237218	5.65027	3.65517	0.982759
8776123|F|0-6:T>G-6:T>G	TGCAGATCCTCCCAAAGGATAGATTTCACCTAGGTCTGGCAAACCCTAGAAGGACAAGATCTTATTATT	TGCAGATCCTCCCAAAGGATAGATTTCACCTAGGTCTGGCAAACCCTAGAAGGACAAGATCTTATTATT	Ca5	28266040	1	4.73504e-29	Ca5	10967563	1	4.29534e-29	CM001768.1_Ca5	28266040	1	4.72151e-29	6:T>G	6	0.924731	0.877907	0.145349	0.854651	0.122093	0.023256	0.214373	0.248445	0.231409	3.88701	3.48148	1
5825333|F|0-42:C>A-42:C>A	TGCAGCATCTCTTCGTATAAATATTCGAGCAGTAAGTAAAGGCTTCTTTCAACTTCCAAGCTCTTCTTC	TGCAGCATCTCTTCGTATAAATATTCGAGCAGTAAGTAAAGGCTTCTTTCAACTTCCAAGCTCTTCTTC	Ca5	35682872	1	4.73504e-29	Ca5	18103355	1	4.29534e-29	CM001768.1_Ca5	35682872	1	4.72151e-29	42:C>A	42	0.989247	0.918478	0.190217	0.809783	0.081522	0.108696	0.149752	0.308069	0.228911	10.3618	7	0.982759
29967638|F|0-42:T>A-42:T>A	TGCAGGTACAACTGCAAGTCCAAGAGAGAGTCTCCATCCCCATGTATGTTTCGCAGTTGCATAGTTTAT	TGCAGGTACAACTGCAAGTCCAAGAGAGAGTCTCCATCCCCATGTATGTTTCGCAGTTGCATAGTTTAT	Ca5	29531095	1	4.73504e-29	Ca5	12177494	1	4.29534e-29	CM001768.1_Ca5	29531095	1	4.72151e-29	42:T>A	42	0.962366	0.888268	0.167598	0.832402	0.111732	0.055866	0.198496	0.279018	0.238757	9.33333	9.0625	0.965517
10269334|F|0-49:T>C-49:T>C	TGCAGCTAAGAAACATAGAAAACTGCAATTTCATGGCCAAAGCTGCTGGTGCCGACATTTTTTACAGAT	TGCAGCTAAGAAACATAGAAAACTGCAATTTCATGGCCAAAGCTGCTGGTGCCGACATTTTTTAC	Ca7	48564695	1	2.65549e-26	Ca5	40737724	1	2.35534e-26	CM001770.1_Ca7	48564695	1	2.64791e-26	49:T>C	49	0.994624	0.875676	0.183784	0.816216	0.124324	0.059459	0.217736	0.300015	0.258875	55.9427	39	0.982759
5825127|F|0-44:A>G-44:A>G	TGCAGAAAACTGTGTCAATGAACTTTGAGTCAGTGGAAACTATCAGAATTATTGAACAATGGTGAATTC	TGCAGAAAACTGTGTCAATGAACTTTGAGTCAGTGGAAACTATCAGAATTATTGAACAATGGTGAATTC	Ca5	45642176	1	4.73504e-29	Ca5	27773787	1	4.29534e-29	CM001768.1_Ca5	45642176	1	4.72151e-29	44:A>G	44	1	0.887097	0.182796	0.817204	0.112903	0.069892	0.200312	0.298763	0.249538	13.0359	12.6667	1
13146496|F|0-57:A>T-57:A>T	TGCAGCTGTAATGACAATCGGTGCCTTCCTCATAACCGACACACCAAGCAGCTTGGTAGAACGCGGTCA	TGCAGCTGTAATGACAATCGGTGCCTTCCTCATAACCGACACACCAAGCAGCTTGGTAGAACGCGGTCA	Ca5	29531161	1	4.73504e-29	Ca5	12177560	1	4.29534e-29	CM001768.1_Ca5	29531161	1	4.72151e-29	57:A>T	57	0.994624	0.87027	0.167568	0.832432	0.12973	0.037838	0.2258	0.278977	0.252389	25.5497	25.0303	1
8776147|F|0-16:G>A-16:G>A	TGCAGGCACAAAACAAGAGAGTAGAGAATTATAGTAAACCATTACAGATCGGAAGAGCGGTTCAGCAGG	TGCAGGCACAAAACAAGAGAGTAGAGAATTATAGTAAACCATTAC	Ca5	28322673	1	1.78451e-15	Ca5	11024196	1	1.58281e-15	CM001768.1_Ca5	28322673	1	1.77941e-15	16:G>A	16	0.994624	0.881081	0.167568	0.832432	0.118919	0.048649	0.209554	0.278977	0.244266	47.1917	39	0.982759
37049912|F|0-23:A>C-23:A>C	TGCAGAATACCACTCACTCCAAGAACAATCATCATCCCACTGTGCCCCATTGGATGTTTCACCAGTAAG	TGCAGAATACCACTCACTCCAAGAACAATCATCATCCCACTGTGCCCCATTGGATGTTTCACCAGTAAG	Ca5	26115632	1	4.73504e-29	Ca5	8910591	1	4.29534e-29	CM001768.1_Ca5	26115632	1	4.72151e-29	23:A>C	23	0.967742	0.905556	0.144444	0.855556	0.094444	0.05	0.171049	0.24716	0.209105	10.9016	10.3571	1
8776016|F|0-26:C>T-26:C>T	TGCAGAGGGATCCGAAAAATGAAGGACAGTCTTCCCTCAAAACCCCTCAAGGAAAAACTACCCGAGTTC	TGCAGAGGGATCCGAAAAATGAAGGACAGTCTTCCCTCAAAACCCCTCAAGGAAAAACTACCCGAGTTC	Ca5	28277929	1	4.73504e-29	Ca5	10979452	1	4.29534e-29	CM001768.1_Ca5	28277929	1	4.72151e-29	26:C>T	26	0.978495	0.89011	0.148352	0.851648	0.10989	0.038462	0.195629	0.252687	0.224158	11.1562	10.7241	1
23888930|F|0-41:C>A-41:C>A	TGCAGCCTTCTCAACATTCATACATTCAGAATATTGGAGGTCATTTGATTACAGATCGGAAGAGCGGTT	TGCAGCCTTCTCAACATTCATACATTCAGAATATTGGAGGTCATTTGATTAC	Ca5	12089252	1	3.05619e-19	Ca5	64871049	1	2.71074e-19	CM001768.1_Ca5	12089252	1	3.04745e-19	41:C>A	41	1	0.887097	0.16129	0.83871	0.112903	0.048387	0.200312	0.270552	0.235432	50.1122	44.875	1
23885492|F|0-18:G>A-18:G>A	TGCAGCATAAAAAAAACAGCTCAGTTATTATCATAAATGAAAACCACAAATCCTTATCCTCCAAACCCC	TGCAGCATAAAAAAAACAGCTCAGTTATTATCATAAATGAAAACCACAAATCCTTATCCTCCAAACCCC	Ca5	32229583	1	4.73504e-29	Ca5	14776932	1	4.29534e-29	CM001768.1_Ca5	32229583	1	4.72151e-29	18:G>A	18	0.994624	0.886486	0.156757	0.843243	0.113514	0.043243	0.201256	0.264368	0.232812	18.9845	18.6452	1
8822653|F|0-12:C>T-12:C>T	TGCAGAATGTTCCCCGCTGGAAGTATTCGCAGCAAATTCCGCAGGTAATTTCCTGCGGATTTTCTTGCG	TGCAGAATGTTCCCCGCTGGAAGTATTCGCAGCAAATTCCGCAGGTAATTTCCTGCGGATTTTCTTGCG	scaffold93	651006	1	4.73504e-29	Ca5	53601678	2	4.29534e-29	KB210404.1_scaffold93	651006	1	4.72151e-29	12:C>T	12	0.887097	0.987879	0.054545	0.945455	0.012121	0.042424	0.023949	0.10314	0.063545	16.1036	3.63636	1
8776134|F|0-14:T>C-14:T>C	TGCAGATAAAGGAATTTTGAGCATAAAACTATACATTCAAAAAATGTTTAGTTTCCTTACAGATCGGAA	TGCAGATAAAGGAATTTTGAGCATAAAACTATACATTCAAAAAATGTTTAGTTTCCTTAC	Ca5	28008149	1	1.40329e-23	Ca5	10714515	1	1.24468e-23	CM001768.1_Ca5	28008149	1	1.39929e-23	14:T>C	14	0.994624	0.897297	0.145946	0.854054	0.102703	0.043243	0.18431	0.249291	0.216801	17.7783	14.3793	1
23871090|F|0-37:G>A-37:G>A	TGCAGAGTACATTTATAGATGTTATATTGATGTGTTTGGTGATTACAAATTTGTTACAGATCGGAAGAG	TGCAGAGTACATTTATAGATGTTATATTGATGTGTTTGGTGATTACAAATTTGTTAC	Ca5	41189894	2	5.98482e-22	Ca5	23462654	2	5.30834e-22	CM001768.1_Ca5	41189894	2	5.96772e-22	37:G>A	37	0.994624	0.918919	0.145946	0.854054	0.081081	0.064865	0.149014	0.249291	0.199153	52.3483	43.8965	1
5825752|F|0-13:C>T-13:C>T	TGCAGTAAGAGGACCATCTATAACCTCCTAGTCTAAAATAGTTACAGATCGGAAGAGCGGTTCAGCAGG	TGCAGTAAGAGGACCATCTATAACCTCCTAGTCTAAAATAGTTAC	Ca5	40355712	1	1.78451e-15	Ca5	22637460	1	1.58281e-15	CM001768.1_Ca5	40355712	1	1.77941e-15	13:C>T	13	0.967742	0.972222	0.105556	0.894444	0.027778	0.077778	0.054012	0.188827	0.12142	14.3398	8.04762	1
13147360|F|0-16:C>T-16:C>T	TGCAGCAGGAGAAATACTCTGCATATTAGAATCACTTGCATGCAATCTGCATTTTTCTAAGCAAATTGG	TGCAGCAGGAGAAATACTCTGCATATTAGAATCACTTGCATGCAATCTGCATTTTTCTAAGCAAATTGG	scaffold98	556128	1	4.73504e-29	Ca5	37055433	1	4.29534e-29	KB210406.1_scaffold98	556128	1	4.72151e-29	16:C>T	16	0.989247	1	0.119565	0.880435	0	0.119565	0	0.210539	0.105269	11.0888	10.5556	0.981481
5825260|F|0-12:G>T-12:G>T	TGCAGATCGCACGAATTTACAAATATAAGTATATACAGATTTGATCGGTCGGTTGCGTGTTACAGATCG	TGCAGATCGCACGAATTTACAAATATAAGTATATACAGATTTGATCGGTCGGTTGCGTGTTAC	Ca5	46569019	1	3.26753e-25	Ca5	28676018	1	2.8982e-25	CM001768.1_Ca5	46569019	1	3.2582e-25	12:G>T	12	1	0.930108	0.123656	0.876344	0.069892	0.053763	0.130015	0.21673	0.173373	18.8088	12.7917	1
8776094|F|0-22:C>T-22:C>T	TGCAGTCCTCTTTACTAAATGACGGTTCGACAGTTCATTTTACTTTTTTACTAGACCGTGTTTGTGGAA	TGCAGTCCTCTTTACTAAATGACGGTTCGACAGTTCATTTTACTTTTTTACTAGACCGTGTTTGTGGAA	scaffold543	281922	1	4.73504e-29	Ca5	58211640	1	4.29534e-29	KB210701.1_scaffold543	281922	1	4.72151e-29	22:C>T	22	0.951613	0.977401	0.079096	0.920904	0.022599	0.056497	0.044176	0.14568	0.094928	7	5.42105	0.982759
5825232|F|0-25:T>G-25:T>G	TGCAGAGGAGCTCAAAAGCATAAGATTGAACTTCAGCAACAAATTCACCAAAATTTGCAATAGGTTCTT	TGCAGAGGAGCTCAAAAGCATAAGATTGAACTTCAGCAACAAATTCACCAAAATTTGCAATAGGTTCTT	Ca5	11800924	1	4.73504e-29	Ca5	64591954	1	4.29534e-29	CM001768.1_Ca5	11800924	1	4.72151e-29	25:T>G	25	0.989247	0.961957	0.108696	0.891304	0.038043	0.070652	0.073192	0.193762	0.133477	10.8365	6.35	1
10258009|F|0-43:T>C-43:T>C	TGCAGCAAGGAAGTTCCCGGACAGTGTTACCTTCATAAAAAAATGATGAATGAATGAATGAACGAACGA	TGCAGCAAGGAAGTTCCCGGACAGTGTTACCTTCATAAAAAAATGATGAATGAATGAATGAACGAACGA	Ca5	8672166	1	4.73504e-29	Ca5	61779724	1	4.29534e-29	CM001768.1_Ca5	8672166	1	4.72151e-29	43:T>C	43	0.994624	0.978378	0.102703	0.897297	0.021622	0.081081	0.042308	0.18431	0.113309	32.8349	18.4286	1
10268584|F|0-22:T>A-22:T>A	TGCAGTAAATTTCAGTGCAAGATGTCAATCATCAATATCAAATATTGTGATGGCAGTAACAGTGATTCT	TGCAGTAAATTTCAGTGCAAGATGTCAATCATCAATATCAAATATTGTGATGGCAGTAACAGTGATTCT	Ca5	29232567	1	4.73504e-29	Ca5	11879936	3	4.29534e-29	CM001768.1_Ca5	29232567	1	4.72151e-29	22:T>A	22	0.94086	1	0.051429	0.948571	0	0.051429	0	0.097567	0.048784	7.71707	7	1
5825610|F|0-66:G>T-66:G>T	TGCAGTTGTACAGTGCTAGGCATGATGGGTGTTGCTATTGGGTCGCCTGCATTTGTCTACACTTTAGAT	TGCAGTTGTACAGTGCTAGGCATGATGGGTGTTGCTATTGGGTCGCCTGCATTTGTCTACACTTTAGAT	Ca5	48011527	1	4.73504e-29	Ca5	30081960	1	4.29534e-29	CM001768.1_Ca5	48011527	1	4.72151e-29	66:G>T	66	0.994624	0.962162	0.097297	0.902703	0.037838	0.059459	0.072812	0.175661	0.124237	13.4641	8.85	0.982143
30070200|F|0-11:T>A-11:T>A	TGCAGTGTGCGTAGCATATTTTTCTTCTAATAAATTCTATTCATTTACAGATCGGAAGAGCGGTTCAGC	TGCAGTGTGCGTAGCATATTTTTCTTCTAATAAATTCTATTCATTTAC	Ca6	56316842	2	4.3835e-17	Ca6	52634546	4	3.88802e-17	CM001769.1_Ca6	56316842	2	4.37097e-17	11:T>A	11	0.935484	0.166667	0.971264	0.028736	0.833333	0.137931	0.277778	0.05582	0.166799	4.41176	11.8636	0.961538
5825433|F|0-26:A>T-26:A>T	TGCAGGAGTTACTACAAATGTGTAATACAAGGTTGTCCTGTTAGAAAACATGTTGAGAGAGCTGCACAT	TGCAGGAGTTACTACAAATGTGTAATACAAGGTTGTCCTGTTAGAAAACATGTTGAGAGAGCTGCACAT	Ca6	49371768	1	2.203e-27	Ca6	46455310	1	1.99843e-27	CM001769.1_Ca6	49371768	1	2.19671e-27	26:A>T	26	0.973118	0.127072	0.966851	0.033149	0.872928	0.093923	0.221849	0.064101	0.142975	3.81481	9.56098	0.982759
13144414|F|0-28:C>T-28:C>T	TGCAGCTTTGCATTCTATTTTATGAGTTCTATATTGGTCAGCTTTGTTTGCTTTGATTTATATAAAGTT	TGCAGCTTTGCATTCTATTTTATGAGTTCTATATTGGTCAGCTTTGTTTGCTTTGATTTATATAAAGTT	Ca6	10759430	1	4.76866e-24	Ca6	63956904	1	4.32583e-24	CM001769.1_Ca6	10759430	1	4.75503e-24	28:C>T	28	0.913978	0.111765	0.958824	0.041176	0.888235	0.070588	0.198547	0.078962	0.138754	6	4.85714	0.980769
10264285|F|0-60:T>C-60:T>C	TGCAGATAGTGGATATCCGGCTTACCTTGCTGCACGTTTAGCCTCTTTCTATGAACGTGCTGGGAAAGT	TGCAGATAGTGGATATCCGGCTTACCTTGCTGCACGTTTAGCCTCTTTCTATGAACGTGCTGGGAAAGT	Ca6	59231878	1	2.203e-27	Ca6	61548809	1	1.99843e-27	CM001769.1_Ca6	59231878	1	2.19671e-27	60:T>C	60	0.978495	0.175824	0.950549	0.049451	0.824176	0.126374	0.28982	0.09401	0.191915	8.77778	12.2463	0.965517
15990251|F|0-14:T>G-14:T>G	TGCAGTAAAGGACATAACAAATCATTCACAAAAATCGAAATTCGAATTTTGATTGAAATAACTTTTTTT	TGCAGTAAAGGACATAACAAATCATTCACAAAAATCGAAATTCGAATTTTGATTGAAATAACTTTTTTT	Ca6	39183541	1	2.203e-27	Ca6	33512121	1	1.99843e-27	CM001769.1_Ca6	39183541	1	2.19671e-27	14:T>G	14	0.865591	0.118012	0.937888	0.062112	0.881988	0.055901	0.208171	0.116508	0.162339	6.25	4.19429	0.97619
15990292|F|0-26:C>T-26:C>T	TGCAGAAAAAATATCCACCTCCTTTTCATCAATAAAACTATGCATATAAAAAGTTTTACAGATCGGAAG	TGCAGAAAAAATATCCACCTCCTTTTCATCAATAAAACTATGCATATAAAAAGTTTTAC	scaffold913	165779	1	2.28298e-21	Ca6	41894954	1	2.02493e-21	KB210982.1_scaffold913	165779	1	2.27646e-21	26:C>T	26	1	0.139785	0.94086	0.05914	0.860215	0.080645	0.24049	0.111285	0.175887	62.3571	83.0583	0.965517
10269707|F|0-35:A>C-35:A>C	TGCAGTTCAAGCAGCAGCATATAAAATGTTTGAGAAAATTACAGATCGGAAGAGCGGTTCAGCAGGAAT	TGCAGTTCAAGCAGCAGCATATAAAATGTTTGAGAAAATTAC	Ca6	13799528	1	3.31096e-12	Ca6	1867755	1	3.0999e-12	CM001769.1_Ca6	13799528	1	3.3015e-12	35:A>C	35	1	0.155914	0.935484	0.064516	0.844086	0.091398	0.26321	0.120708	0.191959	32.7419	39.9561	0.965517
10265215|F|0-48:T>C-48:T>C	TGCAGCTTTCATGAAAATGGTAGGATCTCTAGATATAACCGGTGCTAATGATGTCAAAAATGATCGGGG	TGCAGCTTTCATGAAAATGGTAGGATCTCTAGATATAACCGGTGCTAATGATGTCAAAAATGATCGGGG	Ca6	13624796	1	2.203e-27	Ca6	1696361	1	1.99843e-27	CM001769.1_Ca6	13624796	1	2.19671e-27	48:T>C	48	0.962366	0.139665	0.921788	0.078212	0.860335	0.061453	0.240317	0.14419	0.192254	5.07407	7.70103	0.962963
5825277|F|0-30:G>C-30:G>C	TGCAGATTCAGCGCCAAAAAAAAATTTGCCGCTCTCCCGTGAGGGTAATTATGACGAAGGCACTTCTCA	TGCAGATTCAGCGCCAAAAAAAAATTTGCCGCTCTCCCGTGAGGGTAATTATGACGAAGGCACTTCTCA	Ca6	23739063	1	2.203e-27	Ca6	10482237	1	1.99843e-27	CM001769.1_Ca6	23739063	1	2.19671e-27	30:G>C	30	0.994624	0.194595	0.918919	0.081081	0.805405	0.113514	0.313455	0.149014	0.231234	15.8158	19.4179	0.982759
5826050|F|0-8:C>T-8:C>T	TGCAGTTCCACAAAAATGTGAATAGATTGTCTGATAGATTTCACAATTTGAAAAGTTGTGGAGCTATCC	TGCAGTTCCACAAAAATGTGAATAGATTGTCTGATAGATTTCACAATTTGAAAAGTTGTGGAGCTATCC	scaffold624	121889	1	2.203e-27	Ca6	47459879	1	1.99843e-27	KB210765.1_scaffold624	121889	1	2.19671e-27	8:C>T	8	0.989247	0.233696	0.918478	0.081522	0.766304	0.152174	0.358164	0.149752	0.253958	37.451	30.8571	1
8776154|F|0-11:C>T-11:C>T	TGCAGTCAGCACGATCATACGGTTCAAACCTCAGTGTAGATTTGGATTTTTTCTTTACAGATCGGAAGA	TGCAGTCAGCACGATCATACGGTTCAAACCTCAGTGTAGATTTGGATTTTTTCTTTAC	Ca6	33757047	1	7.97645e-21	Ca6	28568741	1	7.07486e-21	CM001769.1_Ca6	33757047	1	7.95367e-21	11:C>T	11	1	0.172043	0.897849	0.102151	0.827957	0.069892	0.284888	0.183432	0.23416	34.8	55.7778	0.982759
8776060|F|0-14:T>C-14:T>C	TGCAGGAAGAGCATTGTGCTCGAGATTTATTTTATGCCCTTTGGGTGCCTGATCTCTTTATGGAAAGAG	TGCAGGAAGAGCATTGTGCTCGAGATTTATTTTATGCCCTTTGGGTGCCTGATCTCTTTATGGAAAGAG	Ca6	7427220	1	2.203e-27	Ca6	17418926	1	1.99843e-27	CM001769.1_Ca6	7427220	1	2.19671e-27	14:T>C	14	0.908602	0.213018	0.887574	0.112426	0.786982	0.100592	0.335282	0.199573	0.267428	3.2381	3.25143	1
8776170|F|0-40:G>A-40:G>A	TGCAGTTTCGTTTACATAATTGGTTGCTTGAATAATACTAGCAACACACTCTTTACAGATCGGAAGAGC	TGCAGTTTCGTTTACATAATTGGTTGCTTGAATAATACTAGCAACACACTCTTTAC	Ca6	17267660	2	9.71124e-20	Ca6	5192804	2	8.61356e-20	CM001769.1_Ca6	17267660	2	9.6835e-20	40:G>A	40	1	0.344086	0.870968	0.129032	0.655914	0.215054	0.451382	0.224766	0.338074	35.6709	46.4973	0.982759
8776057|F|0-12:G>A-12:G>A	TGCAGCTTTTCAGTTGCGCTGCCCTACGGATTCCCAATCTCAATTCTCCATCCTCACCCCTGTCAATAA	TGCAGCTTTTCAGTTGCGCTGCCCTACGGATTCCCAATCTCAATTCTCCATCCTCACCCCTGTCAATAA	Ca6	17368621	1	2.203e-27	Ca6	5293754	1	1.99843e-27	CM001769.1_Ca6	17368621	1	2.19671e-27	12:G>A	12	0.994624	0.313514	0.843243	0.156757	0.686486	0.156757	0.430446	0.264368	0.347407	13.831	18.6313	0.965517
10265209|F|0-16:A>G-16:A>G	TGCAGCTTGTGTTACTATCAGAAGACGCCACTGAAAAGGAATCAGCCGACAGCTGCAATATTTCCTCCA	TGCAGCTTGTGTTACTATCAGAAGACGCCACTGAAAAGGAATCAGCCGACAGCTGCAATATTTCCTCCA	Ca6	2140390	1	2.203e-27	Ca6	12316945	1	1.99843e-27	CM001769.1_Ca6	2140390	1	2.19671e-27	16:A>G	16	0.989247	0.184783	0.842391	0.157609	0.815217	0.027174	0.301276	0.265536	0.283406	20.25	19.4703	1
10267112|F|0-35:C>A-35:C>A	TGCAGATTAGTTAGAACACAAGGAGATTGTCATGCCACAGAAACTTACAGATCGGAAGAGCGGTTCAGC	TGCAGATTAGTTAGAACACAAGGAGATTGTCATGCCACAGAAACTTAC	Ca6	2182632	1	2.03944e-15	Ca6	12358854	1	1.80892e-15	CM001769.1_Ca6	2182632	1	2.03362e-15	35:C>A	35	0.994624	0.194595	0.837838	0.162162	0.805405	0.032432	0.313455	0.271731	0.292593	28.4474	38.0108	1
15990245|F|0-15:G>A-15:G>A	TGCAGGTACACCGTGGTTTCCCGCAGAGGAAGAAGCAGTAGGCTGAGTAGGTGAACTAAGAAGTTCAGT	TGCAGGTACACCGTGGTTTCCCGCAGAGGAAGAAGCAGTAGGCTGAGTAGGTGAACTAAGAAGTTCAGT	Ca6	2275422	1	2.203e-27	Ca6	12451662	1	1.99843e-27	CM001769.1_Ca6	2275422	1	2.19671e-27	15:G>A	15	0.989247	0.233696	0.820652	0.179348	0.766304	0.054348	0.358164	0.294364	0.326264	31.5778	31.7293	0.982759
15990244|F|0-63:T>C-63:T>C	TGCAGGTAATCTTACCCATGTTGGATGTATCACTTCTTCGCTTCAACGAGCTCGACCCATCTTTGAAAA	TGCAGGTAATCTTACCCATGTTGGATGTATCACTTCTTCGCTTCAACGAGCTCGACCCATCTTTGAAAA	Ca6	2472293	1	2.203e-27	Ca6	12642168	1	1.99843e-27	CM001769.1_Ca6	2472293	1	2.19671e-27	63:T>C	63	0.956989	0.235955	0.814607	0.185393	0.764045	0.050562	0.360561	0.302045	0.331303	4.37778	4.47093	0.981481
8776135|F|0-44:T>A-44:T>A	TGCAGATGCTGTTTTACTCAAGGTATATTTGCTCATCAATTTTTTACTTTTTTTTTTTACAGATCGGAA	TGCAGATGCTGTTTTACTCAAGGTATATTTGCTCATCAATTTTTTACTTTTTTTTTTTAC	Ca6	17428209	1	2.34821e-21	Ca6	5352381	1	2.08279e-21	CM001769.1_Ca6	17428209	1	2.3415e-21	44:T>A	44	0.930108	0.352601	0.809249	0.190751	0.647399	0.16185	0.456547	0.308731	0.382639	8.36986	3.60759	0.9375
10264757|F|0-27:T>C-27:T>C	TGCAGCATCACTTGATAATTCTCTATCTGACATGTACCGTTCTCCTCCAAGGCCCTTACCTTATGATGC	TGCAGCATCACTTGATAATTCTCTATCTGACATGTACCGTTCTCCTCCAAGGCCCTTACCTTATGATGC	C11152776	4910	1	2.203e-27	Ca6	27560073	1	1.99843e-27	KB217400.1_C11152776	4910	1	2.19671e-27	27:T>C	27	0.978495	0.214286	0.813187	0.186813	0.785714	0.027473	0.336735	0.303828	0.320281	13.561	11.8814	0.982143
10270101|F|0-29:C>T-29:C>T	TGCAGTCTATTTACTCTTTTCACTCCTTTCTATTTCACCCATTCCTTCTTTGCTGTTTATTTTTTACCA	TGCAGTCTATTTACTCTTTTCACTCCTTTCTATTTCACCCATTCCTTCTTTGCTGTTTATTTTTTACCA	Ca6	12972238	1	4.73504e-29	Ca6	1059804	1	4.29534e-29	CM001769.1_Ca6	12972238	1	4.72151e-29	29:C>T	29	0.967742	0.35	0.8	0.2	0.65	0.15	0.455	0.32	0.3875	5.98734	6.49091	0.964286
5826201|F|0-14:C>G-14:C>G	TGCAGTGTGATTATCAGAGTACCTTTTCAAGAAATGTCTGAAAATTACAGATCGGAAGAGCGGTTCAGC	TGCAGTGTGATTATCAGAGTACCTTTTCAAGAAATGTCTGAAAATTAC	Ca6	10195754	1	2.03944e-15	Ca6	63416243	1	1.80892e-15	CM001769.1_Ca6	10195754	1	2.03362e-15	14:C>G	14	0.989247	0.494565	0.782609	0.217391	0.505435	0.277174	0.499941	0.340265	0.420103	29.7019	28.3846	0.982759
8776121|F|0-10:A>T-10:A>T	TGCAGAAAATAACATACATTATTACAAAGATTGCTTCAACCCCAAATAAATATCTTACAAAAATTGCTT	TGCAGAAAATAACATACATTATTACAAAGATTGCTTCAACCCCAAATAAATATCTTACAAAAATTGCTT	Ca6	10214639	1	2.203e-27	Ca6	63435128	1	1.99843e-27	CM001769.1_Ca6	10214639	1	2.19671e-27	10:A>T	10	0.924731	0.459302	0.767442	0.232558	0.540698	0.226744	0.496687	0.35695	0.426819	4.15556	3.7351	0.98
5825202|F|0-67:G>A-67:G>A	TGCAGACCATGAAAAACCTCTGCTGCGAAACTACATATTCAAAAAAGTTTCAACGGTAAAACTCAACGC	TGCAGACCATGAAAAACCTCTGCTGCGAAACTACATATTCAAAAAAGTTTCAACGGTAAAACTCAACGC	Ca6	9990493	1	6.12516e-28	Ca6	63212002	1	5.55637e-28	CM001769.1_Ca6	9990493	1	6.10766e-28	67:G>A	67	0.994624	0.486486	0.778378	0.221622	0.513514	0.264865	0.499635	0.345011	0.422323	15.1961	18.7929	1
5825519|F|0-12:A>G-12:A>G	TGCAGTAGCATCAGGTTCATTTGCTCCACCAAACCACGGCCAGCCAGTCTCAGTGACGACAATTGGTAT	TGCAGTAGCATCAGGTTCATTTGCTCCACCAAACCACGGCCAGCCAGTCTCAGTGACGACAATTGGTAT	Ca6	10177469	1	2.203e-27	Ca6	63397897	1	1.99843e-27	CM001769.1_Ca6	10177469	1	2.19671e-27	12:A>G	12	0.994624	0.486486	0.778378	0.221622	0.513514	0.264865	0.499635	0.345011	0.422323	20.0583	22.4286	0.965517
5825269|F|0-49:G>A-49:G>A	TGCAGATGCTACCACCACGGAAATGATTGTCAACTATGTATCCACTAACGAAGGAGACAACGGATTTCG	TGCAGATGCTACCACCACGGAAATGATTGTCAACTATGTATCCACTAACGAAGGAGACAACGGATTTCG	Ca6	10631917	1	2.203e-27	Ca6	63834436	1	1.99843e-27	CM001769.1_Ca6	10631917	1	2.19671e-27	49:G>A	49	0.989247	0.483696	0.777174	0.222826	0.516304	0.26087	0.499468	0.346349	0.422909	11.549	13.8443	0.948276
5825493|F|0-40:C>T-40:C>T	TGCAGGTTGTCAGCGGGGATCTTGTTTCCGATGTTCCGATCGGTGCTGTTGCGGCTACTCATCGCCGAC	TGCAGGTTGTCAGCGGGGATCTTGTTTCCGATGTTCCGATCGGTGCTGTTGCGGCTACTCATCGCCGAC	Ca6	10211024	1	2.203e-27	Ca6	63431513	1	1.99843e-27	CM001769.1_Ca6	10211024	1	2.19671e-27	40:C>T	40	0.978495	0.461538	0.774725	0.225275	0.538462	0.236264	0.497041	0.349052	0.423047	7	6.6	0.965517
5825321|F|0-19:A>G-19:A>G	TGCAGCAGCATCCTTGAAAACAGATTGCATCCCAGAGAGCAACACTTTAGAAGCAAAATTACGAAATTC	TGCAGCAGCATCCTTGAAAACAGATTGCATCCCAGAGAGCAACACTTTAGAAGCAAAATTACGAAATTC	Ca6	10449683	1	2.203e-27	Ca6	63659763	1	1.99843e-27	CM001769.1_Ca6	10449683	1	2.19671e-27	19:A>G	19	0.962366	0.480447	0.77095	0.22905	0.519553	0.251397	0.499235	0.353172	0.426204	5.38776	6.75625	0.946429
11063427|F|0-61:T>C-61:T>C	TGCAGCAAGTCTGGTATGCGCTTTCGTTTTGAGTCATCATTATTCTTATTTATGGATCACGTAAATTTT	TGCAGCAAGTCTGGTATGCGCTTTCGTTTTGAGTCATCATTATTCTTATTTATGGATCACGTAAATTTT	Ca6	21746067	1	2.203e-27	Ca6	8859435	1	1.99843e-27	CM001769.1_Ca6	21746067	1	2.19671e-27	61:T>C	61	0.951613	0.40113	0.768362	0.231638	0.59887	0.169492	0.480449	0.355964	0.418207	5.15789	6.2622	0.982143
5826069|F|0-33:G>A-33:G>A	TGCAGACATGTTACTTTTTTAGCATAGTGATAGGATGTTTGGGGATTTACAGATCGGAAGAGCGGTTCA	TGCAGACATGTTACTTTTTTAGCATAGTGATAGGATGTTTGGGGATTTAC	Ca6	10395296	1	1.70797e-16	Ca6	63609236	1	1.51491e-16	CM001769.1_Ca6	10395296	1	1.70309e-16	33:G>A	33	0.994624	0.475676	0.772973	0.227027	0.524324	0.248649	0.498817	0.350972	0.424894	20.0495	20.4132	0.982759
5825587|F|0-38:G>A-38:G>A	TGCAGTGTAAATGCCATAGATATTTCAGTTGTTTGTACGTCAGAGCGAATGGAATTTGTCTGCAACTTC	TGCAGTGTAAATGCCATAGATATTTCAGTTGTTTGTACGTCAGAGCGAATGGAATTTGTCTGCAACTTC	Ca6	10452161	1	2.203e-27	Ca6	63662241	1	1.99843e-27	CM001769.1_Ca6	10452161	1	2.19671e-27	38:G>A	38	0.978495	0.461538	0.769231	0.230769	0.538462	0.230769	0.497041	0.35503	0.426036	10.7835	11.2909	1
13155351|F|0-43:T>G-43:T>G	TGCAGCATTGGCTCGAAGCGGTTAGTCAGACACGATTTCACTATTTCTTTATCTACTTTTAGTTGATCT	TGCAGCATTGGCTCGAAGCGGTTAGTCAGACACGATTTCACTATTTCTTTATCTACTTTTAGTTGATCT	Ca6	10137234	1	2.203e-27	Ca6	63357662	1	1.99843e-27	CM001769.1_Ca6	10137234	1	2.19671e-27	43:T>G	43	0.962366	0.446927	0.765363	0.234637	0.553073	0.212291	0.494367	0.359165	0.426766	4.04301	5.31013	0.961538
5825581|F|0-59:C>G-59:C>G	TGCAGTGGAACTATTTTTTTCCATGGAATTTTGGATGTCCTCAAATATCTTAGCCTCAGCAGATTTAGG	TGCAGTGGAACTATTTTTTTCCATGGAATTTTGGATGTCCTCAAATATCTTAGCCTCAGCAGATTTAGG	Ca6	10274310	1	2.203e-27	Ca6	63494790	1	1.99843e-27	CM001769.1_Ca6	10274310	1	2.19671e-27	59:C>G	59	0.956989	0.516854	0.758427	0.241573	0.483146	0.275281	0.499432	0.366431	0.432931	34.6762	31.7898	0.980769
5825995|F|0-8:T>A-8:T>A	TGCAGTGTTTCTACACATCTGTGAAACTTACAGATCGGAAGAGCGGTTCAGCAGGAATGCCGAGACCGA	TGCAGTGTTTCTACACATCTGTGAAACTTAC	Ca6	46973238	1	4.12053e-08	Ca6	44510762	1	4.11166e-08	CM001769.1_Ca6	46973238	1	4.10876e-08	8:T>A	8	1	0.387097	0.763441	0.236559	0.612903	0.150538	0.474506	0.361198	0.417852	17.3218	19.5583	0.965517
5826047|F|0-35:C>T-35:C>T	TGCAGTGTACACTGAAGAACATTCTAAACCGCCTCCTGGAATTCAGTCTCCTTTTGAAGAGGTAAGCTA	TGCAGTGTACACTGAAGAACATTCTAAACCGCCTCCTGGAATTCAGTCTCCTTTTGAAGAGGTAAGCTA	Ca6	29205906	1	2.203e-27	Ca6	21133151	1	1.99843e-27	CM001769.1_Ca6	29205906	1	2.19671e-27	35:C>T	35	1	0.408602	0.752688	0.247312	0.591398	0.16129	0.483293	0.372297	0.427795	32.4	37.7892	0.982759
5825300|F|0-45:C>A-45:C>A	TGCAGCAACTTGATCTTTTCCTGTTACTCCAATCAACTTATCACCCGGCCACACACCAAATATGGTTCC	TGCAGCAACTTGATCTTTTCCTGTTACTCCAATCAACTTATCACCCGGCCACACACCAAATATGGTTCC	Ca6	1829402	1	2.203e-27	Ca6	12010362	1	1.99843e-27	CM001769.1_Ca6	1829402	1	2.19671e-27	45:C>A	45	0.967742	0.316667	0.738889	0.261111	0.683333	0.055556	0.432778	0.385864	0.409321	6.72131	6.07742	1
15979492|F|0-19:A>C-19:A>C	TGCAGTACCTTTATGTTAGAAAGGGATTGCAAAAATAGAACCCTAGGGGTCAGAGGTTTCATTTTTCAG	TGCAGTACCTTTATGTTAGAAAGGGATTGCAAAAATAGAACCCTAGGGGTCAGAGGTTTCATTTTTCAG	Ca6	10670754	1	2.203e-27	Ca6	63869516	1	1.99843e-27	CM001769.1_Ca6	10670754	1	2.19671e-27	19:A>C	19	0.892473	0.439759	0.710843	0.289157	0.560241	0.150602	0.492742	0.41109	0.451916	3.07317	3.38971	0.977273
5825784|F|0-10:C>T-10:C>T	TGCAGCATAACATCAGAAAATATCAAGTGTCAAAAACACCAACTAAAGTTTACAGATCGGAAGAGCGGT	TGCAGCATAACATCAGAAAATATCAAGTGTCAAAAACACCAACTAAAGTTTAC	Ca6	26385814	1	8.80081e-20	Ca6	18499596	1	7.80604e-20	CM001769.1_Ca6	26385814	1	8.77567e-20	10:C>T	10	0.951613	0.446328	0.717514	0.282486	0.553672	0.163842	0.494239	0.405375	0.449807	35.5	33.0067	0.980769
37047755|F|0-22:G>T-22:G>T	TGCAGTACCATTTCTACGAATAGTTTCCAAGGGTATTTCCGCAGGAAATGTCACATGCAGTTGATAATA	TGCAGTACCATTTCTACGAATAGTTTCCAAGGGTATTTCCGCAGGAAATGTCACATGCAGTTGATAATA	Ca6	23057102	4	4.73504e-29	Ca6	9822923	5	4.29534e-29	CM001769.1_Ca6	23057102	4	4.72151e-29	22:G>T	22	0.989247	0.929348	0.722826	0.277174	0.070652	0.652174	0.131321	0.400697	0.266009	4.38308	21.8026	0.965517
5825775|F|0-12:A>T-12:A>T	TGCAGTTTCCCCATTTATTCACACACAATACATAACTAACTTACAGATCGGAAGAGCGGTTCAGCAGGA	TGCAGTTTCCCCATTTATTCACACACAATACATAACTAACTTAC	Ca6	57998023	1	2.84392e-13	Ca6	60370914	1	2.52247e-13	CM001769.1_Ca6	57998023	1	2.8358e-13	12:A>T	12	0.994624	0.551351	0.697297	0.302703	0.448649	0.248649	0.494726	0.422148	0.458437	19.7881	21.2092	0.982759
5825886|F|0-26:G>A-26:G>A	TGCAGGTAAGCTCCTCTTCATGTTATGTCTGTTTTTCTTGTAATTTTACTAGACAATTATTTACAGATC	TGCAGGTAAGCTCCTCTTCATGTTATGTCTGTTTTTCTTGTAATTTTACTAGACAATTATTTAC	Ca6	9888407	1	9.31791e-26	Ca6	63122165	1	8.26469e-26	CM001769.1_Ca6	9888407	1	9.29129e-26	26:G>A	26	0.994624	0.605405	0.681081	0.318919	0.394595	0.286486	0.477779	0.434419	0.456099	31.8217	32.3333	0.948276
5825881|F|0-42:T>C-42:T>C	TGCAGGGGAATCTGGTGTGCCATTTCTTTCTATGTCTGGTTCTGATTTCATAGAAATGTTTGTTGGTGT	TGCAGGGGAATCTGGTGTGCCATTTCTTTCTATGTCTGGTTCTGATTTCATAGAAATGTTTGTTGGTGT	Ca6	54334562	1	4.73504e-29	Ca6	51049363	1	4.29534e-29	CM001769.1_Ca6	54334562	1	4.72151e-29	42:T>C	42	0.983871	0.530055	0.666667	0.333333	0.469945	0.196721	0.498193	0.444444	0.471319	11.1	10.875	0.982759
5825800|F|0-47:C>G-47:C>G	TGCAGAAACATGTTGTCAATGCCAATAGCTCAACATTTTCCTTGCTACATCGAAATACATAATAATATG	TGCAGAAACATGTTGTCAATGCCAATAGCTCAACATTTTCCTTGCTACATCGAAATACATAATAATATG	Ca6	9873164	2	4.73504e-29	Ca6	63106832	2	4.29534e-29	CM001769.1_Ca6	9873164	2	4.72151e-29	47:C>G	47	0.946237	0.556818	0.647727	0.352273	0.443182	0.204545	0.493543	0.456353	0.474948	6.27679	6.55639	0.958333
5826234|F|0-32:C>A-32:C>A	TGCAGCCAATAATTTTGTTCATTGCAATGTGGCAAATGTTCCACATTACAGATCGGAAGAGCGGTTCAG	TGCAGCCAATAATTTTGTTCATTGCAATGTGGCAAATGTTCCACATTAC	Ca6	26349028	2	1.26956e-17	Ca6	18463337	2	1.12606e-17	CM001769.1_Ca6	26349028	2	1.26593e-17	32:C>A	32	1	0.55914	0.655914	0.344086	0.44086	0.215054	0.493005	0.451382	0.472193	41.0252	22.7847	1
5825860|F|0-62:T>C-62:T>C	TGCAGCTGAGAGCATGCACCAGTCACCAAGCTGCCAGTTTGCTTGCGAAAAACACGACAATGTGGCCAA	TGCAGCTGAGAGCATGCACCAGTCACCAAGCTGCCAGTTTGCTTGCGAAAAACACGACAATGTGGCCAA	Ca6	9853134	2	4.73504e-29	Ca6	63086720	2	4.29534e-29	CM001769.1_Ca6	9853134	2	4.72151e-29	62:T>C	62	0.983871	0.606557	0.650273	0.349727	0.393443	0.256831	0.477291	0.454836	0.466063	9.47656	8.84173	0.896552
5826073|F|0-14:A>G-14:A>G	TGCAGATAATTCCAACAGCATTGATGCTGATGTTACAGATCGGAAGAGCGGTTCAGCAGGAATGCCGAG	TGCAGATAATTCCAACAGCATTGATGCTGATGTTAC	Ca6	26360262	1	1.11256e-10	Ca6	18474548	1	9.86799e-11	CM001769.1_Ca6	26360262	1	1.10938e-10	14:A>G	14	1	0.543011	0.650538	0.349462	0.456989	0.193548	0.4963	0.454677	0.475488	21.5614	19.7676	0.948276
5825809|F|0-18:A>T-18:A>T	TGCAGAATGAACAAGCTAACACAGAGAAGCAGCAACCTTCATCAAATAGAAGAAAGGCTTGTCCCAAGA	TGCAGAATGAACAAGCTAACACAGAGAAGCAGCAACCTTCATCAAATAGAAGAAAGGCTTGTCCCAAGA	Ca6	26349074	2	4.73504e-29	Ca6	18463383	2	4.29534e-29	CM001769.1_Ca6	26349074	2	4.72151e-29	18:A>T	18	0.983871	0.546448	0.644809	0.355191	0.453552	0.191257	0.495685	0.458061	0.476873	26.1053	12.7786	0.965517
5825953|F|0-28:C>T-28:C>T	TGCAGATACCCTCACCTGCATAAATTCACACAGACATCAAGCATTATAAAATCTTACAGATCGGAAGAG	TGCAGATACCCTCACCTGCATAAATTCACACAGACATCAAGCATTATAAAATCTTAC	Ca6	9842934	1	5.98482e-22	Ca6	63076520	1	5.30834e-22	CM001769.1_Ca6	9842934	1	5.96772e-22	28:C>T	28	1	0.61828	0.645161	0.354839	0.38172	0.263441	0.47202	0.457856	0.464938	39.8271	41.3857	0.965517
13144434|F|0-60:C>T-60:C>T	TGCAGCTGAGAGCATGCACCAGTCACCAAGCTGCCAGTTTGCTTGCGAAAAACACGACAACGCGGCCAA	TGCAGCTGAGAGCATGCACCAGTCACCAAGCTGCCAGTTTGCTTGCGAAAAACACGACAACGCGGCCAA	Ca6	16779155	2	4.73504e-29	Ca6	4708853	2	4.29534e-29	CM001769.1_Ca6	16779155	2	4.72151e-29	60:C>T	60	0.994624	0.989189	0.643243	0.356757	0.010811	0.632432	0.021388	0.458963	0.240175	11.3581	8.84173	0.948276
13144413|F|0-20:A>G-20:A>G	TGCAGCTTGCATTATTTCACACCCAGTTTGTGTTGAACCAGTAAAGCTCACCTAAACAATATACCACCA	TGCAGCTTGCATTATTTCACACCCAGTTTGTGTTGAACCAGTAAAGCTCACCTAAACAATATACCACCA	Ca6	3281840	1	2.203e-27	Ca6	13408681	1	1.99843e-27	CM001769.1_Ca6	3281840	1	2.19671e-27	20:A>G	20	0.967742	0.511111	0.627778	0.372222	0.488889	0.138889	0.499753	0.467346	0.483549	5.86239	5.43411	0.948276
5825537|F|0-38:G>T-38:G>T	TGCAGTCAATTGTACTTTATGATAAGGAAGGGAAATTTGCCGGAGTTAGAAGACCTAATTCAAAGCTAC	TGCAGTCAATTGTACTTTATGATAAGGAAGGGAAATTTGCCGGAGTTAGAAGACCTAATTCAAAGCTAC	Ca6	57948993	1	2.203e-27	Ca6	60321884	1	1.99843e-27	CM001769.1_Ca6	57948993	1	2.19671e-27	38:G>T	38	0.946237	0.528409	0.619318	0.380682	0.471591	0.147727	0.498386	0.471526	0.484956	5.20388	5.2803	0.948276
5826132|F|0-55:G>A-55:G>A	TGCAGTAGAGCTATATTGGGAATAGGAGTGGTCATTGCCACCCCAAATCACTACCGCAAAGTCCCAACA	TGCAGTAGAGCTATATTGGGAATAGGAGTGGTCATTGCCACCCCAAATCACTACCGCAAAGTCCCAACA	Ca6	9865043	1	2.203e-27	Ca6	63098629	1	1.99843e-27	CM001769.1_Ca6	9865043	1	2.19671e-27	55:G>A	55	0.994624	0.637838	0.632432	0.367568	0.362162	0.27027	0.462001	0.464923	0.463462	35.1159	34.7647	0.982759
5825200|F|0-33:G>A-33:G>A	TGCAGACCAAGCAGAACAGATTATTCAACATGCGCCCACAGGAAGTCTTACTATGGAGCATAGTATGAT	TGCAGACCAAGCAGAACAGATTATTCAACATGCGCCCACAGGAAGTCTTACTATGGAGCATAGTATGAT	Ca6	9853068	1	4.73504e-29	Ca6	63086654	1	4.29534e-29	CM001769.1_Ca6	9853068	1	4.72151e-29	33:G>A	33	0.978495	0.60989	0.626374	0.373626	0.39011	0.236264	0.475848	0.468059	0.471954	22.2326	24.194	0.982759
5826029|F|0-26:G>A-26:G>A	TGCAGGATGGTTATGTGGAACTTGGAGAGACAATCATGATGAAGGAACGGTTTGTGCTGTAGATGCAGG	TGCAGGATGGTTATGTGGAACTTGGAGAGACAATCATGATGAAGGAACGGTTTGTGCTGTAGATGCAGG	Ca6	9853284	1	4.73504e-29	Ca6	63086870	1	4.29534e-29	CM001769.1_Ca6	9853284	1	4.72151e-29	26:G>A	26	0.994624	0.594595	0.627027	0.372973	0.405405	0.221622	0.482104	0.467728	0.474916	19.6744	18.9333	0.982759
5825838|F|0-66:G>A-66:G>A	TGCAGCAAGAAATGAGGACTTTGAGTTGCATGTAACCTGCAAAATCATGCAAACAATTGTAATATAGAA	TGCAGCAAGAAATGAGGACTTTGAGTTGCATGTAACCTGCAAAATCATGCAAACAATTGTAATATAGAA	Ca6	9833722	1	2.203e-27	Ca6	63067308	1	1.99843e-27	CM001769.1_Ca6	9833722	1	2.19671e-27	66:G>A	66	0.994624	0.648649	0.616216	0.383784	0.351351	0.264865	0.455807	0.472988	0.464397	28.4714	26.6241	0.948276
8776047|F|0-63:C>T-63:C>T	TGCAGCGTTCCCTCTCGCCCAATTCAGGACAGTTGAAAATATGCATCCCCGCTCTCCAATATTCGTCGT	TGCAGCGTTCCCTCTCGCCCAATTCAGGACAGTTGAAAATATGCATCCCCGCTCTCCAATATTCGTCGT	Ca6	20786129	1	2.203e-27	Ca6	7943702	1	1.99843e-27	CM001769.1_Ca6	20786129	1	2.19671e-27	63:C>T	63	0.967742	0.633333	0.583333	0.416667	0.366667	0.216667	0.464444	0.486111	0.475278	5.77519	5.69106	0.944444
5825910|F|0-60:C>T-60:C>T	TGCAGTGCAGAATATGATCCTAGGAAACATTATGTGTGATGTTTGGCTTTGGTAGAGAATCTGTGATTT	TGCAGTGCAGAATATGATCCTAGGAAACATTATGTGTGATGTTTGGCTTTGGTAGAGAATCTGTGATTT	Ca6	2537970	1	2.203e-27	Ca6	12707845	1	1.99843e-27	CM001769.1_Ca6	2537970	1	2.19671e-27	60:C>T	60	0.994624	0.572973	0.589189	0.410811	0.427027	0.162162	0.48935	0.484091	0.48672	35.4922	32.344	1
5825452|F|0-15:G>A-15:G>A	TGCAGGCTGTTGTGGGTTATTCTGAAAATTAGAAAGTGGTAATTTGGGAGGGAGAGACCAAGCTCTTGA	TGCAGGCTGTTGTGGGTTATTCTGAAAATTAGAAAGTGGTAATTTGGGAGGGAGAGACCAAGCTCTTGA	Ca6	57998064	1	4.73504e-29	Ca6	60370955	1	4.29534e-29	CM001769.1_Ca6	57998064	1	4.72151e-29	15:G>A	15	0.967742	0.694444	0.566667	0.433333	0.305556	0.261111	0.424383	0.491111	0.457747	12.8591	10.7521	0.965517
13144427|F|0-11:A>G-11:A>G	TGCAGTTCCAAAAGAGCATGCTGTGAAAATGTCAGGATCAGTGTCCGGAAAAGAGAAGGTTTCTGGATA	TGCAGTTCCAAAAGAGCATGCTGTGAAAATGTCAGGATCAGTGTCCGGAAAAGAGAAGGTTTCTGGATA	Ca6	2548401	2	2.203e-27	Ca6	12718106	2	1.99843e-27	CM001769.1_Ca6	2548401	2	2.19671e-27	11:A>G	11	0.989247	1	0.565217	0.434783	0	0.565217	0	0.491493	0.245747	34.2454	17.3644	0.982759
5825407|F|0-5:C>T-5:C>T	TGCAGCTTCTCTCGCAACAATAGTAGTCATTGTTTTGGCTTTGGTTTCACCAGCTTCACATAACAAGAT	TGCAGCTTCTCTCGCAACAATAGTAGTCATTGTTTTGGCTTTGGTTTCACCAGCTTCACATAACAAGAT	Ca6	2538036	1	4.73504e-29	Ca6	12707911	1	4.29534e-29	CM001769.1_Ca6	2538036	1	4.72151e-29	5:C>T	5	0.978495	0.56044	0.549451	0.450549	0.43956	0.10989	0.492694	0.495109	0.493902	8.55172	8.10084	0.964286
5825208|F|0-60:A>T-60:A>T	TGCAGACCTGAATTGGAGGCCAGAAATTAGAAGATATGATAGTGGCAGCTATTTTATCCAAGGATATTG	TGCAGACCTGAATTGGAGGCCAGAAATTAGAAGATATGATAGTGGCAGCTATTTTATCCAAGGATATTG	Ca6	20505632	1	2.203e-27	Ca6	7671509	1	1.99843e-27	CM001769.1_Ca6	20505632	1	2.19671e-27	60:A>T	60	0.978495	0.708791	0.510989	0.489011	0.291209	0.21978	0.412812	0.499758	0.456285	12.7208	13.6509	0.965517
8776164|F|0-48:T>C-48:T>C	TGCAGCAGGAGCTAATGATTCTATGCAAAACCTGAATCAGGTCAGCAATTCCATTCAGAAAACCTTGGG	TGCAGCAGGAGCTAATGATTCTATGCAAAACCTGAATCAGGTCAGCAATTCCATTCAGAAAACCTTGGG	Ca6	10259566	1	4.73504e-29	Ca6	63480046	1	4.29534e-29	CM001769.1_Ca6	10259566	1	4.72151e-29	48:T>C	48	0.833333	0.741935	0.412903	0.587097	0.258065	0.154839	0.382934	0.484828	0.433881	2.95556	2.54167	0.895833
5825909|F|0-61:T>A-61:T>A	TGCAGTGCACAAAGTCTACAAACAATTGCATAACATTATACCACAATGTGCAAATGGAAAATAAATAGC	TGCAGTGCACAAAGTCTACAAACAATTGCATAACATTATACCACAATGTGCAAATGGAAAATAAATAGC	Ca6	10429640	1	4.73504e-29	Ca6	63639720	1	4.29534e-29	CM001769.1_Ca6	10429640	1	4.72151e-29	61:T>A	61	0.994624	0.8	0.502703	0.497297	0.2	0.302703	0.32	0.499985	0.409993	34.4856	27.6916	0.931034
5825872|F|0-62:G>C-62:G>C	TGCAGGATTTGAATTTGAATCAGGGGTGGAAGTAGGCATGTGTGATGAAGAAGAGCCTCAGGGTGAGCT	TGCAGGATTTGAATTTGAATCAGGGGTGGAAGTAGGCATGTGTGATGAAGAAGAGCCTCAGGGTGAGCT	Ca6	10111426	1	4.73504e-29	Ca6	63331854	1	4.29534e-29	CM001769.1_Ca6	10111426	1	4.72151e-29	62:G>C	62	0.989247	0.788043	0.494565	0.505435	0.211957	0.282609	0.334062	0.499941	0.417001	20.0118	17.1154	0.965517
5825242|F|0-29:C>T-29:C>T	TGCAGATAAAAATCTGTCTTGTAAAATAACAGGTCATGTCTGAGGTATTTCGTTGGGGAACTCTCATGG	TGCAGATAAAAATCTGTCTTGTAAAATAACAGGTCATGTCTGAGGTATTTCGTTGGGGAACTCTCATGG	Ca6	10148693	1	4.73504e-29	Ca6	63369121	1	4.29534e-29	CM001769.1_Ca6	10148693	1	4.72151e-29	29:C>T	29	0.978495	0.785714	0.483516	0.516484	0.214286	0.269231	0.336735	0.499457	0.418096	10.9701	8.69	0.931034
5825307|F|0-12:A>G-12:A>G	TGCAGCAATGTCATCATGTTTTGCTCTGTCTCCCAAATACAAGTGAGCAATGCCAGGAACAACAGCATT	TGCAGCAATGTCATCATGTTTTGCTCTGTCTCCCAAATACAAGTGAGCAATGCCAGGAACAACAGCATT	Ca6	10188279	1	4.73504e-29	Ca6	63408768	1	4.29534e-29	CM001769.1_Ca6	10188279	1	4.72151e-29	12:A>G	12	0.983871	0.775956	0.480874	0.519126	0.224044	0.256831	0.347696	0.499268	0.423482	14.5482	13.099	0.982759
5825944|F|0-25:G>C-25:G>C	TGCAGAACACGTCACACAATGTATTGAATCCAGATTTACAGATCGGAAGAGCGGTTCAGCAGGAATGCC	TGCAGAACACGTCACACAATGTATTGAATCCAGATTTAC	Ca6	10500428	1	2.94312e-12	Ca6	63710369	1	2.61045e-12	CM001769.1_Ca6	10500428	1	2.93471e-12	25:G>C	25	0.989247	0.771739	0.478261	0.521739	0.228261	0.25	0.352316	0.499055	0.425685	16.1342	15.2929	0.928571
13144359|F|0-44:G>A-44:G>A	TGCAGTTTTAGCTTGGAGGTCTCAAGTCCACTGAGAGGTTGGAAGGATATTTTCATATGTTCAAGCGGC	TGCAGTTTTAGCTTGGAGGTCTCAAGTCCACTGAGAGGTTGGAAGGATATTTTCATATGTTCAAGCGGC	Ca6	9993507	1	4.73504e-29	Ca6	63215016	1	4.29534e-29	CM001769.1_Ca6	9993507	1	4.72151e-29	44:G>A	44	0.973118	0.756906	0.469613	0.530387	0.243094	0.226519	0.367999	0.498153	0.433076	6.80124	6.15306	0.982143
10263554|F|0-34:A>T-34:A>T	TGCAGGGCGAGTTTCTTCTCCGAATCCTGATCGAATTACTCATGCTCTGTATATGCGGTTTCAGAGGAA	TGCAGGGCGAGTTTCTTCTCCGAATCCTGATCGAATTACTCATGCTCTGTATATGCGGTTTCAGAGGAA	Ca6	5713740	1	4.73504e-29	Ca6	15780598	1	4.29534e-29	CM001769.1_Ca6	5713740	1	4.72151e-29	34:A>T	34	0.903226	0.702381	0.428571	0.571429	0.297619	0.130952	0.418084	0.489796	0.45394	6.97203	5.475	0.944444
5825315|F|0-33:A>C-33:A>C	TGCAGCACTTCGTATGGGTGAAAGTTGAGTCCAAGGAATTGCTTTTGGATCCCCTGAAGCATAAAAATG	TGCAGCACTTCGTATGGGTGAAAGTTGAGTCCAAGGAATTGCTTTTGGATCCCCTGAAGCATAAAAATG	Ca6	10192260	1	4.73504e-29	Ca6	63412749	1	4.29534e-29	CM001769.1_Ca6	10192260	1	4.72151e-29	33:A>C	33	1	0.790323	0.473118	0.526882	0.209677	0.263441	0.331426	0.498555	0.41499	25.1163	19.8218	0.965517
5825298|F|0-38:C>A-38:C>A	TGCAGCAACCTGGTACATTTATAAACACAAAATTATCACACATTTTGATAGAGTATCAATAATACTCTA	TGCAGCAACCTGGTACATTTATAAACACAAAATTATCACACATTTTGATAGAGTATCAATAATACTCTA	Ca6	10210804	1	4.73504e-29	Ca6	63431293	1	4.29534e-29	CM001769.1_Ca6	10210804	1	4.72151e-29	38:C>A	38	0.973118	0.767956	0.458564	0.541436	0.232044	0.226519	0.356399	0.496566	0.426483	10.1562	8.87234	0.962963
8776160|F|0-53:C>T-53:C>T	TGCAGAAGCTGTTGTGTCGTTTGTTTGAGAGATCAGTGTTCCATTTCCCCCCACAGCTGGATTTTGTGA	TGCAGAAGCTGTTGTGTCGTTTGTTTGAGAGATCAGTGTTCCATTTCCCCCCACAGCTGGATTTTGTGA	Ca6	10259500	1	4.73504e-29	Ca6	63479980	1	4.29534e-29	CM001769.1_Ca6	10259500	1	4.72151e-29	53:C>T	53	0.962366	0.75419	0.446927	0.553073	0.24581	0.201117	0.370775	0.494367	0.432571	5.13208	4.08696	0.982759
5825597|F|0-61:A>T-61:A>T	TGCAGTTAGTTGATCTAAACCGTTAGATTGAGATCGGATAACTTATATTATGACTTCGGCAAATTGGAA	TGCAGTTAGTTGATCTAAACCGTTAGATTGAGATCGGATAACTTATATTATGACTTCGGCAAATTGGAA	Ca6	52279749	1	4.73504e-29	Ca6	49199419	1	4.29534e-29	CM001769.1_Ca6	52279749	1	4.72151e-29	61:A>T	61	0.994624	0.756757	0.459459	0.540541	0.243243	0.216216	0.368152	0.496713	0.432432	23.3855	20	0.982759
13144420|F|0-56:A>G-56:A>G	TGCAGGTAGATTTTTAGAACAAAAAAAATTATAATGACTATCGAGGGTTGTATTTTATTGTGCGATATA	TGCAGGTAGATTTTTAGAACAAAAAAAATTATAATGACTATCGAGGGTTGTATTTTATTGTGCGATATA	Ca6	7585062	1	4.73504e-29	Ca6	17573616	1	4.29534e-29	CM001769.1_Ca6	7585062	1	4.72151e-29	56:A>G	56	0.870968	0.753086	0.339506	0.660494	0.246914	0.092593	0.371895	0.448483	0.410189	3.38028	2.59375	0.96
5825494|F|0-47:C>A-47:C>A	TGCAGGTTGTCCAATTTTATAGTTGGAAAGGATCTGCCTTGCAGACCCACATGTCATCAAATATAGATT	TGCAGGTTGTCCAATTTTATAGTTGGAAAGGATCTGCCTTGCAGACCCACATGTCATCAAATATAGATT	Ca6	12973352	1	2.203e-27	Ca6	1060918	1	1.99843e-27	CM001769.1_Ca6	12973352	1	2.19671e-27	47:C>A	47	0.973118	0.812155	0.381215	0.618785	0.187845	0.19337	0.305119	0.47178	0.38845	10.6647	8.70115	0.965517
29967639|F|0-67:A>G-67:A>G	TGCAGGTCAAGCTACCAATGTTGCTGTGAACATGTTGTTCACATTTGCCATTGCTCAAATTTTTCTTAC	TGCAGGTCAAGCTACCAATGTTGCTGTGAACATGTTGTTCACATTTGCCATTGCTCAAATTTTTCTTAC	scaffold1839	4598	1	4.73504e-29	Ca6	43741252	5	4.29534e-29	KB211651.1_scaffold1839	4598	1	4.72151e-29	67:A>G	67	0.94086	1	0.36	0.64	0	0.36	0	0.4608	0.2304	4.83251	2.54286	0.94
5825283|F|0-36:C>G-36:C>G	TGCAGATTGGATTCAGGAGAAAATGATTATGTGAATCGAACATGTTCAAGCACCAATTACTTTATTTTA	TGCAGATTGGATTCAGGAGAAAATGATTATGTGAATCGAACATGTTCAAGCACCAATTACTTTATTTTA	Ca6	7609452	1	4.73504e-29	Ca6	17598006	1	4.29534e-29	CM001769.1_Ca6	7609452	1	4.72151e-29	36:C>G	36	0.989247	0.804348	0.38587	0.61413	0.195652	0.190217	0.314745	0.473948	0.394347	20.3728	12.2	0.964286
5825870|F|0-36:T>C-36:T>C	TGCAGGAGTTCAAAATGGTGAAAGCCATGAAGATGATATTGATATTGTTAGCTGTTTACAGGCCAGTTT	TGCAGGAGTTCAAAATGGTGAAAGCCATGAAGATGATATTGATATTGTTAGCTGTTTACAGGCCAGTTT	Ca6	12896226	1	1.02496e-25	Ca6	987444	1	9.29777e-26	CM001769.1_Ca6	12896226	1	1.02203e-25	36:T>C	36	0.989247	0.815217	0.375	0.625	0.184783	0.190217	0.301276	0.46875	0.385013	27.4737	25.4535	0.965517
5826095|F|0-16:T>C-16:T>C	TGCAGTCAACGGATCCTAGATTTAGGATATCGGTGATCATCTAATCTTACAGATCGGAAGAGCGGTTCA	TGCAGTCAACGGATCCTAGATTTAGGATATCGGTGATCATCTAATCTTAC	Ca6	12908425	1	7.9464e-15	Ca6	997872	1	7.04821e-15	CM001769.1_Ca6	12908425	1	7.9237e-15	16:T>C	16	0.989247	0.820652	0.375	0.625	0.179348	0.195652	0.294364	0.46875	0.381557	23.1579	22.4943	0.965517
5825179|F|0-56:A>T-56:A>T	TGCAGAATCCACATAGAAACCACGCTTCGTCCCATCTTCCTTGCACAAAAACGAGTACATGTTCGTGTC	TGCAGAATCCACATAGAAACCACGCTTCGTCCCATCTTCCTTGCACAAAAACGAGTACATGTTCGTGTC	Ca6	12905445	1	1.02496e-25	Ca6	994892	1	9.29777e-26	CM001769.1_Ca6	12905445	1	1.02203e-25	56:A>T	56	0.983871	0.825137	0.371585	0.628415	0.174863	0.196721	0.288572	0.467019	0.377796	9.77647	8.02381	0.946429
10268800|F|0-7:C>T-7:C>T	TGCAGAACAGGAACAAGCAAAACAAGACTACCACAATTGAAGATCAAATCGAATTTTACAGATCGGAAG	TGCAGAACAGGAACAAGCAAAACAAGACTACCACAATTGAAGATCAAATCGAATTTTAC	scaffold1151	279585	1	2.95322e-20	Ca6	54792177	1	2.61941e-20	KB211152.1_scaffold1151	279585	1	2.94478e-20	7:C>T	7	0.930108	0.965318	0.323699	0.676301	0.034682	0.289017	0.066958	0.437836	0.252397	8.1269	7.06061	0.946429
5825230|F|0-5:A>C-5:A>C	TGCAGAGGACCATTTTTACAAACTTCACCTTCCCCATCCTATAAGCAAGAAAAAATATTGCATGGCTGC	TGCAGAGGACCATTTTTACAAACTTCACCTTCCCCATCCTATAAGCAAGAAAAAATATTGCATGGCTGC	Ca6	8161304	1	4.73504e-29	Ca6	18147176	1	4.29534e-29	CM001769.1_Ca6	8161304	1	4.72151e-29	5:A>C	5	0.973118	0.839779	0.342541	0.657459	0.160221	0.18232	0.2691	0.450414	0.359757	10.3955	7.54667	0.982759
5826216|F|0-9:G>C-9:G>C	TGCAGGTGAGAACAGAAGCAGCATAACTTTTGATAGTTTTACAGATCGGAAGAGCGGTTCAGCAGGAAT	TGCAGGTGAGAACAGAAGCAGCATAACTTTTGATAGTTTTAC	Ca6	8090716	1	7.11645e-14	Ca6	18077223	1	6.66281e-14	CM001769.1_Ca6	8090716	1	7.09612e-14	9:G>C	9	0.994624	0.875676	0.351351	0.648649	0.124324	0.227027	0.217736	0.455807	0.336771	71.7957	54.2875	0.982759
8776143|F|0-21:G>A-21:G>A	TGCAGGAAAACAAGTTAGATGGCTAATGTTACAGATCGGAAGAGCGGTTCAGCAGGAATGCCGAGACCG	TGCAGGAAAACAAGTTAGATGGCTAATGTTAC	Ca6	17259152	1	1.28887e-08	Ca6	5184299	1	1.14318e-08	CM001769.1_Ca6	17259152	1	1.28519e-08	21:G>A	21	0.994624	0.837838	0.340541	0.659459	0.162162	0.178378	0.271731	0.449145	0.360438	24.4749	22.4805	0.982759
5825464|F|0-13:T>C-13:T>C	TGCAGGGGGCTGCTAAGGTTTCAATAATAATGATTGGCCAGCAAGCTATAGTGGATGCTTATCTTTGCC	TGCAGGGGGCTGCTAAGGTTTCAATAATAATGATTGGCCAGCAAGCTATAGTGGATGCTTATCTTTGCC	Ca6	21875258	1	4.73504e-29	Ca6	8985103	1	4.29534e-29	CM001769.1_Ca6	21875258	1	4.72151e-29	13:T>C	13	0.967742	0.894444	0.322222	0.677778	0.105556	0.216667	0.188827	0.43679	0.312809	7.29787	4.95385	0.944444
15979523|F|0-20:T>C-20:T>C	TGCAGTTTGACTTTGTGAGTTCATTTTGAGTGCCTGAGTTTTCAGCATCTGTCACATTAGACCCTGGAG	TGCAGTTTGACTTTGTGAGTTCATTTTGAGTGCCTGAGTTTTCAGCATCTGTCACATTAGACCCTGGAG	Ca6	2323654	1	4.73504e-29	Ca6	12498294	1	4.29534e-29	CM001769.1_Ca6	2323654	1	4.72151e-29	20:T>C	20	0.870968	0.790123	0.246914	0.753086	0.209877	0.037037	0.331657	0.371895	0.351776	2.88079	2.58537	1
8776024|F|0-46:C>A-46:C>A	TGCAGATAGCTCAAAGATACCTTTCGTTTCTTATCGATATGCATAGCATTGTTTTGCAAAAATTGTCCA	TGCAGATAGCTCAAAGATACCTTTCGTTTCTTATCGATATGCATAGCATTGTTTTGCAAAAATTGTCCA	Ca6	17265516	1	4.73504e-29	Ca6	5190751	1	4.29534e-29	CM001769.1_Ca6	17265516	1	4.72151e-29	46:C>A	46	0.983871	0.852459	0.327869	0.672131	0.147541	0.180328	0.251545	0.440742	0.346144	20.4693	14.7083	0.964286
5825864|F|0-30:A>G-30:A>G	TGCAGCTTTGGTAGGATAAGTTCCTCTTCAAATCATATATGTACAAGCTCGGTCTATTTATATATGTTT	TGCAGCTTTGGTAGGATAAGTTCCTCTTCAAATCATATATGTACAAGCTCGGTCTATTTATATATGTTT	Ca6	8076472	1	4.73504e-29	Ca6	18062979	1	4.29534e-29	CM001769.1_Ca6	8076472	1	4.72151e-29	30:A>G	30	0.994624	0.854054	0.32973	0.67027	0.145946	0.183784	0.249291	0.442016	0.345654	22.2527	17.9189	0.982759
8776180|F|0-16:C>T-16:C>T	TGCAGCAATTTTTCATCTCTCTCGGGCCAACAATTTACAGATCGGAAGAGCGGTTCAGCAGGAATGCCG	TGCAGCAATTTTTCATCTCTCTCGGGCCAACAATTTAC	Ca6	17368586	1	9.92375e-12	Ca6	5293719	1	8.80203e-12	CM001769.1_Ca6	17368586	1	9.8954e-12	16:C>T	16	1	0.865591	0.327957	0.672043	0.134409	0.193548	0.232686	0.440802	0.336744	37.7568	37.3425	1
10263992|F|0-29:C>T-29:C>T	TGCAGACGAACAGTTCTATCTTCAAGGTACATTGTTTTTGACAAAAAATCGATACCAATAGTAGCCTGA	TGCAGACGAACAGTTCTATCTTCAAGGTACATTGTTTTTGACAAAAAATCGATACCAATAGTAGCCTGA	Ca6	8076406	1	4.73504e-29	Ca6	18062913	1	4.29534e-29	CM001769.1_Ca6	8076406	1	4.72151e-29	29:C>T	29	1	0.88172	0.327957	0.672043	0.11828	0.209677	0.208579	0.440802	0.324691	33.4734	25.527	0.965517
29967332|F|0-18:G>A-18:G>A	TGCAGAATAGCAAAAGACGATATATCAGCAAGACAGAATGCGCAAAGACTAAAACATGGAAAACATATA	TGCAGAATAGCAAAAGACGATATATCAGCAAGACAGAATGCGCAAAGACTAAAACATGGAAAACATATA	Ca6	58110554	1	4.73504e-29	Ca6	60483288	1	4.29534e-29	CM001769.1_Ca6	58110554	1	4.72151e-29	18:G>A	18	0.88172	0.786585	0.237805	0.762195	0.213415	0.02439	0.335738	0.362507	0.349123	2.81818	2.69048	0.958333
37050160|F|0-44:A>T-44:A>T	TGCAGCAAAAAAATTGTCGACTTCCTGCACAGATTCTGGCAAAGAGAAGTCCTTATAACTAAATTGGCG	TGCAGCAAAAAAATTGTCGACTTCCTGCACAGATTCTGGCAAAGAGAAGTCCTTATAACTAAATTGGCG	Ca6	2275800	1	4.73504e-29	Ca6	12452040	1	4.29534e-29	CM001769.1_Ca6	2275800	1	4.72151e-29	44:A>T	44	0.849462	0.822785	0.208861	0.791139	0.177215	0.031646	0.29162	0.330476	0.311048	3.42949	2.8	1
8776062|F|0-30:G>A-30:G>A	TGCAGGAGGAATAGACTTGAACATATCTCCGCCAACAAAGTTCAAATTTTCAGTTCCAGTTACAGATCG	TGCAGGAGGAATAGACTTGAACATATCTCCGCCAACAAAGTTCAAATTTTCAGTTCCAGTTAC	Ca6	17428266	1	3.26753e-25	Ca6	5352438	1	2.8982e-25	CM001769.1_Ca6	17428266	1	3.2582e-25	30:G>A	30	0.983871	0.846995	0.311475	0.688525	0.153005	0.15847	0.25919	0.428917	0.344053	12.1875	11.5672	0.946429
5826177|F|0-51:A>G-51:A>G	TGCAGCAAGACTTGAGAGGATACTAGGGAAATGGCAGGTGTTCAACCTTCTATAAGATGAGCTATTCAT	TGCAGCAAGACTTGAGAGGATACTAGGGAAATGGCAGGTGTTCAACCTTCTATAAGATGAGCTATTCAT	Ca6	21805302	1	4.73504e-29	Ca6	8916791	1	4.29534e-29	CM001769.1_Ca6	21805302	1	4.72151e-29	51:A>G	51	0.994624	0.897297	0.302703	0.697297	0.102703	0.2	0.18431	0.422148	0.303229	58.2974	36.9355	0.948276
37050153|F|0-58:G>A-58:G>A	TGCAGTTTTCATTGGGGCAGCAGAAGAGAGATATAGAAATTGAACTGAAAAGGGTATTGCATAGTTTAT	TGCAGTTTTCATTGGGGCAGCAGAAGAGAGATATAGAAATTGAACTGAAAAGGGTATTGCATAGTTTAT	Ca6	14589733	1	4.73504e-29	Ca6	2632197	1	4.29534e-29	CM001769.1_Ca6	14589733	1	4.72151e-29	58:G>A	58	0.919355	0.80117	0.233918	0.766082	0.19883	0.035088	0.318594	0.358401	0.338497	3.79755	3.16279	1
5825484|F|0-43:A>G-43:A>G	TGCAGGTCCTTTCTAATAGGATAATTCTGCCCTTGGTATGACAATATAACATGGAGCTTCTTTGTCTGT	TGCAGGTCCTTTCTAATAGGATAATTCTGCCCTTGGTATGACAATATAACATGGAGCTTCTTTGTCTGT	Ca6	57625717	1	4.73504e-29	Ca6	59999332	1	4.29534e-29	CM001769.1_Ca6	57625717	1	4.72151e-29	43:A>G	43	0.983871	0.912568	0.26776	0.73224	0.087432	0.180328	0.159575	0.392129	0.275852	30.2222	20.3269	0.982759
5826136|F|0-50:A>G-50:A>G	TGCAGTGCCAACTGATGAGCAGTGCCAATTGTTCTATCACTGTATGAGCAATGCCAACTAATTGGTTTT	TGCAGTGCCAACTGATGAGCAGTGCCAATTGTTCTATCACTGTATGAGCAATGCCAACTAATTGGTTTT	Ca6	57625826	1	4.73504e-29	Ca6	59999441	1	4.29534e-29	CM001769.1_Ca6	57625826	1	4.72151e-29	50:A>G	50	1	0.924731	0.274194	0.725806	0.075269	0.198925	0.139207	0.398023	0.268615	37.1133	23.8	1
8776028|F|0-7:C>T-7:C>T	TGCAGATCGGAGTAATTTTCTTTTCAGAGCTGATCAGGATGAGAGATCTTTCAGGCCTACATTGTCATC	TGCAGATCGGAGTAATTTTCTTTTCAGAGCTGATCAGGATGAGAGATCTTTCAGGCCTACATTGTCATC	scaffold421_1	82334	1	4.73504e-29	Ca6	11553788	1	4.29534e-29	KB210615.1_scaffold421_1	82334	1	4.72151e-29	7:C>T	7	0.913978	0.811765	0.205882	0.794118	0.188235	0.017647	0.305606	0.32699	0.316298	3.73939	4.19444	1
13145289|F|0-39:G>A-39:G>A	TGCAGGCAATATAATTTCGTTGGATAACCAATTCACTTGGATAACCAATGACGTTTCCCCTTACAGATC	TGCAGGCAATATAATTTCGTTGGATAACCAATTCACTTGGATAACCAATGACGTTTCCCCTTAC	Ca6	14328720	1	9.31791e-26	Ca6	2381856	1	8.26469e-26	CM001769.1_Ca6	14328720	1	9.29129e-26	39:G>A	39	0.935484	0.827586	0.212644	0.787356	0.172414	0.04023	0.285375	0.334853	0.310114	5.75882	4.79487	0.94
37050123|F|0-46:T>C-46:T>C	TGCAGTGATGGTTCACCATCGATACTTTTCACAGGCTCTGGAAGAGTAGAATCAAACCATTTTGTAACA	TGCAGTGATGGTTCACCATCGATACTTTTCACAGGCTCTGGAAGAGTAGAATCAAACCATTTTGTAACA	Ca6	14416974	1	4.73504e-29	Ca6	2467375	1	4.29534e-29	CM001769.1_Ca6	14416974	1	4.72151e-29	46:T>C	46	0.946237	0.857955	0.210227	0.789773	0.142045	0.068182	0.243737	0.332064	0.2879	5.56425	5.3	1
13146913|F|0-17:C>T-17:C>T	TGCAGTCACATTTTTCACGCATTCATGCAGTTAGCCTTTCAAAGCCATTGGATCAAAATGAGTTACAAT	TGCAGTCACATTTTTCACGCATTCATGCAGTTAGCCTTTCAAAGCCATTGGATCAAAATGAGTTACAAT	Ca6	14627726	1	4.73504e-29	Ca6	2670132	1	4.29534e-29	CM001769.1_Ca6	14627726	1	4.72151e-29	17:C>T	17	0.978495	0.813187	0.230769	0.769231	0.186813	0.043956	0.303828	0.35503	0.329429	11.1921	29.1522	1
30068577|F|0-8:T>G-8:T>G	TGCAGATTTGTTATGTCAAAAACATTTTCTAGGTCATCTTCAAAAGCAGATTCTAGGTCTTCCCGAAGG	TGCAGATTTGTTATGTCAAAAACATTTTCTAGGTCATCTTCAAAAGCAGATTCTAGGTCTTCCCGAAGG	Ca6	14589799	1	4.73504e-29	Ca6	2632263	1	4.29534e-29	CM001769.1_Ca6	14589799	1	4.72151e-29	8:T>G	8	0.973118	0.823204	0.21547	0.78453	0.176796	0.038674	0.291078	0.338085	0.314581	6.30168	6.97674	1
15990225|F|0-9:C>T-9:C>T	TGCAGCTGCCAAGGATTTGATTTGAGAATTCTCCTTCCTTTGTAATTTACCACTATATCCAACCCCTTG	TGCAGCTGCCAAGGATTTGATTTGAGAATTCTCCTTCCTTTGTAATTTACCACTATATCCAACCCCTTG	Ca6	2363077	1	4.73504e-29	Ca6	12535730	1	4.29534e-29	CM001769.1_Ca6	2363077	1	4.72151e-29	9:C>T	9	0.994624	0.827027	0.227027	0.772973	0.172973	0.054054	0.286107	0.350972	0.318539	13.8343	9.15909	0.962963
10268768|F|0-27:T>C-27:T>C	TGCAGCAATAATGAACATCTACCAATATTTCTATGATCAAACCCACATTTTGAAAGCACTAAATTACAG	TGCAGCAATAATGAACATCTACCAATATTTCTATGATCAAACCCACATTTTGAAAGCACTAAATTACAG	Ca6	14589453	1	2.203e-27	Ca6	2631917	1	1.99843e-27	CM001769.1_Ca6	14589453	1	2.19671e-27	27:T>C	27	0.989247	0.831522	0.217391	0.782609	0.168478	0.048913	0.280187	0.340265	0.310226	43.5628	28.3488	0.982759
10264870|F|0-36:G>A-36:G>A	TGCAGCCATATCCATTCTAGCAGGTAAACTACATATGAAGAAACTACCTAATCACAAATTCATTGAATT	TGCAGCCATATCCATTCTAGCAGGTAAACTACATATGAAGAAACTACCTAATCACAAATTCATTGAATT	Ca6	14629385	1	4.73504e-29	Ca6	2671791	1	4.29534e-29	CM001769.1_Ca6	14629385	1	4.72151e-29	36:G>A	36	1	0.817204	0.22043	0.77957	0.182796	0.037634	0.298763	0.343681	0.321222	29.2473	23.6444	1
10268807|F|0-16:A>G-16:A>G	TGCAGAAGAAAAGCACACTGTATAAGTTACAGATCGGAAGAGCGGTTCAGCAGGAATGCCGAGACCGAT	TGCAGAAGAAAAGCACACTGTATAAGTTAC	Ca6	59252181	1	1.48203e-07	Ca6	61568670	1	1.3145e-07	CM001769.1_Ca6	59252181	1	1.47779e-07	16:A>G	16	0.973118	0.928177	0.198895	0.801105	0.071823	0.127072	0.133329	0.318672	0.226	25.8995	26.6667	0.965517
10263660|F|0-33:T>C-33:T>C	TGCAGAAAGCACCTAAATGATATAAGCATCATGTAAAAACATGGACTGTGTGAGTCTTCTAAGCAGAAG	TGCAGAAAGCACCTAAATGATATAAGCATCATGTAAAAACATGGACTGTGTGAGTCTTCTAAGCAGAAG	Ca6	2043377	1	4.73504e-29	Ca6	12221904	1	4.29534e-29	CM001769.1_Ca6	2043377	1	4.72151e-29	33:T>C	33	0.983871	0.846995	0.202186	0.797814	0.153005	0.04918	0.25919	0.322613	0.290901	22.0054	21.8462	0.982759
37049975|F|0-33:G>C-33:G>C	TGCAGCAACCGGGTGGTACATATTCACATGCTAGCAACTATTCCTTTTTCTTTTATTTTCTTTTCTAGT	TGCAGCAACCGGGTGGTACATATTCACATGCTAGCAACTATTCCTTTTTCTTTTATTTTCTTTTCTAGT	Ca6	13556001	1	4.73504e-29	Ca6	1627800	1	4.29534e-29	CM001769.1_Ca6	13556001	1	4.72151e-29	33:G>C	33	0.924731	0.930233	0.151163	0.848837	0.069767	0.081395	0.1298	0.256625	0.193213	3.57368	2.96429	1
10267749|F|0-5:T>C-5:T>C	TGCAGTGACAAAATAGATGAGTTGTCAAGGGAATAAGGACAGACACCAAACATTACAGATCGGAAGAGC	TGCAGTGACAAAATAGATGAGTTGTCAAGGGAATAAGGACAGACACCAAACATTAC	Ca6	14378486	1	2.0873e-21	Ca6	2428887	1	1.85136e-21	CM001769.1_Ca6	14378486	1	2.08133e-21	5:T>C	5	1	0.865591	0.209677	0.790323	0.134409	0.075269	0.232686	0.331426	0.282056	53.6283	35.2857	1
23870713|F|0-59:A>C-59:A>C	TGCAGAAAAACAAAGTAAATGATAATAACAAGTTAGATTGACAGCCAGCATGTGAAAATATTTTGAATA	TGCAGAAAAACAAAGTAAATGATAATAACAAGTTAGATTGACAGCCAGCATGTGAAAATATTTTGAATA	Ca6	14401887	1	4.73504e-29	Ca6	2452288	1	4.29534e-29	CM001769.1_Ca6	14401887	1	4.72151e-29	59:A>C	59	0.994624	0.864865	0.205405	0.794595	0.135135	0.07027	0.233747	0.326428	0.280088	28.321	18.3415	1
10270080|F|0-22:G>A-22:G>A	TGCAGGCATTTCCGCCTGTGGAGAATAACAATCCCATCAATTTACAATGATCAATGTCCATGTTTCCTC	TGCAGGCATTTCCGCCTGTGGAGAATAACAATCCCATCAATTTACAATGATCAATGTCCATGTTTCCTC	Ca6	59231944	1	4.73504e-29	Ca6	61548875	1	4.29534e-29	CM001769.1_Ca6	59231944	1	4.72151e-29	22:G>A	22	0.973118	0.950276	0.187845	0.812155	0.049724	0.138122	0.094503	0.305119	0.199811	8.3202	5.05263	0.982759
37050079|F|0-33:C>T-33:C>T	TGCAGGTGTGATTCTAGGAAAGTCGCCCTAGCTCTTCCTTGAGAAACCAATACGTCATCCCCATAGGCC	TGCAGGTGTGATTCTAGGAAAGTCGCCCTAGCTCTTCCTTGAGAAACCAATACGTCATCCCCATAGGCC	Ca6	23699312	1	4.73504e-29	Ca6	10442486	1	4.29534e-29	CM001769.1_Ca6	23699312	1	4.72151e-29	33:C>T	33	0.913978	0.923529	0.129412	0.870588	0.076471	0.052941	0.141246	0.225329	0.183287	4.36022	4.08696	0.962963
37050326|F|0-28:G>C-28:G>C	TGCAGGTCAATTACATCTAAGCTTAGTGGATAGTAATTACAGATCGGAAGAGCGGTTCAGCAGGAATGC	TGCAGGTCAATTACATCTAAGCTTAGTGGATAGTAATTAC	scaffold1151	280242	1	4.04511e-11	Ca6	54792834	1	3.58788e-11	KB211152.1_scaffold1151	280242	1	4.03356e-11	28:G>C	28	0.913978	1	0.123529	0.876471	0	0.123529	0	0.21654	0.10827	36.4279	21.7826	1
10269553|F|0-23:C>T-23:C>T	TGCAGTCCCATTTTTAGGGTCGGCTGCCCCGCTCTGCTTTCCAGAATTACAGATCGGAAGAGCGGTTCA	TGCAGTCCCATTTTTAGGGTCGGCTGCCCCGCTCTGCTTTCCAGAATTAC	Ca6	2204106	1	3.67104e-18	Ca6	12380328	1	3.25609e-18	CM001769.1_Ca6	2204106	1	3.66055e-18	23:C>T	23	0.994624	0.837838	0.189189	0.810811	0.162162	0.027027	0.271731	0.306793	0.289262	19.4487	14.4595	1
10268477|F|0-45:A>G-45:A>G	TGCAGGAAGGTGCATATCAACGGGATTTAGAAAGAAGTTCTTACCACTTGCACGAAGCAGGTTCATCAA	TGCAGGAAGGTGCATATCAACGGGATTTAGAAAGAAGTTCTTACCACTTGCACGAAGCAGGTTCATCAA	Ca6	2150421	1	4.73504e-29	Ca6	12326976	1	4.29534e-29	CM001769.1_Ca6	2150421	1	4.72151e-29	45:A>G	45	0.994624	0.859459	0.189189	0.810811	0.140541	0.048649	0.241578	0.306793	0.274186	34.8889	32.8649	0.965517
5825741|F|0-24:T>C-24:T>C	TGCAGGGTAATTATTCTCTTCCACTTTACTCATCCTACTAATAGATTTGTTACAGATCGGAAGAGCGGT	TGCAGGGTAATTATTCTCTTCCACTTTACTCATCCTACTAATAGATTTGTTAC	Ca6	49870626	1	8.80081e-20	Ca6	46943556	1	7.80604e-20	CM001769.1_Ca6	49870626	1	8.77567e-20	24:T>C	24	0.994624	0.913514	0.178378	0.821622	0.086486	0.091892	0.158013	0.293119	0.225566	39.175	27.1842	0.982759
37049899|F|0-50:A>T-50:A>T	TGCAGAACTGTGGTATTCATGCATGCACATTCTGACGTAGTTATAGTGGCAGCTTGTGCCACACTTGCA	TGCAGAACTGTGGTATTCATGCATGCACATTCTGACGTAGTTATAGTGGCAGCTTGTGCCACACTTGCA	Ca6	4154373	1	4.73504e-29	Ca6	14251040	1	4.29534e-29	CM001769.1_Ca6	4154373	1	4.72151e-29	50:A>T	50	0.989247	0.896739	0.173913	0.826087	0.103261	0.070652	0.185196	0.287335	0.236265	16.6821	14.9706	0.982759
5825301|F|0-28:T>C-28:T>C	TGCAGCAAGGTAAATCATTGTTATGCTATCTCACTTTTGTGACTGTTAGAAGTGCAAGAATTATAAAGC	TGCAGCAAGGTAAATCATTGTTATGCTATCTCACTTTTGTGACTGTTAGAAGTGCAAGAATTATAAAGC	Ca6	13668450	1	4.73504e-29	Ca6	1736861	1	4.29534e-29	CM001769.1_Ca6	13668450	1	4.72151e-29	28:T>C	28	0.983871	0.939891	0.15847	0.84153	0.060109	0.098361	0.112992	0.266714	0.189853	16.6716	8.27273	0.965517
10268398|F|0-68:C>G-68:C>G	TGCAGCCCACACTTCATTTCTTTCAAAACGGGAGAAAGACTGATGAACTTGTAGGTGCAGATGTTGCAC	TGCAGCCCACACTTCATTTCTTTCAAAACGGGAGAAAGACTGATGAACTTGTAGGTGCAGATGTTGCAC	Ca6	13593261	2	4.73504e-29	Ca6	1664868	2	4.29534e-29	CM001769.1_Ca6	13593261	2	4.72151e-29	68:C>G	68	0.973118	0.928177	0.143646	0.856354	0.071823	0.071823	0.133329	0.246024	0.189677	8.92462	7.92857	1
5825766|F|0-26:C>A-26:C>A	TGCAGTGTATCCAAGTTTAGTTCTATCTTTACAGATCGGAAGAGCGGTTCAGCAGGAATGCCGAGACCG	TGCAGTGTATCCAAGTTTAGTTCTATCTTTAC	Ca6	30567777	1	1.28887e-08	Ca6	22388404	1	1.14318e-08	CM001769.1_Ca6	30567777	1	1.28519e-08	26:C>A	26	0.994624	0.962162	0.156757	0.843243	0.037838	0.118919	0.072812	0.264368	0.16859	24.7584	6.41176	0.982759
10268464|F|0-68:G>C-68:G>C	TGCAGCTTGGTGTGGACCTTGTAAGTTCCTATCTCGTTTCTTCCGCGATGTCACTTTATTCAGTGGCTG	TGCAGCTTGGTGTGGACCTTGTAAGTTCCTATCTCGTTTCTTCCGCGATGTCACTTTATTCAGTGGCTG	Ca6	13670654	2	6.12516e-28	Ca6	1739065	2	5.55637e-28	CM001769.1_Ca6	13670654	2	6.10766e-28	68:G>C	68	0.983871	0.934426	0.147541	0.852459	0.065574	0.081967	0.122548	0.251545	0.187046	40.4059	27.7586	1
37049964|F|0-9:G>A-9:G>A	TGCAGATGTGATTCAAGCTACACATGAGAAATGCCTAAGGTGTGGAATGGATGGATATGTTTCTAAACC	TGCAGATGTGATTCAAGCTACACATGAGAAATGCCTAAGGTGTGGAATGGATGGATATGTTTCTAAACC	Ca6	10878179	1	4.73504e-29	Ca6	64075244	1	4.29534e-29	CM001769.1_Ca6	10878179	1	4.72151e-29	9:G>A	9	0.897849	0.97006	0.065868	0.934132	0.02994	0.035928	0.058087	0.123059	0.090573	3.26702	3	0.964286
10259629|F|0-36:T>C-36:T>C	TGCAGGGGCAGAACCAATATTTGATTGTTAGGGTGGTCATCTATCTTTACAGATCGGAAGAGCGGTTCA	TGCAGGGGCAGAACCAATATTTGATTGTTAGGGTGGTCATCTATCTTTAC	Ca6	24297672	1	3.67104e-18	Ca6	11020262	1	3.25609e-18	CM001769.1_Ca6	24297672	1	3.66055e-18	36:T>C	36	0.994624	0.935135	0.151351	0.848649	0.064865	0.086486	0.121315	0.256888	0.189102	20.8564	13.2069	0.942308
10268398|F|0-38:G>A-38:G>A	TGCAGCCCACACTTCATTTCTTTCAAAACGGGAGAAAGGCTGATGAACTTGTAGGTGCAGATGTTGCAC	TGCAGCCCACACTTCATTTCTTTCAAAACGGGAGAAAGGCTGATGAACTTGTAGGTGCAGATGTTGCAC	Ca6	13668384	2	4.73504e-29	Ca6	1736795	2	4.29534e-29	CM001769.1_Ca6	13668384	2	4.72151e-29	38:G>A	38	0.983871	1	0.142077	0.857923	0	0.142077	0	0.243782	0.121891	9.5907	7.92857	1
15990260|F|0-21:G>A-21:G>A	TGCAGTATTTGGATCTTTTGCGGGTTGGGATTTTAGGGATGAACACAAATTCATTTTCTCTGTTTGAGT	TGCAGTATTTGGATCTTTTGCGGGTTGGGATTTTAGGGATGAACACAAATTCATTTTCTCTGTTTGAGT	scaffold553	393843	1	4.73504e-29	Ca6	39582954	1	4.29534e-29	KB210709.1_scaffold553	393843	1	4.72151e-29	21:G>A	21	0.967742	0.916667	0.127778	0.872222	0.083333	0.044444	0.152778	0.222901	0.18784	5.88776	5.76	1
10265654|F|0-55:C>T-55:C>T	TGCAGGTAGAGTTGTGAAAAAAATCTGGTTACAAGACCGAAATTCAAAATCGGATCCAAATTCATTTTG	TGCAGGTAGAGTTGTGAAAAAAATCTGGTTACAAGACCGAAATTCAAAATCGGATCCAAATTCATTTTG	Ca6	36527943	1	4.73504e-29	Ca6	31099673	1	4.29534e-29	CM001769.1_Ca6	36527943	1	4.72151e-29	55:C>T	55	0.935484	0.942529	0.097701	0.902299	0.057471	0.04023	0.108337	0.176311	0.142324	10.8889	9.83333	0.956522
10266248|F|0-64:C>T-64:C>T	TGCAGTGGTAGACTAGATATATCATAGTACATTGATCATCAGAGATAGAAAGAGAGACTAATAACATAT	TGCAGTGGTAGACTAGATATATCATAGTACATTGATCATCAGAGATAGAAAGAGAGACTAATAACATAT	Ca6	13521797	1	4.73504e-29	Ca6	1593917	1	4.29534e-29	CM001769.1_Ca6	13521797	1	4.72151e-29	64:C>T	64	0.989247	0.934783	0.141304	0.858696	0.065217	0.076087	0.121928	0.242675	0.182302	18.7586	12.4643	1
37049937|F|0-10:A>G-10:A>G	TGCAGAGCGTAATTTGAAACAAGTTTTTAGCTTTTTGCTTCAATTGTGTGATTTTGAGGTTCTAAAGAT	TGCAGAGCGTAATTTGAAACAAGTTTTTAGCTTTTTGCTTCAATTGTGTGATTTTGAGGTTCTAAAGAT	Ca6	2832495	1	4.73504e-29	Ca6	12998347	1	4.29534e-29	CM001769.1_Ca6	2832495	1	4.72151e-29	10:A>G	10	0.892473	0.981928	0.048193	0.951807	0.018072	0.03012	0.035491	0.09174	0.063616	3.64062	3.25	1
10264896|F|0-6:C>T-6:C>T	TGCAGCCGATAGGAAGAGTCACTAGACAGAGACACCGTGGGAGAGGAATTGTTTACCTTAGGCACAGTC	TGCAGCCGATAGGAAGAGTCACTAGACAGAGACACCGTGGGAGAGGAATTGTTTACCTTAGGCACAGTC	Ca6	31011210	1	4.73504e-29	Ca6	22820244	1	4.29534e-29	CM001769.1_Ca6	31011210	1	4.72151e-29	6:C>T	6	0.983871	0.961749	0.120219	0.879781	0.038251	0.081967	0.073576	0.211532	0.142554	19.9324	14	0.982759
13146463|F|0-36:T>C-36:T>C	TGCAGCTCGATGTGGTGTTACTGCATTGCGCCCAACTTTTGGTACTGTTGGTCGAACTGGTGTAATGAG	TGCAGCTCGATGTGGTGTTACTGCATTGCGCCCAACTTTTGGTACTGTTGGTCGAACTGGTGTAATGAG	Ca6	6215479	1	4.73504e-29	Ca6	16273226	1	4.29534e-29	CM001769.1_Ca6	6215479	1	4.72151e-29	36:T>C	36	0.983871	1	0.120219	0.879781	0	0.120219	0	0.211532	0.105766	21.2977	15.069	1
5826088|F|0-28:G>T-28:G>T	TGCAGGAATTTCCTGCCTGCTTCTCTTTGGAGATTTCTCGCTGCCACTCACAAAATTACAGATCGGAAG	TGCAGGAATTTCCTGCCTGCTTCTCTTTGGAGATTTCTCGCTGCCACTCACAAAATTAC	Ca6	27383716	1	4.90695e-23	Ca6	19476776	1	4.3523e-23	CM001769.1_Ca6	27383716	1	4.89293e-23	28:G>T	28	1	0.967742	0.129032	0.870968	0.032258	0.096774	0.062435	0.224766	0.1436	26.6274	15.48	1
8775998|F|0-56:G>T-56:G>T	TGCAGAAATACAGTAAAAAAAAGCTGTAGAAGTATTGTTCAATACACAAAATTTGCGGACAATAATGAA	TGCAGAAATACAGTAAAAAAAAGCTGTAGAAGTATTGTTCAATACACAAAATTTGCGGACAATAATGAA	scaffold346_1	78874	1	4.73504e-29	Ca6	56503181	1	4.29534e-29	KB210565.1_scaffold346_1	78874	1	4.72151e-29	56:G>T	56	0.989247	0.923913	0.108696	0.891304	0.076087	0.032609	0.140595	0.193762	0.167179	31.0941	24.2857	1
23887238|F|0-20:C>A-20:C>A	TGCAGGATAGGTTGGACTTTCTGAAGTTTTTACAGATCGGAAGAGCGGTTCAGCAGGAATGCCGAGACC	TGCAGGATAGGTTGGACTTTCTGAAGTTTTTAC	Ca6	22238228	1	3.98171e-09	Ca6	9344469	1	3.53164e-09	CM001769.1_Ca6	22238228	1	3.97033e-09	20:C>A	20	1	0.935484	0.107527	0.892473	0.064516	0.043011	0.120708	0.19193	0.156319	66.6408	46.8095	0.982759
23887038|F|0-11:C>T-11:C>T	TGCAGATCACGCGAATAACGTCTCAGATGTTATAAATGGCTTTGCATCTGAAGCTTTACAGATCGGAAG	TGCAGATCACGCGAATAACGTCTCAGATGTTATAAATGGCTTTGCATCTGAAGCTTTAC	Ca6	8137724	1	4.90695e-23	Ca6	18124268	1	4.3523e-23	CM001769.1_Ca6	8137724	1	4.89293e-23	11:C>T	11	0.994624	0.956757	0.102703	0.897297	0.043243	0.059459	0.082747	0.18431	0.133528	49.134	28.6	0.965517
5825713|F|0-24:A>G-24:A>G	TGCAGCCTATATCACAAGAGAAAAACACTATAATCAGTAGATTGAAATTACAGATCGGAAGAGCGGTTC	TGCAGCCTATATCACAAGAGAAAAACACTATAATCAGTAGATTGAAATTAC	Ca6	10780213	1	1.05994e-18	Ca6	63977687	1	9.40135e-19	CM001769.1_Ca6	10780213	1	1.05691e-18	24:A>G	24	0.994624	0.978378	0.102703	0.897297	0.021622	0.081081	0.042308	0.18431	0.113309	34.2322	22.8696	0.982759
23888030|F|0-36:G>T-36:G>T	TGCAGGCTCAGGAAGAACCAAAGCAAACTTCTTGAAGCCCAACATAAACTGTAATTTGAGCTCATGGGT	TGCAGGCTCAGGAAGAACCAAAGCAAACTTCTTGAAGCCCAACATAAACTGTAATTTGAGCTCATGGGT	Ca6	28710509	1	4.73504e-29	Ca6	20659844	1	4.29534e-29	CM001769.1_Ca6	28710509	1	4.72151e-29	36:G>T	36	0.989247	0.956522	0.097826	0.902174	0.043478	0.054348	0.083176	0.176512	0.129844	27.9183	20.1053	1
10269884|F|0-6:T>C-6:T>C	TGCAGATATTTCTGCATGAAAAGTCGTACCAAATTGCCTAAAATTTTCTTACAGATCGGAAGAGCGGTT	TGCAGATATTTCTGCATGAAAAGTCGTACCAAATTGCCTAAAATTTTCTTAC	Ca6	40809956	1	3.05619e-19	Ca6	35013679	2	2.71074e-19	CM001769.1_Ca6	40809956	1	3.04745e-19	6:T>C	6	0.951613	1	0.062147	0.937853	0	0.062147	0	0.116569	0.058285	17.25	9.07692	1
5825389|F|0-39:A>G-39:A>G	TGCAGCTCACTTTACTCACCTTCTACAAACTGAAGAGTCACTCAGTTCCCTTGGCTCTGATGGTATACA	TGCAGCTCACTTTACTCACCTTCTACAAACTGAAGAGTCACTCAGTTCCCTTGGCTCTGATGGTATACA	Ca6	57748526	1	4.73504e-29	Ca6	60122125	1	4.29534e-29	CM001769.1_Ca6	57748526	1	4.72151e-29	39:A>G	39	0.983871	0.989071	0.081967	0.918033	0.010929	0.071038	0.021619	0.150497	0.086058	10.9671	5.86667	0.982759
23886899|F|0-15:G>C-15:G>C	TGCAGAAAAACATGTGCACAATCATATTCTTATTTCTACTGATCAAAGCCAAAAATTACAGATCGGAAG	TGCAGAAAAACATGTGCACAATCATATTCTTATTTCTACTGATCAAAGCCAAAAATTAC	Ca6	34395841	4	4.90695e-23	Ca6	29129207	4	4.3523e-23	CM001769.1_Ca6	34395841	4	4.89293e-23	15:G>C	15	1	0.951613	0.091398	0.908602	0.048387	0.043011	0.092092	0.166089	0.12909	34.8373	23.9444	1
11062804|F|0-52:A>G-52:A>G	TGCAGCATGATGATGAATCATAAGAGGCATGGCATGATGCACATGACATTCTATTGGGGAAAAGACGCT	TGCAGCATGATGATGAATCATAAGAGGCATGGCATGATGCACATGACATTCTATTGGGGAAAAGACGCT	Ca6	53540961	1	4.73504e-29	Ca6	50345239	1	4.29534e-29	CM001769.1_Ca6	53540961	1	4.72151e-29	52:A>G	52	0.978495	0.983516	0.071429	0.928571	0.016484	0.054945	0.032424	0.132653	0.082538	13.1762	6.71429	1
5825501|F|0-29:C>T-29:C>T	TGCAGTAACAATGAATGTCCTACTTGCCGCACACATTGTGCTAGCCGACGCTCACTGAGAGATGATCCG	TGCAGTAACAATGAATGTCCTACTTGCCGCACACATTGTGCTAGCCGACGCTCACTGAGAGATGATCCG	Ca6	17119915	1	4.73504e-29	Ca6	5045337	1	4.29534e-29	CM001769.1_Ca6	17119915	1	4.72151e-29	29:C>T	29	0.962366	0.994413	0.055866	0.944134	0.005587	0.050279	0.011111	0.10549	0.0583	7.1	5.72727	1
10268219|F|0-55:G>A-55:G>A	TGCAGACTGTTTGTAATTTAGGGGTGTGGTGCTTATCTGTCCAACAGTTGGGTACGTCATTTCTTGTTA	TGCAGACTGTTTGTAATTTAGGGGTGTGGTGCTTATCTGTCCAACAGTTGGGTACGTCATTTCTTGTTA	Ca7	6539432	1	2.203e-27	Ca7	50306274	1	1.99843e-27	CM001770.1_Ca7	6539432	1	2.19671e-27	55:G>A	55	0.978495	0.071429	0.972527	0.027473	0.928571	0.043956	0.132653	0.053436	0.093044	4.38462	12.4466	1
8776045|F|0-42:C>T-42:C>T	TGCAGCGTCTTTCGGTGATTGCTTCGCCGGAGGCGGTTGAGACTTGCTCGACTTCGCCGCGTTCTTCGG	TGCAGCGTCTTTCGGTGATTGCTTCGCCGGAGGCGGTTGAGACTTGCTCGACTTCGCCGCGTTCTTCGG	Ca7	35288969	1	2.203e-27	Ca7	32061327	1	1.99843e-27	CM001770.1_Ca7	35288969	1	2.19671e-27	42:C>T	42	0.946237	0.056818	0.971591	0.028409	0.943182	0.028409	0.10718	0.055204	0.081192	4.45455	5.9397	0.961538
5825691|F|0-51:T>A-51:T>A	TGCAGATGAAAATACTGCCGCCCATGTATGATATTTTTATATTGATAAAGATTGGTTACAGATCGGAAG	TGCAGATGAAAATACTGCCGCCCATGTATGATATTTTTATATTGATAAAGATTGGTTAC	Ca7	35286063	1	2.28298e-21	Ca7	32058421	1	2.02493e-21	CM001770.1_Ca7	35286063	1	2.27646e-21	51:T>A	51	1	0.043011	0.967742	0.032258	0.956989	0.010753	0.082322	0.062435	0.072378	18.6667	22.0379	1
5825398|F|0-6:A>T-6:A>T	TGCAGCAGCAATTGCGCTTACAATATAAATATATTTGTGTCGCGACCATAATTGATTTGTTCACATTTT	TGCAGCAGCAATTGCGCTTACAATATAAATATATTTGTGTCGCGACCATAATTGATTTGTTCACATTTT	Ca7	5476960	1	2.203e-27	Ca7	49270858	1	1.99843e-27	CM001770.1_Ca7	5476960	1	2.19671e-27	6:A>T	6	0.967742	0.166667	0.961111	0.038889	0.833333	0.127778	0.277778	0.074753	0.176265	6.51515	7.9064	1
5825312|F|0-18:A>T-18:A>T	TGCAGCACTAACATTAGAAATGACAAATCCTTGGAGCTCTTGACATCGTTTGTTATAGTTATAATGTTA	TGCAGCACTAACATTAGAAATGACAAATCCTTGGAGCTCTTGACATCGTTTGTTATAGTTATAATGTTA	Ca7	5633556	1	2.203e-27	Ca7	49425864	1	1.99843e-27	CM001770.1_Ca7	5633556	1	2.19671e-27	18:A>T	18	0.983871	0.180328	0.956284	0.043716	0.819672	0.136612	0.295619	0.08361	0.189615	14.5294	22.432	0.982759
10263754|F|0-60:C>T-60:C>T	TGCAGAAGAAGATCATGTAGCATGGCTGGTTATTGTGGGCTATGGCTCTTCATTTGATCCCATGTTTGG	TGCAGAAGAAGATCATGTAGCATGGCTGGTTATTGTGGGCTATGGCTCTTCATTTGATCCCATGTTTGG	Ca7	9354696	1	2.203e-27	Ca7	53030434	1	1.99843e-27	CM001770.1_Ca7	9354696	1	2.19671e-27	60:C>T	60	0.994624	0.124324	0.951351	0.048649	0.875676	0.075676	0.217736	0.092564	0.15515	61.9333	40.25	0.965517
5826077|F|0-46:T>A-46:T>A	TGCAGCAACTTCATGCTCCACGTGTCAAGGGCACTATCGTCATCTGTCTTACAGATCGGAAGAGCGGTT	TGCAGCAACTTCATGCTCCACGTGTCAAGGGCACTATCGTCATCTGTCTTAC	Ca7	5837856	1	1.42191e-17	Ca7	49611374	1	1.26118e-17	CM001770.1_Ca7	5837856	1	1.41784e-17	46:T>A	46	0.983871	0.185792	0.945355	0.054645	0.814208	0.131148	0.302547	0.103318	0.202932	13.4444	12.0891	1
8776056|F|0-11:C>A-11:C>A	TGCAGCTTTGTCTGCAATCTTCCTTCAAGCAGAGAACAAACAATTTGTTACAAGGGAGGGAGGGAGAGA	TGCAGCTTTGTCTGCAATCTTCCTTCAAGCAGAGAACAAACAATTTGTTACAAGGGAGGGAGGGAGAGA	Ca7	5769025	1	2.203e-27	Ca7	49545441	1	1.99843e-27	CM001770.1_Ca7	5769025	1	2.19671e-27	11:C>A	11	0.956989	0.140449	0.94382	0.05618	0.859551	0.08427	0.241447	0.106047	0.173747	3.88889	5.60406	1
5825303|F|0-18:G>A-18:G>A	TGCAGCAAGTTTATTCATGTAGAATATTATAAAACTATTCAATTCTTTCTGGACCCTTTCACGAAGTTC	TGCAGCAAGTTTATTCATGTAGAATATTATAAAACTATTCAATTCTTTCTGGACCCTTTCACGAAGTTC	Ca7	5418046	1	2.203e-27	Ca7	49212211	1	1.99843e-27	CM001770.1_Ca7	5418046	1	2.19671e-27	18:G>A	18	1	0.215054	0.94086	0.05914	0.784946	0.155914	0.337611	0.111285	0.224448	31.4546	29.4903	0.982759
10265662|F|0-40:A>G-40:A>G	TGCAGGTAGTTGCATCAACACCACAGTCTTCATCAGTCAAACACCTGTGATCACTAATACGGACATCGG	TGCAGGTAGTTGCATCAACACCACAGTCTTCATCAGTCAAACACCTGTGATCACTAATACGGACATCGG	Ca7	9354630	1	2.203e-27	Ca7	53030368	1	1.99843e-27	CM001770.1_Ca7	9354630	1	2.19671e-27	40:A>G	40	0.983871	0.10929	0.934426	0.065574	0.89071	0.043716	0.194691	0.122548	0.158619	30.5185	18.7677	0.982759
5825379|F|0-60:G>A-60:G>A	TGCAGCTAACATAACAAGTAATAATAATACTTGCCTACCAACATTTCATAATGTGAGAGCGGCCTTCAA	TGCAGCTAACATAACAAGTAATAATAATACTTGCCTACCAACATTTCATAATGTGAGAGCGGCCTTCAA	Ca7	6099300	1	2.203e-27	Ca7	49868571	1	1.99843e-27	CM001770.1_Ca7	6099300	1	2.19671e-27	60:G>A	60	0.973118	0.171271	0.933702	0.066298	0.828729	0.104972	0.283874	0.123806	0.20384	14.1515	11.41	1
10268503|F|0-64:C>T-64:C>T	TGCAGGATGCTTCACCGCAAGCCACTGGTAGTAGACCACCCATAATTTCACATTTCACCAATTACTGAC	TGCAGGATGCTTCACCGCAAGCCACTGGTAGTAGACCACCCATAATTTCACATTTCACCAATTACTGAC	Ca7	28621448	1	2.203e-27	Ca7	19491448	1	1.99843e-27	CM001770.1_Ca7	28621448	1	2.19671e-27	64:C>T	64	1	0.177419	0.930108	0.069892	0.822581	0.107527	0.291883	0.130015	0.210949	33.1892	48.1225	0.982759
15979650|F|0-60:A>C-60:A>C	TGCAGAGACTAATCTCTCGAAGAGGAATAGTGTGATGCATACATACATACCCTAACGTACAGGCCGGTT	TGCAGAGACTAATCTCTCGAAGAGGAATAGTGTGATGCATACATACATACCCTAACGTACAGGCCGGTT	Ca7	34895684	1	2.203e-27	Ca7	31677006	1	1.99843e-27	CM001770.1_Ca7	34895684	1	2.19671e-27	60:A>C	60	0.967742	0.183333	0.927778	0.072222	0.816667	0.111111	0.299444	0.134012	0.216728	5.85	7.34694	0.965517
13155346|F|0-65:G>T-65:G>T	TGCAGCAAAACCTTGGATAAGGTGCATTGGGAAGAGCGATGGAAGCTAAATTTGATAATGAAAAAGTGA	TGCAGCAAAACCTTGGATAAGGTGCATTGGGAAGAGCGATGGAAGCTAAATTTGATAATGAAAAAGTGA	Ca7	5802542	1	2.203e-27	Ca7	49577386	1	1.99843e-27	CM001770.1_Ca7	5802542	1	2.19671e-27	65:G>T	65	0.930108	0.16185	0.924855	0.075145	0.83815	0.086705	0.271309	0.138996	0.205152	3.13333	3.92063	1
8776082|F|0-13:G>A-13:G>A	TGCAGTAGATGGCGTGATTTAGATCTCTCCCAAGAATCTCTCTCCCCTCTTCATCCTTTCTATCTCATT	TGCAGTAGATGGCGTGATTTAGATCTCTCCCAAGAATCTCTCTCCCCTCTTCATCCTTTCTATCTCATT	Ca7	5836478	1	2.203e-27	Ca7	49609996	1	1.99843e-27	CM001770.1_Ca7	5836478	1	2.19671e-27	13:G>A	13	0.870968	0.160494	0.91358	0.08642	0.839506	0.074074	0.269471	0.157903	0.213687	2.51852	3.28902	0.979167
13144409|F|0-45:G>A-45:G>A	TGCAGCCGATCAAAATCATAATATAATAATATTGTAGAACAAATAGAAGTAGACAATGTAAGGGAATCA	TGCAGCCGATCAAAATCATAATATAATAATATTGTAGAACAAATAGAAGTAGACAATGTAAGGGAATCA	Ca7	9094363	1	2.203e-27	Ca7	52785582	1	1.99843e-27	CM001770.1_Ca7	9094363	1	2.19671e-27	45:G>A	45	0.983871	0.142077	0.901639	0.098361	0.857923	0.043716	0.243782	0.177372	0.210577	6.75	7.23158	1
29967283|F|0-13:A>C-13:A>C	TGCAGAATTTCGAAGTGCTTGTTTTGCTTCCAGTTCTTTAGGATCAGGGTAATGGACAACAGAAACTCG	TGCAGAATTTCGAAGTGCTTGTTTTGCTTCCAGTTCTTTAGGATCAGGGTAATGGACAACAGAAACTCG	Ca7	30066125	1	2.203e-27	Ca7	20737615	1	1.99843e-27	CM001770.1_Ca7	30066125	1	2.19671e-27	13:A>C	13	0.989247	0.505435	0.896739	0.103261	0.494565	0.402174	0.499941	0.185196	0.342569	14.9902	12.5077	0.982759
8776127|F|0-60:C>G-60:C>G	TGCAGCTTAGGTTCGTTACAGGAAGCATTGCAATTCATATTTTCTTTCCTCAGAAATCAACCCGTGCAT	TGCAGCTTAGGTTCGTTACAGGAAGCATTGCAATTCATATTTTCTTTCCTCAGAAATCAACCCGTGCAT	Ca7	6859502	1	2.203e-27	Ca7	50618901	1	1.99843e-27	CM001770.1_Ca7	6859502	1	2.19671e-27	60:C>G	60	0.956989	0.191011	0.876404	0.123596	0.808989	0.067416	0.309052	0.216639	0.262846	4.16667	5.79775	0.944444
5825158|F|0-31:T>C-31:T>C	TGCAGAACTGCATAACGCTAGTGATAACACTTGGCATGTTCGAGATGGCTCTATGGTACTTCGACTATG	TGCAGAACTGCATAACGCTAGTGATAACACTTGGCATGTTCGAGATGGCTCTATGGTACTTCGACTATG	Ca7	33255969	1	1.02496e-25	Ca7	23601365	1	9.29777e-26	CM001770.1_Ca7	33255969	1	1.02203e-25	31:T>C	31	0.978495	0.247253	0.813187	0.186813	0.752747	0.06044	0.372238	0.303828	0.338033	12.1277	11.9719	1
5825371|F|0-9:A>T-9:A>T	TGCAGCGGGACCGCTAGAGAAGTTGAAAGTGGATGAATGCAAGATGTATTTGAAGAAGAATGGTCTGAG	TGCAGCGGGACCGCTAGAGAAGTTGAAAGTGGATGAATGCAAGATGTATTTGAAGAAGAATGGTCTGAG	Ca7	33413508	1	1.02496e-25	Ca7	23744887	1	9.29777e-26	CM001770.1_Ca7	33413508	1	1.02203e-25	9:A>T	9	0.978495	0.225275	0.813187	0.186813	0.774725	0.038462	0.349052	0.303828	0.32644	20.3954	17.7921	1
8776011|F|0-67:T>C-67:T>C	TGCAGACAGTGGGTAATTGGTGGTGGGTGGGTGATCTGTACTCTCCATTTTTTGCTTTCCAGATTTCTA	TGCAGACAGTGGGTAATTGGTGGTGGGTGGGTGATCTGTACTCTCCATTTTTTGCTTTCCAGATTTCTA	Ca7	28550471	1	4.73504e-29	Ca7	19423029	1	4.29534e-29	CM001770.1_Ca7	28550471	1	4.72151e-29	67:T>C	67	0.978495	0.445055	0.752747	0.247253	0.554945	0.197802	0.493962	0.372238	0.4331	5.95833	5.8805	0.965517
5826041|F|0-21:T>A-21:T>A	TGCAGTATTCAATAGGCAAACTTCAAAACTGAGCATGTTTTTCCAGCCAATGAAACAAAGTAAAAGGTC	TGCAGTATTCAATAGGCAAACTTCAAAACTGAGCATGTTTTTCCAGCCAATGAAACAAAGTAAAAGGTC	Ca7	5121101	2	2.203e-27	Ca7	48919355	2	1.99843e-27	CM001770.1_Ca7	5121101	2	2.19671e-27	21:T>A	21	0.827957	0.493506	0.707792	0.292208	0.506494	0.201299	0.499916	0.413645	0.45678	15.0652	16.3906	0.981481
8776025|F|0-46:C>A-46:C>A	TGCAGATCCAGCTAGCACACCAAAATAATTATTTCTTTCATATGCTCTCTCTTCAACATATGAATCCAT	TGCAGATCCAGCTAGCACACCAAAATAATTATTTCTTTCATATGCTCTCTCTTCAACATATGAATCCAT	scaffold845	137572	1	4.73504e-29	Ca7	34046135	1	4.29534e-29	KB210928.1_scaffold845	137572	1	4.72151e-29	46:C>A	46	0.94086	0.417143	0.737143	0.262857	0.582857	0.154286	0.486269	0.387527	0.436898	4.25843	4.29333	0.964286
5826041|F|0-30:G>A-30:G>A	TGCAGTATTCAATAGGCAAACTTCAAAACTGAGCATGTTTTTCCAGCCAATGAAACAAAGTAAAAGGTC	TGCAGTATTCAATAGGCAAACTTCAAAACTGAGCATGTTTTTCCAGCCAATGAAACAAAGTAAAAGGTC	Ca7	5121101	2	2.203e-27	Ca7	48919355	2	1.99843e-27	CM001770.1_Ca7	5121101	2	2.19671e-27	30:G>A	30	0.989247	0.413043	0.744565	0.255435	0.586957	0.157609	0.484877	0.380376	0.432626	15.0652	16.1962	1
5825443|F|0-25:G>A-25:G>A	TGCAGGCACGTGCACAGCCAATGCAGCCACTGCAATACTAATCTACAAGTGCAGACAATTTTGAGCAAT	TGCAGGCACGTGCACAGCCAATGCAGCCACTGCAATACTAATCTACAAGTGCAGACAATTTTGAGCAAT	Ca7	9016070	1	2.203e-27	Ca7	52707874	1	1.99843e-27	CM001770.1_Ca7	9016070	1	2.19671e-27	25:G>A	25	1	0.44086	0.736559	0.263441	0.55914	0.177419	0.493005	0.38808	0.440542	22.6915	24.725	0.982759
5825523|F|0-56:G>A-56:G>A	TGCAGTAGTTATGAGATAGTGAGTCTATTGTGTCAATTGAGCTACAAGCTCGTAACGTATTAGCAGATA	TGCAGTAGTTATGAGATAGTGAGTCTATTGTGTCAATTGAGCTACAAGCTCGTAACGTATTAGCAGATA	Ca7	34291777	1	2.203e-27	Ca7	31101305	1	1.99843e-27	CM001770.1_Ca7	34291777	1	2.19671e-27	56:G>A	56	0.973118	0.480663	0.718232	0.281768	0.519337	0.198895	0.499252	0.40475	0.452001	7.14851	9.23377	0.965517
15979520|F|0-62:A>G-62:A>G	TGCAGTTTACAGCCTGTTCTTTGCAGCAAGATGGCTGAGAGAATTTCGGAATTTTGGGCTGTATTGCCG	TGCAGTTTACAGCCTGTTCTTTGCAGCAAGATGGCTGAGAGAATTTCGGAATTTTGGGCTGTATTGCCG	Ca7	29153987	1	2.203e-27	Ca7	19860552	1	1.99843e-27	CM001770.1_Ca7	29153987	1	2.19671e-27	62:A>G	62	0.962366	0.519553	0.703911	0.296089	0.480447	0.223464	0.499235	0.416841	0.458038	4.93396	6.11409	1
5826127|F|0-43:T>C-43:T>C	TGCAGGAAATGACAATAATCAAAAGGTCAGGAATGTCTACTATTGAGGGGGGAAAAAAATAAGACAGCA	TGCAGGAAATGACAATAATCAAAAGGTCAGGAATGTCTACTATTGAGGGGGGAAAAAAATAAGACAGCA	Ca7	30112775	1	2.203e-27	Ca7	20782613	1	1.99843e-27	CM001770.1_Ca7	30112775	1	2.19671e-27	43:T>C	43	0.994624	0.535135	0.702703	0.297297	0.464865	0.237838	0.497531	0.417823	0.457677	47.0826	55.3987	0.965517
5826167|F|0-32:C>T-32:C>T	TGCAGTCTAAACTGGTACTTCGACGATAATAACGAAGGCAGTTGGTTACAGATCGGAAGAGCGGTTCAG	TGCAGTCTAAACTGGTACTTCGACGATAATAACGAAGGCAGTTGGTTAC	Ca7	33867302	1	5.90668e-16	Ca7	24180551	1	5.23904e-16	CM001770.1_Ca7	33867302	1	5.8898e-16	32:C>T	32	0.983871	0.535519	0.699454	0.300546	0.464481	0.234973	0.497477	0.420437	0.458957	22.4643	24.9342	0.948276
5825274|F|0-33:T>G-33:T>G	TGCAGATGTGGTTCAAAATGCATCGCGGGGCATTGGAGAGGTTGGTGTACAGTGCTGTATATCCAGAAG	TGCAGATGTGGTTCAAAATGCATCGCGGGGCATTGGAGAGGTTGGTGTACAGTGCTGTATATCCAGAAG	Ca7	30112841	1	2.203e-27	Ca7	20782679	1	1.99843e-27	CM001770.1_Ca7	30112841	1	2.19671e-27	33:T>G	33	0.983871	0.486339	0.68306	0.31694	0.513661	0.169399	0.499627	0.432978	0.466302	12.8081	13.915	1
5826018|F|0-44:G>A-44:G>A	TGCAGCCTCCTCTTGTGTGCCTATAGGATTGTTATGGTTCACCAGTTAGAGATACTCAAATGAAAACTA	TGCAGCCTCCTCTTGTGTGCCTATAGGATTGTTATGGTTCACCAGTTAGAGATACTCAAATGAAAACTA	Ca7	32808755	1	4.73504e-29	Ca7	23172418	1	4.29534e-29	CM001770.1_Ca7	32808755	1	4.72151e-29	44:G>A	44	0.989247	0.592391	0.646739	0.353261	0.407609	0.23913	0.482928	0.456935	0.469931	36.1191	34.0725	0.965517
5825844|F|0-35:C>A-35:C>A	TGCAGCAGCAACATAAGCAGAGAGATCATTGCAACCTAGAAGAAGAAAATTGGGTTCCGGCGGTGGATG	TGCAGCAGCAACATAAGCAGAGAGATCATTGCAACCTAGAAGAAGAAAATTGGGTTCCGGCGGTGGATG	Ca7	33026116	1	4.73504e-29	Ca7	23383951	1	4.29534e-29	CM001770.1_Ca7	33026116	1	4.72151e-29	35:C>A	35	0.989247	0.570652	0.61413	0.38587	0.429348	0.184783	0.490017	0.473948	0.481983	20.1463	22.1818	0.982143
13144399|F|0-37:G>A-37:G>A	TGCAGAATGTTACCTAGAAGAGTTGAGAGACCGCAACGTGATTCAAGTAGTGGCACTGAAGTCCAATGG	TGCAGAATGTTACCTAGAAGAGTTGAGAGACCGCAACGTGATTCAAGTAGTGGCACTGAAGTCCAATGG	Ca7	32931210	1	2.203e-27	Ca7	23291012	1	1.99843e-27	CM001770.1_Ca7	32931210	1	2.19671e-27	37:G>A	37	0.913978	0.547059	0.570588	0.429412	0.452941	0.117647	0.495571	0.490035	0.492803	3.23364	3.94595	0.958333
5825588|F|0-48:C>T-48:C>T	TGCAGTGTCTTCAGGTGATTTTCCATTGTTCTGTCACCCCAATCTTTCCCCAACCCATAGATTGACTAA	TGCAGTGTCTTCAGGTGATTTTCCATTGTTCTGTCACCCCAATCTTTCCCCAACCCATAGATTGACTAA	Ca7	32931276	1	2.203e-27	Ca7	23291078	1	1.99843e-27	CM001770.1_Ca7	32931276	1	2.19671e-27	48:C>T	48	0.962366	0.597765	0.586592	0.413408	0.402235	0.184358	0.480884	0.485004	0.482944	8.16393	4.83471	0.907407
5826153|F|0-30:G>A-30:G>A	TGCAGAGATACCAAGTCCATTGATACCTGGGAAGTTTGTGACAGATGCAATTGTTACAGATCGGAAGAG	TGCAGAGATACCAAGTCCATTGATACCTGGGAAGTTTGTGACAGATGCAATTGTTAC	Ca7	32922162	1	1.29549e-18	Ca7	23281849	1	1.14905e-18	CM001770.1_Ca7	32922162	1	1.29178e-18	30:G>A	30	0.983871	0.617486	0.590164	0.409836	0.382514	0.20765	0.472394	0.483741	0.478067	23.2519	21.2143	0.965517
5825255|F|0-14:C>G-14:C>G	TGCAGATATTATAACCAAGAACCCAAATCCATAACCAAATGTCATTCCAGCCACCCACATAGACGGTGT	TGCAGATATTATAACCAAGAACCCAAATCCATAACCAAATGTCATTCCAGCCACCCACATAGACGGTGT	scaffold1348_1	150680	1	2.203e-27	Ca7	54718379	1	1.99843e-27	KB211292.1_scaffold1348_1	150680	1	2.19671e-27	14:C>G	14	0.967742	0.616667	0.583333	0.416667	0.383333	0.2	0.472778	0.486111	0.479444	7.11538	6.74167	0.982143
5826165|F|0-51:A>T-51:A>T	TGCAGCTTCTGAAATAAATGAACAAAAACAAAATGAACGTGAAATTTCAGCAAGGCATTACAGATCGGA	TGCAGCTTCTGAAATAAATGAACAAAAACAAAATGAACGTGAAATTTCAGCAAGGCATTAC	Ca7	32927373	1	1.8657e-22	Ca7	23287060	1	1.65482e-22	CM001770.1_Ca7	32927373	1	1.86037e-22	51:A>T	51	1	0.61828	0.580645	0.419355	0.38172	0.198925	0.47202	0.486993	0.479506	28.594	19.2362	0.965517
5825461|F|0-24:C>T-24:C>T	TGCAGGGGATGCTCCTTCATCAGACGAACCAATGCTTTTATTCCCAAAAAGAACATTTCAGCCTAGCAC	TGCAGGGGATGCTCCTTCATCAGACGAACCAATGCTTTTATTCCCAAAAAGAACATTTCAGCCTAGCAC	Ca7	31940027	1	4.73504e-29	Ca7	22338732	1	4.29534e-29	CM001770.1_Ca7	31940027	1	4.72151e-29	24:C>T	24	0.989247	0.619565	0.576087	0.423913	0.380435	0.195652	0.471408	0.488422	0.479915	19.6742	19.528	0.965517
8776073|F|0-59:T>C-59:T>C	TGCAGGTGTTTGATGAAGCTGACATGCTTCTTTGTGGGAGCTTCCAGAATAAAGTAATCTGCCTGATAA	TGCAGGTGTTTGATGAAGCTGACATGCTTCTTTGTGGGAGCTTCCAGAATAAAGTAATCTGCCTGATAA	Ca7	22289074	1	4.73504e-29	Ca7	10529311	1	4.29534e-29	CM001770.1_Ca7	22289074	1	4.72151e-29	59:T>C	59	0.935484	0.62069	0.511494	0.488506	0.37931	0.132184	0.470868	0.499736	0.485302	3.616	3.77885	0.928571
5825186|F|0-42:A>G-42:A>G	TGCAGAATTGGAGAATAGACTGCTTTCTCGGTTCGATGCAGCATCACAGAAAAGAGAATTGACCACAAT	TGCAGAATTGGAGAATAGACTGCTTTCTCGGTTCGATGCAGCATCACAGAAAAGAGAATTGACCACAAT	Ca7	33868121	1	4.73504e-29	Ca7	24181370	1	4.29534e-29	CM001770.1_Ca7	33868121	1	4.72151e-29	42:A>G	42	0.973118	0.707182	0.524862	0.475138	0.292818	0.232044	0.414151	0.498764	0.456457	12.3684	9.47273	0.965517
5825590|F|0-35:C>T-35:C>T	TGCAGTGTTATGTTATGTTTATAGCTTTTGATATGCGACAGACTTCACTTTTGCAGATGGACACTAGTC	TGCAGTGTTATGTTATGTTTATAGCTTTTGATATGCGACAGACTTCACTTTTGCAGATGGACACTAGTC	Ca7	33879393	1	4.73504e-29	Ca7	24192642	1	4.29534e-29	CM001770.1_Ca7	33879393	1	4.72151e-29	35:C>T	35	0.973118	0.685083	0.513812	0.486188	0.314917	0.198895	0.431489	0.499618	0.465554	12.2973	9.12264	0.982143
5825826|F|0-63:C>T-63:C>T	TGCAGATAGGTTTGTGTTAGATGGATTTTTCTTTATGTTTTTTCTAAATGTTTTCCTTATATTCAGTGC	TGCAGATAGGTTTGTGTTAGATGGATTTTTCTTTATGTTTTTTCTAAATGTTTTCCTTATATTCAGTGC	Ca7	34153309	1	4.73504e-29	Ca7	30963034	1	4.29534e-29	CM001770.1_Ca7	34153309	1	4.72151e-29	63:C>T	63	1	0.715054	0.521505	0.478495	0.284946	0.236559	0.407504	0.499075	0.453289	33.3885	25.8018	0.982759
13144419|F|0-66:C>T-66:C>T	TGCAGGGTAATTGCCAATTGAAGTACAAACACGATACAAACAAACCTATATTCACAGCTCTTTTCACTC	TGCAGGGTAATTGCCAATTGAAGTACAAACACGATACAAACAAACCTATATTCACAGCTCTTTTCACTC	Ca7	34254542	1	4.73504e-29	Ca7	31064070	1	4.29534e-29	CM001770.1_Ca7	34254542	1	4.72151e-29	66:C>T	66	0.849462	0.689873	0.436709	0.563291	0.310127	0.126582	0.427896	0.491988	0.459942	2.79545	2.68831	0.942308
8776179|F|0-29:G>A-29:G>A	TGCAGTTCTGCACATATCTCACTTCTAGTGTCTGGCAGTGCACAAGCCTGTTTTACAGATCGGAAGAGC	TGCAGTTCTGCACATATCTCACTTCTAGTGTCTGGCAGTGCACAAGCCTGTTTTAC	Ca7	33740780	1	2.0873e-21	Ca7	24054121	1	1.85136e-21	CM001770.1_Ca7	33740780	1	2.08133e-21	29:G>A	29	0.994624	0.72973	0.513514	0.486486	0.27027	0.243243	0.394449	0.499635	0.447042	45.4465	41.4862	1
5825122|F|0-12:A>C-12:A>C	TGCAGAAAAATGATAATGAACTTATTGATAACGGCTGGAGGACAATTCCTGGAAAAAATGAACATTATG	TGCAGAAAAATGATAATGAACTTATTGATAACGGCTGGAGGACAATTCCTGGAAAAAATGAACATTATG	Ca7	30060688	1	4.73504e-29	Ca7	20732178	1	4.29534e-29	CM001770.1_Ca7	30060688	1	4.72151e-29	12:A>C	12	0.983871	0.699454	0.502732	0.497268	0.300546	0.202186	0.420437	0.499985	0.460211	22.5769	5.12	0.965517
5825565|F|0-38:C>G-38:C>G	TGCAGTGATAGTTGTCCTGGCAAGTTTTATAATCTACGCTTTAGGAATATTGTATAAGTACTAAGTAGT	TGCAGTGATAGTTGTCCTGGCAAGTTTTATAATCTACGCTTTAGGAATATTGTATAAGTACTAAGTAGT	Ca7	33875993	1	4.73504e-29	Ca7	24189242	1	4.29534e-29	CM001770.1_Ca7	33875993	1	4.72151e-29	38:C>G	38	0.967742	0.688889	0.494444	0.505556	0.311111	0.183333	0.428642	0.499938	0.46429	9.53741	9.31068	0.982759
5826012|F|0-30:A>G-30:A>G	TGCAGAGTCTATCACAAGTTTCACAGGAACATCAAGCTTGGCCAGTTCATTGGACAGTCTTACAGATCG	TGCAGAGTCTATCACAAGTTTCACAGGAACATCAAGCTTGGCCAGTTCATTGGACAGTCTTAC	Ca7	33752408	1	3.26753e-25	Ca7	24065749	1	2.8982e-25	CM001770.1_Ca7	33752408	1	3.2582e-25	30:A>G	30	0.994624	0.713514	0.497297	0.502703	0.286486	0.210811	0.408824	0.499985	0.454405	19.9742	20.0943	0.965517
5825237|F|0-52:T>C-52:T>C	TGCAGAGTAACACCAACAGACCATGTAATTATACCTCTGATCGAAAGTGTGTTCGATGTCCGACATGTG	TGCAGAGTAACACCAACAGACCATGTAATTATACCTCTGATCGAAAGTGTGTTCGATGTCCGACATGTG	Ca7	33751946	1	4.73504e-29	Ca7	24065287	1	4.29534e-29	CM001770.1_Ca7	33751946	1	4.72151e-29	52:T>C	52	0.994624	0.718919	0.497297	0.502703	0.281081	0.216216	0.404149	0.499985	0.452067	24.6115	22.1509	0.982759
5825313|F|0-14:A>G-14:A>G	TGCAGCACTAACTCATTCAAAAGTTCATCAATTGTAGGTGTTGGAAATCGGTCTTTGACAGTTGCAATA	TGCAGCACTAACTCATTCAAAAGTTCATCAATTGTAGGTGTTGGAAATCGGTCTTTGACAGTTGCAATA	Ca7	657638	1	4.73504e-29	Ca7	44534660	1	4.29534e-29	CM001770.1_Ca7	657638	1	4.72151e-29	14:A>G	14	0.983871	0.737705	0.491803	0.508197	0.262295	0.229508	0.386993	0.499866	0.443429	16.7189	15.2182	0.948276
5826192|F|0-22:G>T-22:G>T	TGCAGAAACCTTGATCTCCCCTGCAAAACCAACATATCAAAGTTTCATCAAAAAAATTACAGATCGGAA	TGCAGAAACCTTGATCTCCCCTGCAAAACCAACATATCAAAGTTTCATCAAAAAAATTAC	Ca7	33706673	1	1.40329e-23	Ca7	24021592	1	1.24468e-23	CM001770.1_Ca7	33706673	1	1.39929e-23	22:G>T	22	1	0.731183	0.494624	0.505376	0.268817	0.225806	0.393109	0.499942	0.446526	43.9119	38.9905	0.982143
5825820|F|0-37:G>C-37:G>C	TGCAGAGCAGTTGCATTACATTTCTATTATAATTCAAGCTTATGATTTACAGGGTACAACTTGTGTTTA	TGCAGAGCAGTTGCATTACATTTCTATTATAATTCAAGCTTATGATTTACAGGGTACAACTTGTGTTTA	Ca7	30135559	1	4.73504e-29	Ca7	20805394	1	4.29534e-29	CM001770.1_Ca7	30135559	1	4.72151e-29	37:G>C	37	0.989247	0.695652	0.48913	0.51087	0.304348	0.184783	0.42344	0.499764	0.461602	14.1226	10.5612	0.982143
8776002|F|0-29:T>G-29:T>G	TGCAGAACTGTTGCTACTTTCTCCAGTCATATAATGTGCTACTCTACTCACCTTTTCATGGTACACAGC	TGCAGAACTGTTGCTACTTTCTCCAGTCATATAATGTGCTACTCTACTCACCTTTTCATGGTACACAGC	scaffold845	135547	1	2.203e-27	Ca7	34044110	1	1.99843e-27	KB210928.1_scaffold845	135547	1	2.19671e-27	29:T>G	29	0.967742	0.755556	0.466667	0.533333	0.244444	0.222222	0.369383	0.497778	0.43358	7.43671	6.18627	0.982759
5825609|F|0-64:A>G-64:A>G	TGCAGTTGGCAGATACACTATGTGGTTCACCTTACTACATGGCTCCAGAGATATTTATGGATCAAAAGT	TGCAGTTGGCAGATACACTATGTGGTTCACCTTACTACATGGCTCCAGAGATATTTATGGATCAAAAGT	Ca7	34377693	1	2.203e-27	Ca7	31184956	1	1.99843e-27	CM001770.1_Ca7	34377693	1	2.19671e-27	64:A>G	64	0.983871	0.748634	0.448087	0.551913	0.251366	0.196721	0.376362	0.49461	0.435486	13.3899	11.98	1
13144442|F|0-20:T>C-20:T>C	TGCAGTAAGTTTGCCATCAATCGAAGTTGAAAAACAAAACTGCATGAATTTGATGTCACAATAACTTAT	TGCAGTAAGTTTGCCATCAATCGAAGTTGAAAAACAAAACTGCATGAATTTGATGTCACAATAACTTAT	scaffold663	22344	1	4.73504e-29	Ca7	16474567	1	4.29534e-29	KB210795.1_scaffold663	22344	1	4.72151e-29	20:T>C	20	0.973118	0.961326	0.41989	0.58011	0.038674	0.381215	0.074357	0.487165	0.280761	11.7219	4.6988	0.948276
5825136|F|0-16:G>A-16:G>A	TGCAGAAACTACGGCAGGTGGTTTTTGTTTCTTGGCAGTGATTGTAGGTGTTACGATCCCACATTTATT	TGCAGAAACTACGGCAGGTGGTTTTTGTTTCTTGGCAGTGATTGTAGGTGTTACGATCCCACATTTATT	Ca7	28486227	1	2.203e-27	Ca7	19362729	1	1.99843e-27	CM001770.1_Ca7	28486227	1	2.19671e-27	16:G>A	16	0.994624	0.762162	0.427027	0.572973	0.237838	0.189189	0.362542	0.48935	0.425946	15.6012	16.1613	0.965517
10269538|F|0-25:C>A-25:C>A	TGCAGGTCTGGGATTTGAAGACTACCGACTGCATTCAAACATTTACAGATCGGAAGAGCGGTTCAGCAG	TGCAGGTCTGGGATTTGAAGACTACCGACTGCATTCAAACATTTAC	Ca7	9768842	1	5.19788e-16	Ca7	53434782	1	4.61035e-16	CM001770.1_Ca7	9768842	1	5.18303e-16	25:C>A	25	1	1	0.413978	0.586022	0	0.413978	0	0.485201	0.2426	50.4404	26.3011	0.965517
5825233|F|0-25:T>A-25:T>A	TGCAGAGGATGGCGATAAAGTGTAATTATTTCTTTCCACACCAAATCCCTAATAACAAACAATTACTCA	TGCAGAGGATGGCGATAAAGTGTAATTATTTCTTTCCACACCAAATCCCTAATAACAAACAATTACTCA	Ca7	36139682	2	2.203e-27	Ca7	32865347	2	1.99843e-27	CM001770.1_Ca7	36139682	2	2.19671e-27	25:T>A	25	0.983871	0.825137	0.404372	0.595628	0.174863	0.229508	0.288572	0.48171	0.385141	31.0114	26.3929	0.946429
15979732|F|0-51:C>T-51:C>T	TGCAGAATTGTACAGGCAAATTCTTTCAAAGGAAGTAGCTAAAAGTATGGCCGAGGAGGTATGCTTGCC	TGCAGAATTGTACAGGCAAATTCTTTCAAAGGAAGTAGCTAAAAGTATGGCCGAGGAGGTATGCTTGCC	Ca7	19667711	1	4.73504e-29	Ca7	8128801	1	4.29534e-29	CM001770.1_Ca7	19667711	1	4.72151e-29	51:C>T	51	0.930108	0.745665	0.34104	0.65896	0.254335	0.086705	0.379298	0.449464	0.414381	4.15894	3.2	0.964286
8776178|F|0-27:G>A-27:G>A	TGCAGCGTTGGTTGTTCCAATAGGGTCGGTCGGAAAATGGTGTAACTCACTTTTTACAGATCGGAAGAG	TGCAGCGTTGGTTGTTCCAATAGGGTCGGTCGGAAAATGGTGTAACTCACTTTTTAC	Ca7	13514044	1	2.78447e-20	Ca7	2352732	1	2.46973e-20	CM001770.1_Ca7	13514044	1	2.77651e-20	27:G>A	27	0.989247	0.831522	0.369565	0.630435	0.168478	0.201087	0.280187	0.465974	0.37308	48.7191	40.3375	0.965517
5825380|F|0-7:G>A-7:G>A	TGCAGCTGACCTAAAAATTCAAAATGAAAGTGAAAAAGTAAAGAATACAATTAGATGCAATTACAGATC	TGCAGCTGACCTAAAAATTCAAAATGAAAGTGAAAAAGTAAAGAATACAATTAGATGCAATTAC	Ca7	21669487	1	9.31791e-26	Ca7	9952917	1	8.26469e-26	CM001770.1_Ca7	21669487	1	9.29129e-26	7:G>A	7	0.978495	0.824176	0.351648	0.648352	0.175824	0.175824	0.28982	0.455984	0.372902	21.046	18.5714	1
8776014|F|0-35:A>G-35:A>G	TGCAGAGGCATAGCACCCCAACCCTTCAAAACCACATAAGTTCATCAAATATTAGTTTATGGTGGTAAT	TGCAGAGGCATAGCACCCCAACCCTTCAAAACCACATAAGTTCATCAAATATTAGTTTATGGTGGTAAT	Ca7	15918779	5	2.203e-27	Ca7	4624653	5	1.99843e-27	CM001770.1_Ca7	15918779	5	2.19671e-27	35:A>G	35	0.983871	0.814208	0.349727	0.650273	0.185792	0.163934	0.302547	0.454836	0.378692	23.1734	16.12	0.964286
5825354|F|0-21:C>T-21:C>T	TGCAGCCCTTAGTGCACCGTTCATTTCAACTTTTCAATTCAATGCTTGTATTGGAACAAGAAAATAATA	TGCAGCCCTTAGTGCACCGTTCATTTCAACTTTTCAATTCAATGCTTGTATTGGAACAAGAAAATAATA	Ca7	20154545	1	4.73504e-29	Ca7	8587968	1	4.29534e-29	CM001770.1_Ca7	20154545	1	4.72151e-29	21:C>T	21	0.989247	0.820652	0.336957	0.663043	0.179348	0.157609	0.294364	0.446834	0.370599	20.6057	16.4737	0.982759
5825848|F|0-66:T>C-66:T>C	TGCAGCAGGTGCAGCTGCTCTTTTGTACTACACATTGAATAGGAAAATACAGTCTCAAAATACAGTTAC	TGCAGCAGGTGCAGCTGCTCTTTTGTACTACACATTGAATAGGAAAATACAGTCTCAAAATACAGTTAC	Ca7	33186917	1	2.203e-27	Ca7	23532313	1	1.99843e-27	CM001770.1_Ca7	33186917	1	2.19671e-27	66:T>C	66	0.989247	0.820652	0.336957	0.663043	0.179348	0.157609	0.294364	0.446834	0.370599	23.3023	15.6184	0.948276
5825520|F|0-39:C>A-39:C>A	TGCAGTAGCCATGGTTGCAGTTGCCATGATTATCCTCTCCCTGTAACAAAAAAATCCCAGAAACACAAA	TGCAGTAGCCATGGTTGCAGTTGCCATGATTATCCTCTCCCTGTAACAAAAAAATCCCAGAAACACAAA	Ca7	33186983	1	7.9234e-27	Ca7	23532379	1	7.18762e-27	CM001770.1_Ca7	33186983	1	7.90076e-27	39:C>A	39	0.989247	0.842391	0.320652	0.679348	0.157609	0.163043	0.265536	0.435669	0.350603	23	7.54795	0.965517
13144417|F|0-47:A>G-47:A>G	TGCAGGATTAGAAAATATGTGTGTGGACCATCTCATTGACCATAATCACATGGAGTGGAATTATGTGAT	TGCAGGATTAGAAAATATGTGTGTGGACCATCTCATTGACCATAATCACATGGAGTGGAATTATGTGAT	Ca7	33251812	1	4.73504e-29	Ca7	23597208	1	4.29534e-29	CM001770.1_Ca7	33251812	1	4.72151e-29	47:A>G	47	0.897849	0.814371	0.245509	0.754491	0.185629	0.05988	0.302341	0.370469	0.336405	4.82716	2.97674	0.980769
5825424|F|0-45:G>A-45:G>A	TGCAGGACAAGAATTGGATTTGTCAACACTGCTAGCCTTTGACACGCGTGAAAATTTTTTCCCCTCACT	TGCAGGACAAGAATTGGATTTGTCAACACTGCTAGCCTTTGACACGCGTGAAAATTTTTTCCCCTCACT	Ca7	38228496	1	4.73504e-29	Ca7	34997549	1	4.29534e-29	CM001770.1_Ca7	38228496	1	4.72151e-29	45:G>A	45	0.983871	0.79235	0.278689	0.721311	0.20765	0.071038	0.329063	0.402042	0.365553	6.1686	6.03571	0.946429
10270032|F|0-52:G>A-52:G>A	TGCAGAGTCTTCAAAAAGCTAAAGTCATCCAGTGGCTTTGCTTCACACCACCGTCAACAATTACTAATG	TGCAGAGTCTTCAAAAAGCTAAAGTCATCCAGTGGCTTTGCTTCACACCACCGTCAACAATTACTAATG	Ca7	33361982	1	4.73504e-29	Ca7	23695828	1	4.29534e-29	CM001770.1_Ca7	33361982	1	4.72151e-29	52:G>A	52	0.962366	0.810056	0.256983	0.743017	0.189944	0.067039	0.307731	0.381886	0.344808	7.49143	7.04167	0.982759
13144408|F|0-21:A>G-21:A>G	TGCAGCCACTTTGCAGTCAGAAACATAGACATTAGGCACAATAAGTCGAACTTCGCGACCAAACCTTGT	TGCAGCCACTTTGCAGTCAGAAACATAGACATTAGGCACAATAAGTCGAACTTCGCGACCAAACCTTGT	Ca7	32237227	1	4.73504e-29	Ca7	22624673	1	4.29534e-29	CM001770.1_Ca7	32237227	1	4.72151e-29	21:A>G	21	0.924731	0.819767	0.226744	0.773256	0.180233	0.046512	0.295498	0.350663	0.32308	4.80702	5.19048	0.982759
11063989|F|0-42:T>A-42:T>A	TGCAGAAAACAGAGAGATGGGACTGCTTTCCACATTATTAGATTGGAATGAAGTTGATCCACCTTCGAG	TGCAGAAAACAGAGAGATGGGACTGCTTTCCACATTATTAGATTGGAATGAAGTTGATCCACCTTCGAG	Ca7	2813818	1	4.73504e-29	Ca7	46657996	1	4.29534e-29	CM001770.1_Ca7	2813818	1	4.72151e-29	42:T>A	42	0.935484	0.821839	0.229885	0.770115	0.178161	0.051724	0.292839	0.354076	0.323458	5.18023	4.44186	0.982143
5825808|F|0-7:T>G-7:T>G	TGCAGAATAATCATTAGCGACCATCTATCACAGTACTTATCATCACATGTATGTGAAAAACAAAAAACA	TGCAGAATAATCATTAGCGACCATCTATCACAGTACTTATCATCACATGTATGTGAAAAACAAAAAACA	Ca7	28486293	1	4.73504e-29	Ca7	19362795	1	4.29534e-29	CM001770.1_Ca7	28486293	1	4.72151e-29	7:T>G	7	1	0.897849	0.263441	0.736559	0.102151	0.16129	0.183432	0.38808	0.285756	46.0619	31.8	1
10269442|F|0-32:T>C-32:T>C	TGCAGTTTCAATTTTTTTGTTTGAGGCAAATATTATCTGTGAACCGTTGCTAAAAAGTCAATTTACAGA	TGCAGTTTCAATTTTTTTGTTTGAGGCAAATATTATCTGTGAACCGTTGCTAAAAAGTCAATTTACAGA	Ca7	11492852	1	7.9234e-27	Ca7	465446	1	7.18762e-27	CM001770.1_Ca7	11492852	1	7.90076e-27	32:T>C	32	0.983871	0.901639	0.234973	0.765027	0.098361	0.136612	0.177372	0.359521	0.268446	24.5105	15.6226	1
5825672|F|0-25:C>A-25:C>A	TGCAGACCAAAAACAATGAAAGAAACCTTACAGATCGGAAGAGCGGTTCAGCAGGAATGCCGAGACCGA	TGCAGACCAAAAACAATGAAAGAAACCTTAC	Ca7	33413574	1	4.12053e-08	Ca7	23744953	1	4.11166e-08	CM001770.1_Ca7	33413574	1	4.10876e-08	25:C>A	25	0.994624	0.827027	0.237838	0.762162	0.172973	0.064865	0.286107	0.362542	0.324324	35.2732	24.1957	0.965517
23870874|F|0-18:T>A-18:T>A	TGCAGCTTTATTGAAGACTCTTTCTAAAGCCTCCAACTGTTTCAAATGGGAAGTAGTAGTATCATCTAC	TGCAGCTTTATTGAAGACTCTTTCTAAAGCCTCCAACTGTTTCAAATGGGAAGTAGTAGTATCATCTAC	Ca7	29881275	1	4.73504e-29	Ca7	20553248	1	4.29534e-29	CM001770.1_Ca7	29881275	1	4.72151e-29	18:T>A	18	0.946237	0.920455	0.181818	0.818182	0.079545	0.102273	0.146436	0.297521	0.221978	5.70466	4.52778	0.982759
10269574|F|0-26:A>C-26:A>C	TGCAGTTTTCAAACCACATAGACCTAAAGCAGAGAGTGTCAACAACTTACAGATCGGAAGAGCGGTTCA	TGCAGTTTTCAAACCACATAGACCTAAAGCAGAGAGTGTCAACAACTTAC	Ca7	32306678	1	3.67104e-18	Ca7	22692828	1	3.25609e-18	CM001770.1_Ca7	32306678	1	3.66055e-18	26:A>C	26	0.994624	0.827027	0.216216	0.783784	0.172973	0.043243	0.286107	0.338934	0.31252	33.2678	25.5349	0.982759
5825163|F|0-43:A>G-43:A>G	TGCAGAAGAGGCGGAAGAAAAGGAGCACCTGCTAGAGGAGGTGAGCAAATTTCTTTATGAACTAGGCTT	TGCAGAAGAGGCGGAAGAAAAGGAGCACCTGCTAGAGGAGGTGAGCAAATTTCTTTATGAACTAGGCTT	Ca7	5420111	2	4.73504e-29	Ca7	49214276	2	4.29534e-29	CM001770.1_Ca7	5420111	2	4.72151e-29	43:A>G	43	0.994624	0.935135	0.210811	0.789189	0.064865	0.145946	0.121315	0.332739	0.227027	26.799	17.2326	1
5825169|F|0-13:G>C-13:G>C	TGCAGAAGGATCTGGAGGTTGTGAATGCTGGTGGAGAGCGTAAGCGTCTCCTAAATATAGCAATGCAAC	TGCAGAAGGATCTGGAGGTTGTGAATGCTGGTGGAGAGCGTAAGCGTCTCCTAAATATAGCAATGCAAC	Ca7	5423690	1	4.73504e-29	Ca7	49217855	1	4.29534e-29	CM001770.1_Ca7	5423690	1	4.72151e-29	13:G>C	13	0.989247	0.951087	0.206522	0.793478	0.048913	0.157609	0.093041	0.327741	0.210391	11.0878	6.45238	0.982759
30068506|F|0-24:T>C-24:T>C	TGCAGATAAACCTTCAGAGTTCAATTGTAATGAAAATGAAATTTCTAGTTCTCCTTCCACACTCTAAGA	TGCAGATAAACCTTCAGAGTTCAATTGTAATGAAAATGAAATTTCTAGTTCTCCTTCCACACTCTAAGA	Ca7	34300384	1	4.73504e-29	Ca7	31109912	1	4.29534e-29	CM001770.1_Ca7	34300384	1	4.72151e-29	24:T>C	24	0.967742	0.861111	0.188889	0.811111	0.138889	0.05	0.239198	0.30642	0.272809	6.69565	6.25	1
37050109|F|0-62:A>G-62:A>G	TGCAGTCCATATAAATTTCATCAAATAATAAAGAGTGTGTTACTAGCATTCCTCAATTAGAAAAAAAAA	TGCAGTCCATATAAATTTCATCAAATAATAAAGAGTGTGTTACTAGCATTCCTCAATTAGAAAAAAAAA	Ca7	2777229	1	4.73504e-29	Ca7	46621328	1	4.29534e-29	CM001770.1_Ca7	2777229	1	4.72151e-29	62:A>G	62	0.962366	0.916201	0.178771	0.821229	0.083799	0.094972	0.153553	0.293624	0.223589	5.5873	4.60526	0.928571
8776043|F|0-30:A>G-30:A>G	TGCAGCCTTCACAGCTTCTGCATCATCCGGATTGTATCTCACAGTCCAACCATGTGCTTTAGGAAATAT	TGCAGCCTTCACAGCTTCTGCATCATCCGGATTGTATCTCACAGTCCAACCATGTGCTTTAGGAAATAT	Ca7	5772982	1	4.73504e-29	Ca7	49549398	1	4.29534e-29	CM001770.1_Ca7	5772982	1	4.72151e-29	30:A>G	30	0.956989	0.94382	0.168539	0.831461	0.05618	0.11236	0.106047	0.280268	0.193157	5.35204	3.34375	1
5825616|F|0-17:A>T-17:A>T	TGCAGTTTCTGGGGCAAAAAAATCGATCGTGTGTTACTTCTAAACCATTTATTTTTTCACAATAACTAA	TGCAGTTTCTGGGGCAAAAAAATCGATCGTGTGTTACTTCTAAACCATTTATTTTTTCACAATAACTAA	Ca7	10860207	1	4.73504e-29	Ca7	54487322	1	4.29534e-29	CM001770.1_Ca7	10860207	1	4.72151e-29	17:A>T	17	0.994624	0.891892	0.194595	0.805405	0.108108	0.086486	0.192841	0.313455	0.253148	24.9742	23.4048	1
37050163|F|0-55:G>A-55:G>A	TGCAGGGACAGAAAATTCCCATGTAAGTCAATAATAACATGCACAACCAAACTAGGTACTTGTTTGGCA	TGCAGGGACAGAAAATTCCCATGTAAGTCAATAATAACATGCACAACCAAACTAGGTACTTGTTTGGCA	Ca7	5271294	1	4.73504e-29	Ca7	49065770	1	4.29534e-29	CM001770.1_Ca7	5271294	1	4.72151e-29	55:G>A	55	0.876344	0.93865	0.08589	0.91411	0.06135	0.02454	0.115172	0.157025	0.136098	3.38202	2.66667	1
5826081|F|0-39:G>C-39:G>C	TGCAGCCAATAGCAAGAGGCTATACTATTCATTTGAAATGTATTAGTTTGATTACAGATCGGAAGAGCG	TGCAGCCAATAGCAAGAGGCTATACTATTCATTTGAAATGTATTAGTTTGATTAC	Ca7	5658509	1	7.27265e-21	Ca7	49440553	1	6.45061e-21	CM001770.1_Ca7	5658509	1	7.25187e-21	39:G>C	39	0.994624	0.951351	0.189189	0.810811	0.048649	0.140541	0.092564	0.306793	0.199679	35.7198	21.7838	1
5825130|F|0-19:C>T-19:C>T	TGCAGAAAAGTTCTTACAGCAAATATAAGTTCTTTAGACCATCGAAGCTCATGGGGATTTGTCCACTTA	TGCAGAAAAGTTCTTACAGCAAATATAAGTTCTTTAGACCATCGAAGCTCATGGGGATTTGTCCACTTA	scaffold1466	204158	1	4.73504e-29	Ca7	29851424	1	4.29534e-29	KB211383.1_scaffold1466	204158	1	4.72151e-29	19:C>T	19	0.978495	0.928571	0.17033	0.82967	0.071429	0.098901	0.132653	0.282635	0.207644	10.4694	6.21622	0.982143
8776129|F|0-64:C>T-64:C>T	TGCAGTCCCTGCTAATGAAGAAGAAATCTGGGGTGCAACTTTCAAGGTAACAAAATAAAACCAACATAA	TGCAGTCCCTGCTAATGAAGAAGAAATCTGGGGTGCAACTTTCAAGGTAACAAAATAAAACCAACATAA	Ca7	5907800	1	4.73504e-29	Ca7	49681402	1	4.29534e-29	CM001770.1_Ca7	5907800	1	4.72151e-29	64:C>T	64	0.919355	0.929825	0.116959	0.883041	0.070175	0.046784	0.130502	0.206559	0.16853	3.97872	2.90476	1
5825286|F|0-20:C>T-20:C>T	TGCAGATTGTTTCTGCTGTTCTAGGCTCTATTGCTGGACTTCCAAATTTTGTAACTGGTGGTGAAGGGA	TGCAGATTGTTTCTGCTGTTCTAGGCTCTATTGCTGGACTTCCAAATTTTGTAACTGGTGGTGAAGGGA	Ca7	6133284	1	4.73504e-29	Ca7	49901713	1	4.29534e-29	CM001770.1_Ca7	6133284	1	4.72151e-29	20:C>T	20	0.973118	0.944751	0.160221	0.839779	0.055249	0.104972	0.104392	0.2691	0.186746	8.89109	6.96774	1
5825241|F|0-42:G>A-42:G>A	TGCAGAGTTTATGGAAATAAACTGAATACATCTTATGGACATGTAATAAGTTGTTTCCATAAGCTTTCC	TGCAGAGTTTATGGAAATAAACTGAATACATCTTATGGACATGTAATAAGTTGTTTCCATAAGCTTTCC	Ca7	32235179	1	4.73504e-29	Ca7	22622780	1	4.29534e-29	CM001770.1_Ca7	32235179	1	4.72151e-29	42:G>A	42	0.844086	0.987261	0.031847	0.968153	0.012739	0.019108	0.025153	0.061666	0.043409	15.8424	7.5	1
10267096|F|0-24:T>A-24:T>A	TGCAGATGCTGTGAAAGTGAGAATTTATGTTACAGATCGGAAGAGCGGTTCAGCAGGAATGCCGAGACC	TGCAGATGCTGTGAAAGTGAGAATTTATGTTAC	Ca7	28480045	1	3.98171e-09	Ca7	19356547	1	3.53164e-09	CM001770.1_Ca7	28480045	1	3.97033e-09	24:T>A	24	1	0.94086	0.177419	0.822581	0.05914	0.11828	0.111285	0.291883	0.201584	44.7913	30.3056	1
5826089|F|0-22:G>A-22:G>A	TGCAGGCAAAACAAATATGAAAGCATTACATCTTTACAACTTCATTATTTAGATTACAGATCGGAAGAG	TGCAGGCAAAACAAATATGAAAGCATTACATCTTTACAACTTCATTATTTAGATTAC	Ca7	5781790	1	5.98482e-22	Ca7	49556634	1	5.30834e-22	CM001770.1_Ca7	5781790	1	5.96772e-22	22:G>A	22	1	0.946237	0.177419	0.822581	0.053763	0.123656	0.101746	0.291883	0.196815	41.8937	24.9429	1
5825817|F|0-23:T>C-23:T>C	TGCAGACGTCGCTGGTCCCGTCGTCCGCAAAAATCAACTCCGAGGAGTTCTTTTCAAGTACGGTCCTAA	TGCAGACGTCGCTGGTCCCGTCGTCCGCAAAAATCAACTCCGAGGAGTTCTTTTCAAGTACGGTCCTAA	Ca7	5830588	1	4.73504e-29	Ca7	49604106	1	4.29534e-29	CM001770.1_Ca7	5830588	1	4.72151e-29	23:T>C	23	0.994624	0.951351	0.172973	0.827027	0.048649	0.124324	0.092564	0.286107	0.189335	24.0966	14.9118	1
5825481|F|0-44:G>A-44:G>A	TGCAGGTATTTTCATCTTTAGTTGGTAATAAGTTCAGAATGACAGGAGGGAATTTCATTGGTATTGATA	TGCAGGTATTTTCATCTTTAGTTGGTAATAAGTTCAGAATGACAGGAGGGAATTTCATTGGTATTGATA	Ca7	5724912	1	4.73504e-29	Ca7	49506777	1	4.29534e-29	CM001770.1_Ca7	5724912	1	4.72151e-29	44:G>A	44	0.989247	0.951087	0.163043	0.836957	0.048913	0.11413	0.093041	0.272921	0.182981	24.1505	16.5	1
5825712|F|0-5:C>T-5:C>T	TGCAGCCCTCCTTTTTTATTGATCGTGAGATTTACAGATCGGAAGAGCGGTTCAGCAGGAATGCCGAGA	TGCAGCCCTCCTTTTTTATTGATCGTGAGATTTAC	Ca7	6141526	1	3.69366e-10	Ca7	49909955	1	3.27615e-10	CM001770.1_Ca7	6141526	1	3.68311e-10	5:C>T	5	0.989247	0.967391	0.163043	0.836957	0.032609	0.130435	0.063091	0.272921	0.168006	19	8.09375	0.982759
10263646|F|0-23:A>G-23:A>G	TGCAGAAAGAAAACCCATTTTCCACCAACACCAATTTTCATTAGAGTACTAGTATGCTTCTAAGCTTGG	TGCAGAAAGAAAACCCATTTTCCACCAACACCAATTTTCATTAGAGTACTAGTATGCTTCTAAGCTTGG	Ca7	2321238	1	4.73504e-29	Ca7	46174318	1	4.29534e-29	CM001770.1_Ca7	2321238	1	4.72151e-29	23:A>G	23	0.994624	0.918919	0.162162	0.837838	0.081081	0.081081	0.149014	0.271731	0.210373	15.9645	12.1081	0.965517
37050135|F|0-43:T>C-43:T>C	TGCAGTTATATATCAATTTTCTCGTATATAAAACTTTTGTTATTATGTTTATTCTACAGTTACAGATCG	TGCAGTTATATATCAATTTTCTCGTATATAAAACTTTTGTTATTATGTTTATTCTACAGTTAC	Ca7	11811091	1	3.26753e-25	Ca7	774955	1	2.8982e-25	CM001770.1_Ca7	11811091	1	3.2582e-25	43:T>C	43	0.983871	0.928962	0.153005	0.846995	0.071038	0.081967	0.131984	0.25919	0.195587	8.34328	6.06897	1
10265460|F|0-28:G>A-28:G>A	TGCAGGCGCCAATTATCTAATCATCATCGTGTTCTTGGTCCCTTATCCACTTCGTTGCCACCCACTTCT	TGCAGGCGCCAATTATCTAATCATCATCGTGTTCTTGGTCCCTTATCCACTTCGTTGCCACCCACTTCT	Ca7	11673106	1	4.73504e-29	Ca7	639465	1	4.29534e-29	CM001770.1_Ca7	11673106	1	4.72151e-29	28:G>A	28	0.983871	0.928962	0.153005	0.846995	0.071038	0.081967	0.131984	0.25919	0.195587	16.5174	12.8965	0.965517
10264409|F|0-26:A>G-26:A>G	TGCAGATTAGGCAATAATTTCCTGAGAAGGCTTAGGTTCTTATTATATTTATTCATGCTCTTTGAACTC	TGCAGATTAGGCAATAATTTCCTGAGAAGGCTTAGGTTCTTATTATATTTATTCATGCTCTTTGAACTC	Ca7	18807876	1	4.73504e-29	Ca7	7307415	1	4.29534e-29	CM001770.1_Ca7	18807876	1	4.72151e-29	26:A>G	26	0.978495	0.945055	0.148352	0.851648	0.054945	0.093407	0.103852	0.252687	0.17827	7.535	5.875	0.982143
23887242|F|0-32:T>C-32:T>C	TGCAGGCACCAATGTTAGATACCACACACATGTAATTTACAGATCGGAAGAGCGGTTCAGCAGGAATGC	TGCAGGCACCAATGTTAGATACCACACACATGTAATTTAC	Ca7	11716008	1	8.6944e-13	Ca7	679990	1	7.71164e-13	CM001770.1_Ca7	11716008	1	8.66956e-13	32:T>C	32	0.994624	0.92973	0.156757	0.843243	0.07027	0.086486	0.130665	0.264368	0.197516	42.0792	21.4667	0.982143
5825968|F|0-7:A>G-7:A>G	TGCAGCTATAGGGTATTATGTGCATCATGGAACGGTTAGTTCTTATTTACAGATCGGAAGAGCGGTTCA	TGCAGCTATAGGGTATTATGTGCATCATGGAACGGTTAGTTCTTATTTAC	Ca7	5768978	1	3.67104e-18	Ca7	49545394	1	3.25609e-18	CM001770.1_Ca7	5768978	1	3.66055e-18	7:A>G	7	0.994624	0.951351	0.156757	0.843243	0.048649	0.108108	0.092564	0.264368	0.178466	23.7488	16.7333	0.982759
10263617|F|0-5:A>G-5:A>G	TGCAGAAACAAAAAGGCAGCTTTTGCGATGGGGAAATCTTGGGCATCTATGCTTTCCTCCATTTTACCC	TGCAGAAACAAAAAGGCAGCTTTTGCGATGGGGAAATCTTGGGCATCTATGCTTTCCTCCATTTTACCC	Ca7	9066860	1	4.73504e-29	Ca7	52758079	1	4.29534e-29	CM001770.1_Ca7	9066860	1	4.72151e-29	5:A>G	5	0.983871	0.907104	0.147541	0.852459	0.092896	0.054645	0.168533	0.251545	0.210039	10.3385	9.5	1
10267726|F|0-31:C>T-31:C>T	TGCAGTCTAGACTACAACTTTTGATTATTGACGATGATAGTGATGGATATATTTACAGATCGGAAGAGC	TGCAGTCTAGACTACAACTTTTGATTATTGACGATGATAGTGATGGATATATTTAC	Ca7	9080663	1	2.0873e-21	Ca7	52771882	1	1.85136e-21	CM001770.1_Ca7	9080663	1	2.08133e-21	31:C>T	31	0.983871	0.918033	0.147541	0.852459	0.081967	0.065574	0.150497	0.251545	0.201021	36.9539	28.2941	1
23886781|F|0-24:C>T-24:C>T	TGCAGTTGCTTGTTTCATAAGTCACTGTGGTTGGAATTCAACACTTGAGACAGTTGTAGCTGGTGTCCC	TGCAGTTGCTTGTTTCATAAGTCACTGTGGTTGGAATTCAACACTTGAGACAGTTGTAGCTGGTGTCCC	Ca7	11838397	1	4.73504e-29	Ca7	791995	1	4.29534e-29	CM001770.1_Ca7	11838397	1	4.72151e-29	24:C>T	24	0.989247	0.923913	0.146739	0.853261	0.076087	0.070652	0.140595	0.250414	0.195504	24.6368	20.9643	0.982759
15989435|F|0-26:C>T-26:C>T	TGCAGATTGATTTGAGCATTTTTCTTCCTAGTGGACCTTCAAATATTGACTTTTACAGATCGGAAGAGC	TGCAGATTGATTTGAGCATTTTTCTTCCTAGTGGACCTTCAAATATTGACTTTTAC	Ca7	39616333	1	2.0873e-21	Ca7	36287976	1	1.85136e-21	CM001770.1_Ca7	39616333	1	2.08133e-21	26:C>T	26	0.924731	0.953488	0.087209	0.912791	0.046512	0.040698	0.088697	0.159208	0.123952	8.74468	3.625	0.977273
10265561|F|0-5:G>T-5:G>T	TGCAGGGCTCAGAGGCTGTAATTGAGAAACACTATCTTGATTATTGACCTTGTCTTCCTCCATCGGAAT	TGCAGGGCTCAGAGGCTGTAATTGAGAAACACTATCTTGATTATTGACCTTGTCTTCCTCCATCGGAAT	Ca7	9049044	1	4.73504e-29	Ca7	52740285	1	4.29534e-29	CM001770.1_Ca7	9049044	1	4.72151e-29	5:G>T	5	0.994624	0.908108	0.140541	0.859459	0.091892	0.048649	0.166896	0.241578	0.204237	26.441	18.4242	0.982759
10266313|F|0-47:T>A-47:T>A	TGCAGTTACTACTATGGTTAGCTGGTGATTGTTGCAATGTAGACAATTGAATTCATCACATTACGAATG	TGCAGTTACTACTATGGTTAGCTGGTGATTGTTGCAATGTAGACAATTGAATTCATCACATTACGAATG	Ca7	9125538	1	4.73504e-29	Ca7	52816757	1	4.29534e-29	CM001770.1_Ca7	9125538	1	4.72151e-29	47:T>A	47	0.994624	0.908108	0.140541	0.859459	0.091892	0.048649	0.166896	0.241578	0.204237	44.1897	31.1515	0.982759
10263674|F|0-23:G>T-23:G>T	TGCAGAAATAAATAATTGTGTGTGTAGTTTATCAATTTGGCTCCATTTGATGAAAAGTTTCTGTTAGGA	TGCAGAAATAAATAATTGTGTGTGTAGTTTATCAATTTGGCTCCATTTGATGAAAAGTTTCTGTTAGGA	Ca7	14285018	1	4.73504e-29	Ca7	3097922	1	4.29534e-29	CM001770.1_Ca7	14285018	1	4.72151e-29	23:G>T	23	0.962366	0.944134	0.106145	0.893855	0.055866	0.050279	0.10549	0.189757	0.147623	11.4568	12	0.982143
36360319|F|0-18:A>G-18:A>G	TGCAGCTTAGCCCAATGCAGATAAGAGAGTTTGGTCACCATATCCAATCTGCAACTCTTTCTAGAAAAC	TGCAGCTTAGCCCAATGCAGATAAGAGAGTTTGGTCACCATATCCAATCTGCAACTCTTTCTAGAAAAC	Ca7	47363178	1	4.73504e-29	Ca7	43134311	1	4.29534e-29	CM001770.1_Ca7	47363178	1	4.72151e-29	18:A>G	18	1	0.956989	0.129032	0.870968	0.043011	0.086022	0.082322	0.224766	0.153544	35.4211	20.1923	0.982759
5826198|F|0-24:G>T-24:G>T	TGCAGGGATCTCATTTCACCTTCAGCAGAACCACTCAAACGTGCATATCCAGGCTCATTACAGATCGGA	TGCAGGGATCTCATTTCACCTTCAGCAGAACCACTCAAACGTGCATATCCAGGCTCATTAC	Ca7	47844783	1	4.01006e-24	Ca7	43575807	1	3.5568e-24	CM001770.1_Ca7	47844783	1	3.99861e-24	24:G>T	24	0.994624	0.945946	0.124324	0.875676	0.054054	0.07027	0.102264	0.217736	0.16	28.2146	17.8214	1
10264616|F|0-8:C>T-8:C>T	TGCAGCACCTCCATCGACAAGCTCAAACTCGTCGACGTTGGAACCGGTGCAGGTCTTCCGGGAGTAATT	TGCAGCACCTCCATCGACAAGCTCAAACTCGTCGACGTTGGAACCGGTGCAGGTCTTCCGGGAGTAATT	Ca7	9230726	1	4.73504e-29	Ca7	52909826	1	4.29534e-29	CM001770.1_Ca7	9230726	1	4.72151e-29	8:C>T	8	0.989247	0.934783	0.119565	0.880435	0.065217	0.054348	0.121928	0.210539	0.166233	11.0302	7.92857	0.965517
30068767|F|0-56:C>A-56:C>A	TGCAGCTTCTTTTCCAACATCTGTGTCACTCACAAATCCGTCAAACTGTCTAACTGCTGCATACACATT	TGCAGCTTCTTTTCCAACATCTGTGTCACTCACAAATCCGTCAAACTGTCTAACTGCTGCATACACATT	Ca7	42272698	2	4.73504e-29	Ca7	38505116	2	4.29534e-29	CM001770.1_Ca7	42272698	2	4.72151e-29	56:C>A	56	0.973118	0.944751	0.104972	0.895028	0.055249	0.049724	0.104392	0.187906	0.146149	8.62562	6.3	0.982759
[truncated: 65 more rows]
