# Supplementary material for: Whole Genome Diversity, Population Structure, and Linkage Disequilibrium Analysis of Chickpea (Cicer arietinum L.) Genotypes Using Genome-Wide DArTseq-Based SNP Markers
Source: Genes (Basel). 2019 Sep 4;10(9):676. doi: 10.3390/genes10090676 (PMC6770975; doi:10.3390/genes10090676)
Supplement: Supplementary file 1 [file genes-10-00676-s001.zip › Supplementary Table S3.csv]

						Table S2: Kinship matrix between pair of 186 chickpea genotypes based on DArTseq-SNP markers
	G1	G2	G3	G4	G5	G6	G7	G8	G9	G10	G11	G12	G13	G14	G15	G16	G17	G18	G19	G20	G21	G22	G23	G24	G25	G26	G27	G28	G29	G30	G31	G32	G33	G34	G35	G36	G37	G38	G39	G40	G41	G42	G43	G44	G45	G46	G47	G48	G49
G1	2.497101788	-0.796381107	-0.466871097	-0.788853212	-0.414891408	-0.451300089	1.682457555	-0.596891877	-0.372715157	-0.394025112	-0.480080693	-0.698561401	-0.465153706	-0.611475385	0.065677418	-0.395527829	-0.406189962	-0.348299587	-0.380157183	-0.491487029	-0.320406301	-0.462878164	-0.613307269	-0.431406981	-0.81226697	-0.624756539	-0.604505642	-0.365387624	-0.404515506	-0.578158008	-0.255388755	-0.255503248	-0.198657619	-0.229255795	-0.341959553	-0.57466598	-0.266981142	-0.380085625	-0.572605111	-0.523587921	-0.602788251	-0.677537677	-0.00377672	0.102715809	-0.615783174	-0.387728013	-0.791486544	-0.617257267	-0.333873506
G2	-0.796381107	1.207427314	0.397620398	0.11822957	-0.189269217	0.258797991	-0.647397472	0.576386449	-0.258895095	-0.25092354	0.344481471	0.283056134	0.13048029	0.670943113	-0.289006677	-0.390847939	-0.252440568	0.196757256	-0.197126279	0.407609887	-0.081474334	0.393627465	0.448168928	-0.179165236	0.6032493	0.287650153	0.427689046	0.038585581	-0.067091187	0.584472496	-0.36517295	0.268257951	0.003006972	-0.019605337	-0.124323229	0.556021058	-0.283596896	-0.420658978	0.209365765	0.689619736	0.290984753	1.062737156	-0.446305344	-0.286573706	0.325905029	0.013583236	0.514889553	0.361698312	0.482702791
G3	-0.466871097	0.397620398	1.25153563	-0.034074353	-0.408122026	0.33276028	-0.456309144	0.397462971	-0.139679564	-0.28876338	0.532907843	0.045569636	0.074006762	0.492019635	-0.297565006	-0.229041121	-0.290280408	0.025819644	-0.415979088	0.518839552	-0.063413109	1.207613365	0.258597629	-0.368736535	0.504184485	0.068797344	0.419130716	-0.007240125	-0.264648353	0.277775157	-0.325816082	0.217108334	0.215390944	0.184792768	-0.159501113	0.27860523	-0.451872552	-0.221584784	-0.020134866	0.460119105	0.223863404	0.455238853	-0.345723501	-0.31642768	0.240149992	-0.050876158	0.477049714	0.499547531	0.458172729
G4	-0.788853212	0.11822957	-0.034074353	1.486016693	0.483747537	-0.260741289	-0.663827176	0.352324221	0.286347799	0.696274624	-0.105846969	0.51152633	0.231176626	-0.050904781	-0.167014697	0.234253617	0.532378314	-0.006009328	0.555749138	-0.066676151	0.487726159	-0.016771643	-0.004821466	0.219670109	0.315300142	0.255248717	0.224922462	0.102014541	0.315772425	-0.054854779	0.193379721	0.065491367	-0.210407433	-0.131865436	0.490130506	-0.054024707	0.466616566	0.199118668	0.256822992	-0.327705211	0.492835396	0.074693719	0.287936385	-0.231130613	0.187025376	0.28464472	0.338742524	0.14562195	-0.047484311
G5	-0.414891408	-0.189269217	-0.408122026	0.483747537	1.642986194	-0.142327207	-0.204682798	-0.082948427	0.322241262	0.457986678	-0.293557762	0.33978727	-0.007111321	-0.198686242	-0.120473412	0.395258986	0.403230541	-0.167100567	0.599628468	-0.107979395	0.23346648	-0.398805182	-0.16857466	0.521759116	-0.173211615	0.166030275	-0.141139346	0.095316717	0.213244205	-0.154721043	0.511440461	-0.164810713	-0.147894415	0.029139933	0.432855529	-0.151229015	0.603664336	0.392067502	0.183576283	-0.18000962	-0.027619827	-0.14496054	0.448941754	-0.141998041	-0.019319105	0.163482813	-0.149769233	-0.249721366	-0.139364709
G6	-0.451300089	0.258797991	0.33276028	-0.260741289	-0.142327207	0.888708241	-0.360879473	0.210725366	-0.158713976	-0.315783658	0.545816896	-0.042675618	0.129507102	0.441041757	-0.071699519	-0.117639717	-0.343920241	0.068010207	-0.264648353	0.44124212	-0.01323668	0.318119525	0.300788191	-0.007111321	0.232264306	0.110987907	0.251026799	0.026964571	-0.0068394	0.354571141	0.001203712	0.009075086	0.076568537	0.085899692	-0.364872406	0.336767525	-0.284570084	-0.13946489	0.077956761	0.465042291	0.079717086	0.303106669	-0.428644844	-0.101210014	0.202481891	-0.139121412	0.292974064	0.419288143	0.332660099
G7	1.682457555	-0.647397472	-0.456309144	-0.663827176	-0.204682798	-0.360879473	2.464986584	-0.49582344	-0.311576051	-0.41806858	-0.440237231	-0.477704969	-0.430634155	-0.494435216	0.145450211	-0.446190851	-0.483472539	-0.319103947	-0.36427132	-0.512868542	-0.368407369	-0.452316211	-0.427056258	-0.434154806	-0.522199697	-0.560955479	-0.458183963	-0.447994112	-0.415249197	-0.445146106	-0.359290887	-0.082562014	-0.190757622	-0.269270996	-0.464495373	-0.425682345	-0.317644165	-0.430748648	-0.562043159	-0.387914064	-0.493733948	-0.597764884	0.179812335	0.10795385	-0.421546296	-0.315941086	-0.506743182	-0.470935588	-0.296691999
G8	-0.596891877	0.576386449	0.397462971	0.352324221	-0.082948427	0.210725366	-0.49582344	1.313590677	-0.27768621	-0.080715819	0.315042534	0.272250884	0.08506962	0.489772716	-0.243910862	-0.297836927	-0.191373021	-0.042976161	-0.223903261	0.335579663	-0.01242092	0.385484171	0.527870164	-0.331054123	0.422078903	0.151732999	0.454151172	-0.014810955	0.020595915	0.342077124	-0.274823892	0.196227727	0.165228827	0.044124166	-0.188367587	0.332259374	-0.217205438	-0.301028411	0.147983363	0.348732013	0.354714256	0.655300547	-0.401209529	-0.249463758	0.158044409	-0.122333918	0.394944131	0.340245241	0.4266443
G9	-0.372715157	-0.258895095	-0.139679564	0.286347799	0.322241262	-0.158713976	-0.311576051	-0.27768621	1.525030083	0.297854316	-0.336564085	-0.041287394	0.218739855	-0.156509991	-0.192761245	0.645067761	0.490660034	-0.092980851	0.319708111	-0.273435668	0.310248151	-0.127700764	-0.294101602	0.489400615	-0.375935264	0.085756576	-0.234722822	0.009719107	0.2767161	-0.232332787	0.367279831	-0.258394189	0.298899062	0.350821504	0.38718725	-0.196897294	0.262519004	0.636552366	0.060711297	-0.204382255	-0.171780456	-0.23055815	0.493779961	-0.200976096	-0.206071022	0.232278618	-0.280620086	-0.2980516	-0.272877516
G10	-0.394025112	-0.25092354	-0.28876338	0.696274624	0.457986678	-0.315783658	-0.41806858	-0.080715819	0.297854316	1.410537376	-0.32859253	0.208922106	0.173472301	-0.302931852	-0.03305823	0.301661198	0.676982603	0.215791668	0.742944714	-0.140352208	0.267642553	-0.284770446	-0.339369156	0.265782046	-0.125725765	0.069770532	-0.059048075	0.198703632	0.284687655	-0.400050291	0.351293787	-0.143944417	-0.252140025	-0.043162212	0.741213012	-0.399220218	0.712375161	0.285159937	0.119260005	-0.380085625	0.203540949	-0.28381157	0.594919956	-0.019977438	-0.09162125	0.306799059	-0.083649695	-0.196911605	-0.358074402
G11	-0.480080693	0.344481471	0.532907843	-0.105846969	-0.293557762	0.545816896	-0.440237231	0.315042534	-0.336564085	-0.32859253	1.129286042	0.035021996	0.095402587	0.524063282	-0.246887672	-0.220955074	-0.274208494	0.02325787	-0.447822373	0.628079906	0.061798977	0.518267088	0.221430434	-0.123736454	0.413778182	0.114150768	0.432540674	0.035451343	-0.174041687	0.384353556	-0.120745332	0.089434655	0.101027041	0.070428865	-0.383005189	0.36654994	-0.387885441	-0.232132424	0.022556602	0.425613865	0.178710343	0.415409703	-0.452101537	-0.220497103	0.232264306	-0.221141124	0.439882519	0.600802018	0.389062069
G12	-0.698561401	0.283056134	0.045569636	0.51152633	0.33978727	-0.042675618	-0.477704969	0.272250884	-0.041287394	0.208922106	0.035021996	1.493573212	0.19103262	0.204428267	-0.135285906	0.042378152	0.329855027	0.102916171	0.081706397	0.215276451	0.120161635	0.028266926	0.120075765	0.03578051	0.38429631	0.32690684	0.288594718	0.261517193	0.177136068	-0.089674874	0.153235715	0.139811446	-0.205298196	-0.227910506	0.135875759	-0.099492623	0.027179245	0.036524712	0.280565917	-0.000499367	0.383480549	0.194267039	0.018864212	-0.162134446	0.264007409	0.169965962	0.322556117	0.257209405	0.458072548
G13	-0.465153706	0.13048029	0.074006762	0.231176626	-0.007111321	0.129507102	-0.430634155	0.08506962	0.218739855	0.173472301	0.095402587	0.19103262	0.661354349	0.081133933	-0.01900425	0.094772877	0.118716164	0.104733743	0.102157657	0.219755978	0.116655296	0.091309473	0.042034674	-0.052908403	0.085312917	0.126415799	0.125371053	0.159518503	0.139024308	0.061212202	0.027279426	-0.042045908	0.06803883	0.069384119	0.033877069	0.06470423	0.074250059	0.067623794	0.189215049	0.057219269	0.217594928	0.12687377	0.012695918	-0.01657128	0.079488101	0.123868336	0.116741165	0.18715418	0.087216358
G14	-0.611475385	0.670943113	0.492019635	-0.050904781	-0.198686242	0.441041757	-0.494435216	0.489772716	-0.156509991	-0.302931852	0.524063282	0.204428267	0.081133933	1.372268189	-0.301085657	-0.49609536	-0.410927098	0.088847879	-0.305035655	0.624459074	0.276458491	0.488026702	0.287020443	-0.199230083	0.428791038	0.248951618	0.436905708	0.119675041	-0.100465811	0.359437081	-0.177605273	0.16301053	-0.04900134	0.013568925	-0.250866294	0.360267153	-0.402154094	-0.517920532	0.058865102	0.813300482	0.289553595	0.874969117	-0.402483261	-0.250737489	0.156770678	-0.107635917	0.340431291	0.362929108	0.619693315
G15	0.065677418	-0.289006677	-0.297565006	-0.167014697	-0.120473412	-0.071699519	0.145450211	-0.243910862	-0.192761245	-0.03305823	-0.246887672	-0.135285906	-0.01900425	-0.301085657	1.98921214	-0.210250006	0.151761622	0.342749769	0.199090045	-0.260955963	-0.065917637	-0.298895984	-0.020750264	-0.368579108	0.030513845	-0.327676588	-0.049216013	0.000903169	0.211999097	-0.014882513	-0.051477244	0.065534302	0.05316909	-0.161104011	-0.15135782	-0.024700263	0.181830269	-0.194807802	-0.259553428	-0.061466733	-0.047498623	-0.271317553	0.008473999	1.874519071	-0.031212035	0.002520378	0.008702985	-0.117868703	-0.129961995
G16	-0.395527829	-0.390847939	-0.229041121	0.234253617	0.395258986	-0.117639717	-0.446190851	-0.297836927	0.645067761	0.301661198	-0.220955074	0.042378152	0.094772877	-0.49609536	-0.210250006	1.521996026	0.459861496	-0.278172804	0.185093311	-0.280276608	0.252830059	-0.241019921	0.111660551	0.908472545	-0.449325089	0.110859102	-0.326746335	0.101370519	0.224621918	-0.012907514	0.714478965	-0.355741613	0.12435493	0.168291506	0.292501782	-0.006753531	0.266325887	1.460241523	0.261502881	-0.386912252	-0.213226816	-0.538200053	0.345855383	-0.237098546	-0.117081566	0.20148008	-0.364657733	-0.134527392	-0.479365113
G17	-0.406189962	-0.252440568	-0.290280408	0.532378314	0.403230541	-0.343920241	-0.483472539	-0.191373021	0.490660034	0.676982603	-0.274208494	0.329855027	0.118716164	-0.410927098	0.151761622	0.459861496	1.641755398	0.211612684	0.544442983	-0.322882206	0.194252728	-0.299597252	-0.37815356	0.349447592	-0.07666564	0.113506746	-0.047255326	0.194524648	0.424254264	-0.486749893	0.54143755	-0.108194069	0.158946039	0.154967418	0.872793755	-0.485919821	0.519197341	0.480627611	0.099109288	-0.472109138	0.031658772	-0.298638375	0.484262754	0.167504369	-0.039899169	0.307943986	-0.074518902	-0.179794946	-0.436788138
G18	-0.348299587	0.196757256	0.025819644	-0.006009328	-0.167100567	0.068010207	-0.319103947	-0.042976161	-0.092980851	0.215791668	0.02325787	0.102916171	0.104733743	0.088847879	0.342749769	-0.278172804	0.211612684	1.475368872	0.051308583	0.152935172	-0.155136079	0.011178889	-0.112630662	-0.199587872	0.162237705	0.048947171	0.133084999	0.129965073	0.144076299	0.018348995	-0.066160934	0.042864746	-0.110584104	0.069112199	0.04425297	0.024502978	0.02073903	-0.284026244	0.037211669	0.09155277	0.206675186	0.121277939	-0.086068354	0.350506649	0.063244448	0.043737753	0.212299641	0.107023597	0.166803101
G19	-0.380157183	-0.197126279	-0.415979088	0.555749138	0.599628468	-0.264648353	-0.36427132	-0.223903261	0.319708111	0.742944714	-0.447822373	0.081706397	0.102157657	-0.305035655	0.199090045	0.185093311	0.544442983	0.051308583	1.603314472	-0.387355912	0.225609418	-0.419972022	-0.330825138	0.300945619	-0.061280682	0.099610194	-0.085109477	0.108755299	0.333161004	-0.271718278	0.208106345	0.045612571	-0.296835115	-0.1357725	0.773714629	-0.257578428	1.184099425	0.160606183	-0.007955704	-0.283697077	0.084311106	-0.232676265	0.414465138	0.206846925	0.060668362	0.254118102	-0.053810033	-0.348084913	-0.429389047
G20	-0.491487029	0.407609887	0.518839552	-0.066676151	-0.107979395	0.44124212	-0.512868542	0.335579663	-0.273435668	-0.140352208	0.628079906	0.215276451	0.219755978	0.624459074	-0.260955963	-0.280276608	-0.322882206	0.152935172	-0.387355912	1.162374434	0.037082864	0.52017053	0.271249073	-0.28687425	0.405033801	0.140011808	0.413148472	0.194410155	-0.150842602	0.362299398	-0.057616916	0.027451165	0.094944616	0.202768123	-0.338510461	0.355143604	-0.335404846	-0.288792003	0.12561435	0.470108593	0.273782224	0.515805495	-0.306452503	-0.215931706	0.09308411	-0.126069243	0.367251208	0.477593554	0.6065839
G21	-0.320406301	-0.081474334	-0.063413109	0.487726159	0.23346648	-0.01323668	-0.368407369	-0.01242092	0.310248151	0.267642553	0.061798977	0.120161635	0.116655296	0.276458491	-0.065917637	0.252830059	0.194252728	-0.155136079	0.225609418	0.037082864	1.406043538	-0.062082131	-0.020850445	0.264866105	-0.187866682	0.06353068	-0.006724908	0.203111601	0.163983718	-0.076207669	0.443546285	-0.160832091	-0.27435161	-0.217105257	0.072146256	-0.075377597	0.250940929	0.231004887	0.035823445	0.249881872	0.096146789	0.149171224	0.295865005	-0.068808578	0.019264937	0.116884281	-0.172410166	-0.056743909	0.032317105
G22	-0.462878164	0.393627465	1.207613365	-0.016771643	-0.398805182	0.318119525	-0.452316211	0.385484171	-0.127700764	-0.284770446	0.518267088	0.028266926	0.091309473	0.488026702	-0.298895984	-0.241019921	-0.299597252	0.011178889	-0.419972022	0.52017053	-0.062082131	1.25685954	0.259928607	-0.364743602	0.500191552	0.0594805	0.412475827	-0.016556969	-0.26065542	0.279106135	-0.337794881	0.229087134	0.187440412	0.167490057	-0.152846225	0.279936207	-0.45320353	-0.238887494	-0.021465844	0.466773993	0.225194382	0.461893742	-0.339068613	-0.309772791	0.236157058	-0.033573447	0.473056781	0.484906776	0.464827617
G23	-0.613307269	0.448168928	0.258597629	-0.004821466	-0.16857466	0.300788191	-0.427056258	0.527870164	-0.294101602	-0.339369156	0.221430434	0.120075765	0.042034674	0.287020443	-0.020750264	0.111660551	-0.37815356	-0.112630662	-0.330825138	0.271249073	-0.020850445	0.259928607	1.357956601	0.027866201	0.315157026	0.12200783	0.240751078	0.008702985	0.041447899	0.68236376	-0.096916538	0.091967806	0.050321084	-0.041502067	-0.51356981	0.672546011	-0.313479493	0.113792978	0.238046188	0.598512164	0.082751143	0.354055923	-0.465540119	-0.031627071	0.258755056	-0.109467801	0.264064656	0.310520072	0.218568116
G24	-0.431406981	-0.179165236	-0.368736535	0.219670109	0.521759116	-0.007111321	-0.434154806	-0.331054123	0.489400615	0.265782046	-0.123736454	0.03578051	-0.052908403	-0.199230083	-0.368579108	0.908472545	0.349447592	-0.199587872	0.300945619	-0.28687425	0.264866105	-0.364743602	0.027866201	1.64988438	-0.410669489	0.290598341	-0.415864596	0.038871813	0.308530761	0.028410042	0.630684615	-0.231903439	-0.028650261	0.116440622	0.498860574	0.031902069	0.352896685	0.92923866	0.372031278	-0.420129449	-0.203852726	-0.32651735	0.336595786	-0.403413514	-0.019862946	0.189558527	-0.379241241	-0.244941296	-0.352864984
G25	-0.81226697	0.6032493	0.504184485	0.315300142	-0.173211615	0.232264306	-0.522199697	0.422078903	-0.375935264	-0.125725765	0.413778182	0.38429631	0.085312917	0.428791038	0.030513845	-0.449325089	-0.07666564	0.162237705	-0.061280682	0.405033801	-0.187866682	0.500191552	0.315157026	-0.410669489	1.21558492	0.14931434	0.723251968	-0.022553524	-0.109596605	0.422179084	-0.455593565	0.521229587	0.019064575	-0.022181423	-0.102941716	0.393727646	-0.195666497	-0.444530707	0.08966364	0.285088379	0.453449905	0.522446072	-0.451543386	-0.004320561	0.51765169	-0.066189557	0.999451312	0.627979725	0.309761557
G26	-0.624756539	0.287650153	0.068797344	0.255248717	0.166030275	0.110987907	-0.560955479	0.151732999	0.085756576	0.069770532	0.114150768	0.32690684	0.126415799	0.248951618	-0.327676588	0.110859102	0.113506746	0.048947171	0.099610194	0.140011808	0.06353068	0.0594805	0.12200783	0.290598341	0.14931434	0.776047418	0.026993195	0.252801436	0.22698333	0.061326695	0.282941641	0.000659872	-0.038324895	0.026907325	0.207018665	0.072804589	0.098322151	0.112991529	0.399624021	-0.001229258	0.196413778	0.225480614	-0.048414565	-0.327905574	0.119531925	0.195855626	0.119517613	0.091438277	0.058049341
G27	-0.604505642	0.427689046	0.419130716	0.224922462	-0.141139346	0.251026799	-0.458183963	0.454151172	-0.234722822	-0.059048075	0.432540674	0.288594718	0.125371053	0.436905708	-0.049216013	-0.326746335	-0.047255326	0.133084999	-0.085109477	0.413148472	-0.006724908	0.412475827	0.240751078	-0.415864596	0.723251968	0.026993195	1.205194706	0.004194834	-0.146735177	0.443603532	-0.301071345	0.343007377	0.003221646	0.097735376	-0.166699842	0.431123827	-0.163594228	-0.337923686	-0.045967283	0.333132381	0.237960319	0.4853075	-0.355584186	-0.009515667	0.350077302	-0.129947683	0.829214969	0.558897688	0.320538183
G28	-0.365387624	0.038585581	-0.007240125	0.102014541	0.095316717	0.026964571	-0.447994112	-0.014810955	0.009719107	0.198703632	0.035451343	0.261517193	0.159518503	0.119675041	0.000903169	0.101370519	0.194524648	0.129965073	0.108755299	0.194410155	0.203111601	-0.016556969	0.008702985	0.038871813	-0.022553524	0.252801436	0.004194834	0.831605004	0.23346648	-0.1744281	0.358635632	-0.109983018	-0.069109121	-0.05711601	0.258755056	-0.181583894	0.168692231	0.087531213	0.262361577	0.114394065	0.237502348	0.040302972	0.085842446	0.019307872	0.09939552	0.242268107	-0.04702634	0.004752986	0.1177716
G29	-0.404515506	-0.067091187	-0.264648353	0.315772425	0.213244205	-0.0068394	-0.415249197	0.020595915	0.2767161	0.284687655	-0.174041687	0.177136068	0.139024308	-0.100465811	0.211999097	0.224621918	0.424254264	0.144076299	0.333161004	-0.150842602	0.163983718	-0.26065542	0.041447899	0.308530761	-0.109596605	0.22698333	-0.146735177	0.23346648	0.939686119	-0.19758425	0.394042501	-0.197026098	0.019536857	0.007572369	0.352724946	-0.17812049	0.307915362	0.205458701	0.22589565	-0.137690253	0.057290827	-0.091993351	0.105277583	0.206446201	-0.07549209	0.272351065	-0.134069421	-0.071642272	-0.168918139
G30	-0.578158008	0.584472496	0.277775157	-0.054854779	-0.154721043	0.354571141	-0.445146106	0.342077124	-0.232332787	-0.400050291	0.384353556	-0.089674874	0.061212202	0.359437081	-0.014882513	-0.012907514	-0.486749893	0.018348995	-0.271718278	0.362299398	-0.076207669	0.279106135	0.68236376	0.028410042	0.422179084	0.061326695	0.443603532	-0.1744281	-0.19758425	1.638549602	-0.20551287	0.212299641	-0.052951338	0.049548258	-0.427843395	1.556859056	-0.29696392	-0.008113132	0.148083544	0.492577787	0.006098276	0.538274689	-0.496939744	0.006184145	0.307214095	-0.210078267	0.424325822	0.364303021	0.080690274
G31	-0.255388755	-0.36517295	-0.325816082	0.193379721	0.511440461	0.001203712	-0.359290887	-0.274823892	0.367279831	0.351293787	-0.120745332	0.153235715	0.027279426	-0.177605273	-0.051477244	0.714478965	0.54143755	-0.066160934	0.208106345	-0.057616916	0.443546285	-0.337794881	-0.096916538	0.630684615	-0.455593565	0.282941641	-0.301071345	0.358635632	0.394042501	-0.20551287	1.397656947	-0.455178529	-0.113503668	0.044896992	0.358106103	-0.188711065	0.331930208	0.74056899	0.34041698	-0.220153625	-0.147622495	-0.27561103	0.38484015	-0.025086676	-0.078096799	0.248450713	-0.477404426	-0.212668664	-0.365845594
G32	-0.255503248	0.268257951	0.217108334	0.065491367	-0.164810713	0.009075086	-0.082562014	0.196227727	-0.258394189	-0.143944417	0.089434655	0.139811446	-0.042045908	0.16301053	0.065534302	-0.355741613	-0.108194069	0.042864746	0.045612571	0.027451165	-0.160832091	0.229087134	0.091967806	-0.231903439	0.521229587	0.000659872	0.343007377	-0.109983018	-0.197026098	0.212299641	-0.455178529	1.187133482	-0.057717097	-0.093639184	0.067838468	0.199819936	-0.083449333	-0.350947231	-0.114891892	0.088518713	0.147740066	0.198102545	-0.195580628	0.059981406	0.368997222	-0.041816922	0.480785038	0.237087312	0.211684242
G33	-0.198657619	0.003006972	0.215390944	-0.210407433	-0.147894415	0.076568537	-0.190757622	0.165228827	0.298899062	-0.252140025	0.101027041	-0.205298196	0.06803883	-0.04900134	0.05316909	0.12435493	0.158946039	-0.110584104	-0.296835115	0.094944616	-0.27435161	0.187440412	0.050321084	-0.028650261	0.019064575	-0.038324895	0.003221646	-0.069109121	0.019536857	-0.052951338	-0.113503668	-0.057717097	1.543062685	0.964101689	-0.027047363	-0.0441354	-0.234236228	0.161092777	-0.00746911	-0.099535558	-0.125496779	-0.051176701	0.010334506	0.036968372	-0.026689573	-0.051520179	0.00523958	0.07831455	0.058235392
G34	-0.229255795	-0.019605337	0.184792768	-0.131865436	0.029139933	0.085899692	-0.269270996	0.044124166	0.350821504	-0.043162212	0.070428865	-0.227910506	0.069384119	0.013568925	-0.161104011	0.168291506	0.154967418	0.069112199	-0.1357725	0.202768123	-0.217105257	0.167490057	-0.041502067	0.116440622	-0.022181423	0.026907325	0.097735376	-0.05711601	0.007572369	0.049548258	0.044896992	-0.093639184	0.964101689	1.391359848	0.08876201	0.063688107	-0.137060543	0.21301522	0.055101154	-0.175386977	-0.126813446	0.011393563	0.051609127	-0.121403665	-0.09189317	-0.018231425	0.027880513	0.053040285	-0.028263848
G35	-0.341959553	-0.124323229	-0.159501113	0.490130506	0.432855529	-0.364872406	-0.464495373	-0.188367587	0.38718725	0.741213012	-0.383005189	0.135875759	0.033877069	-0.250866294	-0.15135782	0.292501782	0.872793755	0.04425297	0.773714629	-0.338510461	0.072146256	-0.152846225	-0.51356981	0.498860574	-0.102941716	0.207018665	-0.166699842	0.258755056	0.352724946	-0.427843395	0.358106103	0.067838468	-0.027047363	0.08876201	1.591865201	-0.4403231	0.660624458	0.286648342	0.168663608	-0.519680858	0.066607671	-0.194478635	0.516549698	-0.135615072	0.064260571	0.454695013	-0.148710176	-0.31787315	-0.428458794
G36	-0.57466598	0.556021058	0.27860523	-0.054024707	-0.151229015	0.336767525	-0.425682345	0.332259374	-0.196897294	-0.399220218	0.36654994	-0.099492623	0.06470423	0.360267153	-0.024700263	-0.006753531	-0.485919821	0.024502978	-0.257578428	0.355143604	-0.075377597	0.279936207	0.672546011	0.031902069	0.393727646	0.072804589	0.431123827	-0.181583894	-0.17812049	1.556859056	-0.188711065	0.199819936	-0.0441354	0.063688107	-0.4403231	1.626899969	-0.274838204	0.011350628	0.140927749	0.488083948	-0.009043385	0.523133028	-0.488123805	0.004352262	0.308044167	-0.198600373	0.403860251	0.338513538	0.070872524
G37	-0.266981142	-0.283596896	-0.451872552	0.466616566	0.603664336	-0.284570084	-0.317644165	-0.217205438	0.262519004	0.712375161	-0.387885441	0.027179245	0.074250059	-0.402154094	0.181830269	0.266325887	0.519197341	0.02073903	1.184099425	-0.335404846	0.250940929	-0.45320353	-0.313479493	0.352896685	-0.195666497	0.098322151	-0.163594228	0.168692231	0.307915362	-0.29696392	0.331930208	-0.083449333	-0.234236228	-0.137060543	0.660624458	-0.274838204	1.435697149	0.249824625	0.012051896	-0.410097026	0.053741553	-0.284541461	0.469078159	0.213544749	-0.084365275	0.210238772	-0.193519759	-0.352034912	-0.361466248
G38	-0.380085625	-0.420658978	-0.221584784	0.199118668	0.392067502	-0.13946489	-0.430748648	-0.301028411	0.636552366	0.285159937	-0.232132424	0.036524712	0.067623794	-0.517920532	-0.194807802	1.460241523	0.480627611	-0.284026244	0.160606183	-0.288792003	0.231004887	-0.238887494	0.113792978	0.92923866	-0.444530707	0.112991529	-0.337923686	0.087531213	0.205458701	-0.008113132	0.74056899	-0.350947231	0.161092777	0.21301522	0.286648342	0.011350628	0.249824625	1.563528256	0.268959219	-0.424709157	-0.227066122	-0.570673047	0.350649765	-0.218994386	-0.128258916	0.198288596	-0.357201395	-0.132394965	-0.514500063
G39	-0.572605111	0.209365765	-0.020134866	0.256822992	0.183576283	0.077956761	-0.562043159	0.147983363	0.060711297	0.119260005	0.022556602	0.280565917	0.189215049	0.058865102	-0.259553428	0.261502881	0.099109288	0.037211669	-0.007955704	0.12561435	0.035823445	-0.021465844	0.238046188	0.372031278	0.08966364	0.399624021	-0.045967283	0.262361577	0.22589565	0.148083544	0.34041698	-0.114891892	-0.00746911	0.055101154	0.168663608	0.140927749	0.012051896	0.268959219	0.747252502	-0.092823423	0.187340231	0.11525276	-0.030868557	-0.249134591	0.15571162	0.184120123	0.04389518	0.106322329	-0.062826334
G40	-0.523587921	0.689619736	0.460119105	-0.327705211	-0.18000962	0.465042291	-0.387914064	0.348732013	-0.204382255	-0.380085625	0.425613865	-0.000499367	0.057219269	0.813300482	-0.061466733	-0.386912252	-0.472109138	0.09155277	-0.283697077	0.470108593	0.249881872	0.466773993	0.598512164	-0.420129449	0.285088379	-0.001229258	0.333132381	0.114394065	-0.137690253	0.492577787	-0.220153625	0.088518713	-0.099535558	-0.175386977	-0.519680858	0.488083948	-0.410097026	-0.424709157	-0.092823423	1.617253959	0.089949872	0.845730542	-0.378482727	-0.011118565	0.353798315	-0.136874492	0.271263385	0.216564494	0.489300433
G41	-0.602788251	0.290984753	0.223863404	0.492835396	-0.027619827	0.079717086	-0.493733948	0.354714256	-0.171780456	0.203540949	0.178710343	0.383480549	0.217594928	0.289553595	-0.047498623	-0.213226816	0.031658772	0.206675186	0.084311106	0.273782224	0.096146789	0.225194382	0.082751143	-0.203852726	0.453449905	0.196413778	0.237960319	0.237502348	0.057290827	0.006098276	-0.147622495	0.147740066	-0.125496779	-0.126813446	0.066607671	-0.009043385	0.053741553	-0.227066122	0.187340231	0.089949872	0.982363276	0.226153258	-0.119614717	-0.069023252	0.258626252	0.124655474	0.415667311	0.29708149	0.269016465
G42	-0.677537677	1.062737156	0.455238853	0.074693719	-0.14496054	0.303106669	-0.597764884	0.655300547	-0.23055815	-0.28381157	0.415409703	0.194267039	0.12687377	0.874969117	-0.271317553	-0.538200053	-0.298638375	0.121277939	-0.232676265	0.515805495	0.149171224	0.461893742	0.354055923	-0.32651735	0.522446072	0.225480614	0.4853075	0.040302972	-0.091993351	0.538274689	-0.27561103	0.198102545	-0.051176701	0.011393563	-0.194478635	0.523133028	-0.284541461	-0.570673047	0.11525276	0.845730542	0.226153258	1.418494619	-0.417968399	-0.236941118	0.23977789	-0.067219992	0.442072192	0.315500504	0.558954934
G43	-0.00377672	-0.446305344	-0.345723501	0.287936385	0.448941754	-0.428644844	0.179812335	-0.401209529	0.493779961	0.594919956	-0.452101537	0.018864212	0.012695918	-0.402483261	0.008473999	0.345855383	0.484262754	-0.086068354	0.414465138	-0.306452503	0.295865005	-0.339068613	-0.465540119	0.336595786	-0.451543386	-0.048414565	-0.355584186	0.085842446	0.105277583	-0.496939744	0.38484015	-0.195580628	0.010334506	0.051609127	0.516549698	-0.488123805	0.469078159	0.350649765	-0.030868557	-0.378482727	-0.119614717	-0.417968399	1.629361562	0.01623088	-0.175200926	0.287106313	-0.380185806	-0.432222741	-0.436330167
G44	0.102715809	-0.286573706	-0.31642768	-0.231130613	-0.141998041	-0.101210014	0.10795385	-0.249463758	-0.200976096	-0.019977438	-0.220497103	-0.162134446	-0.01657128	-0.250737489	1.874519071	-0.237098546	0.167504369	0.350506649	0.206846925	-0.215931706	-0.068808578	-0.309772791	-0.031627071	-0.403413514	-0.004320561	-0.327905574	-0.009515667	0.019307872	0.206446201	0.006184145	-0.025086676	0.059981406	0.036968372	-0.121403665	-0.135615072	0.004352262	0.213544749	-0.218994386	-0.249134591	-0.011118565	-0.069023252	-0.236941118	0.01623088	1.943500927	-0.071370352	-0.005694473	-0.034117288	-0.150041154	-0.146162713
G45	-0.615783174	0.325905029	0.240149992	0.187025376	-0.019319105	0.202481891	-0.421546296	0.158044409	-0.206071022	-0.09162125	0.232264306	0.264007409	0.079488101	0.156770678	-0.031212035	-0.117081566	-0.039899169	0.063244448	0.060668362	0.09308411	0.019264937	0.236157058	0.258755056	-0.019862946	0.51765169	0.119531925	0.350077302	0.09939552	-0.07549209	0.307214095	-0.078096799	0.368997222	-0.026689573	-0.09189317	0.064260571	0.308044167	-0.084365275	-0.128258916	0.15571162	0.353798315	0.258626252	0.23977789	-0.175200926	-0.071370352	1.187963554	0.077055131	0.503826696	0.379916964	0.077670529
G46	-0.387728013	0.013583236	-0.050876158	0.28464472	0.163482813	-0.139121412	-0.315941086	-0.122333918	0.232278618	0.306799059	-0.221141124	0.169965962	0.123868336	-0.107635917	0.002520378	0.20148008	0.307943986	0.043737753	0.254118102	-0.126069243	0.116884281	-0.033573447	-0.109467801	0.189558527	-0.066189557	0.195855626	-0.129947683	0.242268107	0.272351065	-0.210078267	0.248450713	-0.041816922	-0.051520179	-0.018231425	0.454695013	-0.198600373	0.210238772	0.198288596	0.184120123	-0.136874492	0.124655474	-0.067219992	0.287106313	-0.005694473	0.077055131	0.943979596	-0.066704774	-0.108093888	-0.146806735
G47	-0.791486544	0.514889553	0.477049714	0.338742524	-0.149769233	0.292974064	-0.506743182	0.394944131	-0.280620086	-0.083649695	0.439882519	0.322556117	0.116741165	0.340431291	0.008702985	-0.364657733	-0.074518902	0.212299641	-0.053810033	0.367251208	-0.172410166	0.473056781	0.264064656	-0.379241241	0.999451312	0.119517613	0.829214969	-0.04702634	-0.134069421	0.424325822	-0.477404426	0.480785038	0.00523958	0.027880513	-0.148710176	0.403860251	-0.193519759	-0.357201395	0.04389518	0.271263385	0.415667311	0.442072192	-0.380185806	-0.034117288	0.503826696	-0.066704774	1.235850129	0.64343624	0.256007232
G48	-0.617257267	0.361698312	0.499547531	0.14562195	-0.249721366	0.419288143	-0.470935588	0.340245241	-0.2980516	-0.196911605	0.600802018	0.257209405	0.18715418	0.362929108	-0.117868703	-0.134527392	-0.179794946	0.107023597	-0.348084913	0.477593554	-0.056743909	0.484906776	0.310520072	-0.244941296	0.627979725	0.091438277	0.558897688	0.004752986	-0.071642272	0.364303021	-0.212668664	0.237087312	0.07831455	0.053040285	-0.31787315	0.338513538	-0.352034912	-0.132394965	0.106322329	0.216564494	0.29708149	0.315500504	-0.432222741	-0.150041154	0.379916964	-0.108093888	0.64343624	0.92680569	0.337068068
G49	-0.333873506	0.482702791	0.458172729	-0.047484311	-0.139364709	0.332660099	-0.296691999	0.4266443	-0.272877516	-0.358074402	0.389062069	0.458072548	0.087216358	0.619693315	-0.129961995	-0.479365113	-0.436788138	0.166803101	-0.429389047	0.6065839	0.032317105	0.464827617	0.218568116	-0.352864984	0.309761557	0.058049341	0.320538183	0.1177716	-0.168918139	0.080690274	-0.365845594	0.211684242	0.058235392	-0.028263848	-0.428458794	0.070872524	-0.361466248	-0.514500063	-0.062826334	0.489300433	0.269016465	0.558954934	-0.436330167	-0.146162713	0.077670529	-0.146806735	0.256007232	0.337068068	1.890204572
G50	-0.522514552	0.456441027	0.426587053	0.128562537	-0.14433083	0.165314696	-0.336263541	0.565423772	-0.219280618	-0.245914484	0.389419858	0.099066354	0.052968727	0.404432714	-0.025787943	-0.412458438	-0.151601117	0.018091387	-0.080315095	0.287507037	-0.020564214	0.417270209	0.344037812	-0.373802838	0.57099098	0.08236473	0.430036146	-0.049573803	-0.088701686	0.176878459	-0.429374735	0.393055002	0.189028998	0.027995006	-0.121976129	0.180370487	-0.132180291	-0.439607521	-0.025201168	0.305983298	0.240092745	0.492763838	-0.313522427	-0.034002795	0.251055422	-0.071914193	0.479969278	0.369369323	0.309360833
G51	-0.756680761	0.552357292	0.450630522	0.30167551	-0.218779712	0.245259229	-0.471937399	0.40313036	-0.344306654	-0.112730843	0.424111148	0.320094524	0.127589349	0.359265342	0.024875079	-0.409710613	-0.076980495	0.145951117	-0.003032518	0.311550506	-0.230772823	0.449299544	0.24563133	-0.360407191	1.036919051	0.085112555	0.746894712	-0.038840112	-0.099263638	0.389920764	-0.51979535	0.491633222	0.026735586	-0.00386259	-0.09793266	0.374779103	-0.132094422	-0.415564052	0.02812381	0.236858326	0.410543763	0.439610599	-0.393295221	-0.015283237	0.504027058	-0.053194635	1.031079922	0.59838336	0.26419346
G52	-0.650746384	0.565123229	0.471382325	0.077527413	-0.13946489	0.415080536	-0.469819284	0.487769093	-0.323554851	-0.21442899	0.46349664	0.250339843	0.121721598	0.616931178	-0.233878438	-0.391620765	-0.301128592	0.049576881	-0.144659996	0.476047903	-0.119514536	0.462065481	0.27969291	-0.267782591	0.72758838	0.201694754	0.485479239	0.013855156	-0.105131389	0.298870439	-0.347312087	0.352667699	0.034177612	-0.009730341	-0.058547169	0.270419001	-0.217820836	-0.413445937	0.088804945	0.396031812	0.417985789	0.54288302	-0.431106437	-0.247417201	0.327794159	-0.106977584	0.591313435	0.496685213	0.468620188
G53	-0.296348521	0.08632904	-0.111228126	-0.119099499	0.161693864	0.080031941	-0.216575728	0.150058543	0.009547368	-0.09162125	-0.041917103	-0.129961995	-0.042961849	-0.058847712	0.402686701	0.082565092	0.101184469	0.265553061	0.044696629	-0.066633217	-0.11117088	-0.117883014	0.218825725	0.044023985	-0.012077442	-0.024213669	0.051938293	-0.009744653	0.281209939	0.198073922	0.084282483	-0.110154757	0.425842851	0.251499081	-0.082146978	0.204227905	0.043408586	0.111317073	0.006642116	0.14084188	-0.074118177	0.016173634	-0.169877015	0.394471849	-0.079127233	-0.008127443	-0.04719808	-0.064629594	-0.079384842
G54	0.00830226	-0.01629936	-0.000900091	-0.123235549	-0.076694263	-0.051877969	0.042821811	-0.013794832	0.223691665	-0.207559427	-0.117925949	-0.099492623	0.032760765	-0.108237004	0.08443991	0.035837756	0.105034286	-0.034060041	-0.108508924	-0.092064909	-0.12595475	-0.004893024	-0.011576536	-0.016013128	-0.080100421	-0.038997539	-0.087957483	-0.107049142	-0.002431431	-0.106863091	-0.140795867	0.154566693	0.767761008	0.500248798	-0.017072186	-0.100709108	-0.117782833	0.053941915	-0.061380864	-0.081574515	-0.123507469	-0.086454766	0.041605326	0.070901148	0.012567113	-0.052192824	-0.093925416	-0.074089554	0.092168168
G55	-0.27984726	-0.296463014	-0.21983877	0.238132058	0.311292897	-0.13505692	-0.279933129	-0.246043288	1.090830804	0.278920084	-0.294273341	-0.09216509	0.141242604	-0.300556128	-0.118527036	0.618147663	0.469063847	-0.098605305	0.33005539	-0.32697532	0.296637831	-0.199874104	-0.203895661	0.51305767	-0.386883629	0.106751676	-0.298910296	0.07596745	0.329654665	-0.221985508	0.502739015	-0.240061044	0.218739855	0.180155813	0.426816039	-0.18388806	0.32078148	0.617618135	0.10300204	-0.255259951	-0.17740491	-0.268126069	0.45088813	-0.140051665	-0.086583571	0.239963941	-0.310202139	-0.282380411	-0.379656277
G56	-0.575667791	0.195655263	-0.031183412	0.232464669	0.207133157	0.085541903	-0.525176508	0.142258727	0.039014929	0.108211458	0.011508056	0.272179326	0.146223037	0.053140466	-0.24930633	0.27707389	0.101370519	0.066092454	0.004953348	0.079960383	0.038084676	-0.037838301	0.269588929	0.406235975	0.083939005	0.399223296	-0.043706052	0.238003253	0.230818836	0.142358908	0.345340166	-0.099320884	-0.018517656	0.052038474	0.138981373	0.148512891	0.03028486	0.292516093	0.619077917	-0.079914371	0.160319952	0.098880303	-0.036593193	-0.236225539	0.189916316	0.186381354	0.048818367	0.121893337	-0.100494435
G57	-0.726011027	0.513816184	0.260357954	0.140684452	-0.129546959	0.294562651	-0.457239398	0.444447915	-0.316298876	-0.015512223	0.255134225	0.281553417	0.07840042	0.381949209	-0.077552958	-0.368393057	-0.147465068	0.126043698	0.094186102	0.225094201	-0.327876951	0.264350888	0.297596707	-0.25786466	0.814703018	0.179669219	0.511368903	0.037082864	-0.010030885	0.271520993	-0.401281087	0.45575407	-0.014467477	-0.031755876	0.06317289	0.256379333	-0.016242114	-0.390218229	0.098722875	0.270190016	0.401284165	0.409055357	-0.338667888	-0.099077587	0.417570753	-0.035834678	0.729005227	0.413434703	0.260257773
G58	-0.47365479	-0.205441312	-0.213999642	0.337139626	0.410300466	-0.036049352	-0.471078704	-0.165669408	0.391251742	0.377927653	-0.243180971	0.182531537	0.104490446	-0.190900738	-0.155279195	0.719817187	0.323171516	-0.02089338	0.213444568	-0.166742777	0.286505226	-0.188711065	0.102744432	0.699909768	-0.258594551	0.320223328	-0.330338544	0.241523904	0.34880357	-0.080386653	0.761463909	-0.308756668	-0.185362154	-0.061566914	0.33150086	-0.068908759	0.268057589	0.737921346	0.436261687	-0.209491492	0.028080875	-0.294230406	0.257080601	-0.179465779	0.017747908	0.272422623	-0.283067367	-0.124809823	-0.365831283
G59	-0.534879765	0.287020443	0.078815456	0.238647275	0.136119056	0.115682108	-0.460430882	0.183046754	0.085126866	0.122379931	0.137478657	0.190517403	0.117800223	0.104576315	-0.104702042	0.06497615	0.219355254	0.192063055	0.003150088	0.078157123	0.052253148	0.066836657	0.129363986	0.242053433	0.060840101	0.298927685	0.079602593	0.143031553	0.229015576	0.079330673	0.127918516	-0.01061766	-0.046940471	-0.00566585	0.153149846	0.072174879	-0.016771643	0.064446621	0.24193894	0.101957294	0.139883004	0.179597661	-0.033072542	-0.115578849	0.137535903	0.107381386	0.084282483	0.101456389	0.049433765
G60	-0.66557319	0.59288771	0.424612054	0.174502736	-0.146305829	0.341690711	-0.487308045	0.510209664	-0.189312152	-0.245227528	0.451331789	0.243498903	0.133514347	0.543541353	-0.038410764	-0.427743214	-0.23875869	0.117270694	-0.068980317	0.434601543	-0.027863124	0.420619121	0.315443258	-0.386425658	0.696789841	0.130966884	0.670299091	0.036295727	-0.042761487	0.334620786	-0.423363868	0.329855027	0.014026895	-0.01124737	-0.246401078	0.338112814	-0.166098756	-0.425610787	0.028724897	0.43178216	0.312652498	0.631872477	-0.464566931	-0.030653883	0.318291264	-0.076551147	0.773471332	0.519125784	0.448469472
G61	-0.288648887	-0.430376546	-0.27921755	0.170767411	0.395659711	-0.170478102	-0.323340177	-0.342689444	0.602877199	0.267456502	-0.265807592	0.002849545	0.036610582	-0.527638101	-0.185891682	1.386637024	0.438966577	-0.288419901	0.166860348	-0.303833482	0.237259051	-0.283210483	0.072131944	0.868943938	-0.438276543	0.063344629	-0.347641254	0.064503868	0.174445489	-0.0178307	0.696246001	-0.288792003	0.132741521	0.179340053	0.260959041	0.012280882	0.248092923	1.436684648	0.227298185	-0.415793038	-0.226135869	-0.580390616	0.346256108	-0.2020924	-0.106033019	0.185909072	-0.348285276	-0.166070132	-0.494936121
G62	-0.750355039	0.17003752	0.007085775	0.936222715	0.394471849	-0.041230147	-0.612019226	0.244414845	0.234339487	0.38339468	-0.070010751	0.544700592	0.139238982	0.141986807	-0.277586029	0.17958335	0.278061389	-0.089961106	0.381290876	0.043694818	0.51557651	0.008416753	0.182746211	0.495082315	0.183433167	0.400225107	0.037154422	0.116555115	0.2823978	-0.000384874	0.351665888	0.026792832	-0.219824458	-0.117324863	0.326320065	0.01109302	0.361369145	0.176391865	0.351222229	-0.161433178	0.406221663	0.190388599	0.169379187	-0.328392168	0.164298573	0.179397299	0.132340796	0.037712574	0.062886658
G63	0.294061745	-0.412000467	-0.399263153	0.114608738	0.126544603	-0.373044323	0.440383424	-0.382876385	0.288508849	0.434902086	-0.412472749	-0.197054721	0.031029062	-0.365516428	0.042778876	0.103316895	0.241724266	-0.046439565	0.363587441	-0.367978021	0.189086244	-0.384622398	-0.425911331	0.088733387	-0.446520018	-0.187136791	-0.347898863	-0.012950449	0.081019441	-0.446663134	0.123667974	-0.166599661	-0.077810567	-0.036535946	0.311278586	-0.456480884	0.370285265	0.089477589	-0.132323407	-0.269643097	-0.138548948	-0.367691789	0.96357216	0.063845535	-0.250036221	0.188313419	-0.401781993	-0.408565686	-0.4313068
G64	-0.537098061	0.24221086	0.145808001	0.390822394	-0.036464388	0.092168168	-0.459987223	0.228743656	0.11219008	0.130809457	0.19382338	0.289453414	0.419044846	0.254089479	-0.005766031	0.001532879	0.163897849	0.096676318	0.070142633	0.267599618	0.364145593	0.144477023	0.137793512	-0.13550058	0.221001086	0.118358375	0.2504114	0.146137168	0.101685374	0.111717798	0.032531779	0.011121643	-0.027863124	-0.013208057	-0.054039019	0.120533736	0.010291571	-0.009644472	0.151876115	0.235498725	0.321339632	0.305153226	-0.067234303	0.007314761	0.175246938	0.094515268	0.233795646	0.23499782	0.159017597
G65	-0.501175974	-0.097202769	-0.222887138	0.253717377	0.340187994	0.074851146	-0.442698824	-0.182542771	0.369054468	0.172055454	-0.068393542	0.011264759	0.079631217	-0.10928175	-0.100279761	0.804098131	0.207805802	-0.091005852	0.055487567	-0.055842279	0.424025279	-0.218894205	0.237602529	0.691022271	-0.278129869	0.191547838	-0.315268441	0.163425566	0.382507361	0.208864859	0.608830819	-0.296348521	-0.026546458	-0.03584899	0.14426235	0.223004709	0.142044053	0.790258825	0.294276419	-0.063985573	-0.052679418	-0.188653819	0.216249639	-0.124466345	-0.033730875	0.228929706	-0.257349443	-0.051176701	-0.270902517
G66	-0.595417783	0.705634403	0.420232708	-0.253127524	-0.142699309	0.45709936	-0.443772193	0.420647744	-0.244268651	-0.366732913	0.428318755	0.076740276	0.09452958	0.768090175	-0.122648773	-0.384207362	-0.45077056	0.043680507	-0.233076989	0.472813484	0.132798767	0.416239775	0.617188787	-0.380157183	0.335708467	0.062700607	0.391738336	0.117098955	-0.081746254	0.535212009	-0.214786779	0.109857291	-0.043591559	-0.130090799	-0.474384681	0.533380126	-0.351491071	-0.424666223	-0.015583781	1.348439394	0.121936272	0.827139788	-0.36246806	-0.058990828	0.348517339	-0.09424027	0.332531294	0.267184582	0.465385769
G67	-0.275911573	0.144033364	0.217995653	-0.234422278	-0.116008196	0.568973046	-0.19613878	0.10128465	-0.270816648	-0.318746157	0.441700091	-0.061609849	0.041362029	0.331601041	0.023830334	-0.123264172	-0.298967542	0.073033574	-0.198400011	0.307843805	0.005096464	0.216664675	0.25257245	-0.050003151	0.189372476	0.020180878	0.200149102	-0.039884858	-0.065702963	0.354270597	-0.060321806	0.248350532	0.009719107	0.016388308	-0.311933841	0.32581916	-0.255589118	-0.150413255	-0.002202446	0.406178728	0.026177434	0.193665953	-0.362396502	0.020939393	0.223476991	-0.155393688	0.242096368	0.341790892	0.239191115
G68	-0.292527327	0.231233872	0.068282127	-0.035419642	-0.348242341	0.067881402	-0.263331687	0.14056996	0.069269627	0.018678162	0.071044264	0.009618926	0.322885284	-0.012435231	0.127002574	-0.142541881	0.14759695	0.27203621	0.032546091	0.094243348	-0.421460427	0.085584837	-0.032900803	-0.27957534	0.281896895	-0.033702252	0.196843125	0.004724363	0.050779054	0.231176626	-0.279246173	0.135904382	0.384410802	0.444319111	0.105349141	0.216034965	-0.101839724	-0.135085544	0.13291326	-0.052321628	0.060138833	0.1530926	-0.200661242	0.156055098	0.156284084	0.024975261	0.345268608	0.208049099	-0.030310405
G69	-0.504338835	0.626348204	0.396847573	-0.364357189	-0.150112711	0.452347912	-0.342045423	0.320065901	-0.19578099	-0.37148436	0.380976021	-0.01053179	0.052510757	0.71542353	-0.074161112	-0.341043612	-0.458183963	0.081520346	-0.296391456	0.428132705	0.165314696	0.403502461	0.561860186	-0.35562712	0.267070089	0.023343739	0.299142359	0.09903773	-0.118441166	0.439954077	-0.200904539	0.089134111	-0.058990828	-0.134842247	-0.479136128	0.438122193	-0.406819672	-0.360206829	-0.06026456	1.388941189	0.082579404	0.731881856	-0.348585819	-0.023812944	0.33311807	-0.136259094	0.25590705	0.209194026	0.436676723
G70	-0.629708349	0.516950422	0.420547563	0.181086066	-0.17965183	0.148627384	-0.549935556	0.330456114	-0.233305975	-0.174757267	0.420647744	0.324616986	0.164055276	0.393069313	-0.087728498	-0.346625131	-0.104401498	0.137163802	-0.187508892	0.430537052	-0.101138456	0.419216585	0.242167926	-0.182857626	0.538331935	0.190789323	0.384067324	0.077484478	-0.073445533	0.277317187	-0.28102081	0.269889472	0.1057928	0.067208758	-0.032185223	0.262175526	-0.148867603	-0.352478571	0.149772311	0.19346559	0.32455974	0.497372169	-0.295604319	-0.082633572	0.29825504	0.08974951	0.449972189	0.408583075	0.481672357
G71	-0.556275589	0.385412613	0.451389036	0.198617762	-0.19938751	0.235369921	-0.457869108	0.302734568	-0.242393833	-0.037437576	0.565953301	0.304881306	0.165615239	0.503769449	-0.035591381	-0.331755391	-0.052264382	0.261173715	-0.273793458	0.562532831	0.113377942	0.447396103	0.110630117	-0.285113924	0.545215809	0.152419955	0.52404897	0.057748798	-0.07720948	0.254919551	-0.138377209	0.199576639	-0.09495585	-0.035047541	-0.163723032	0.237115935	-0.283067367	-0.348256652	0.082121433	0.274884217	0.294176238	0.435045202	-0.2913824	-0.011862768	0.267871538	-0.097689363	0.50477126	0.54324081	0.315529128
G72	-0.339684011	-0.063484667	0.098322151	-0.034661128	0.059795355	0.121879025	-0.235953618	-0.039684496	0.456011679	-0.07639372	0.148999485	-0.013580158	0.163926472	0.129406921	-0.111814901	0.167003463	0.028567469	-0.099879036	0.017332872	0.057734486	0.167590239	0.102315084	0.02109682	0.149758	-0.05008902	0.148069232	0.003278893	0.074693719	0.046213658	0.005668928	0.128791523	-0.097589182	0.129621595	0.130966884	-0.058933582	0.019808777	0.029354607	0.155826113	0.128347863	0.086858569	0.002334328	0.012767476	0.023701529	-0.101396065	0.069198069	0.084296794	-0.026646639	0.062400064	-0.066819267
G73	-0.158442056	0.155024664	0.210353265	-0.236740756	-0.118326674	0.241896005	-0.198457257	0.229401989	-0.217234061	-0.217248372	0.338227307	-0.1491109	0.020409864	0.118988085	0.101370519	-0.162850025	-0.18415998	0.030785765	-0.158127201	0.257610129	-0.015855701	0.203698376	0.260901795	-0.220024821	0.157772489	-0.02206693	0.192506714	0.085570526	-0.036077975	0.248135858	-0.086597882	0.046385397	0.063301694	0.01406983	-0.197126279	0.230332242	-0.127471779	-0.166041509	0.019436676	0.329325499	0.005225269	0.273868094	-0.295504138	0.146394776	0.10669443	-0.083177413	0.098694252	0.134501846	0.103774866
G74	-0.397774748	-0.00178741	-0.436258609	0.367766425	0.576686992	-0.231688765	-0.427142127	-0.206915406	0.44583614	0.472441382	-0.345651943	0.101356208	0.033962938	-0.338624953	-0.127314351	0.564107106	0.564092794	-0.000914403	0.59811144	-0.36238219	0.101513635	-0.429603721	-0.170091689	0.671973547	-0.30516446	0.191132801	-0.27309219	0.229559416	0.326191261	-0.164223938	0.46467019	-0.153017964	-0.21596033	-0.089503135	0.756097064	-0.155407999	0.610133174	0.555591711	0.237960319	-0.303976598	-0.079714008	-0.159787345	0.391523662	-0.130205292	-0.068751332	0.342978754	-0.289707944	-0.299153593	-0.388443592
G75	-0.386654644	0.363372767	0.304237284	-0.156166513	-0.152216515	0.242611585	-0.442641578	0.038456777	-0.192560883	-0.000914403	0.163253827	0.016645916	0.146237349	0.303378589	0.275113202	-0.457611499	0.082751143	0.752891268	-0.08820078	0.375451748	-0.214786779	0.29492044	-0.084436832	-0.293843993	0.25698042	0.095774688	0.278404867	0.192764323	-0.083277594	0.0838102	-0.165740966	0.063072709	0.024087942	0.158531003	0.043165289	0.060682674	-0.089488823	-0.452817117	0.036123988	0.28212588	0.248178793	0.351780381	-0.217591851	0.290855949	0.10741001	0.018692473	0.325676044	0.201766312	0.402629454
G76	-0.463865663	-0.001329439	0.093928493	0.354914619	0.145908182	-0.156696042	-0.538486285	-0.046740109	0.38240718	0.275914651	-0.158857092	0.163039154	0.178166502	-0.17046379	-0.129518336	0.561903121	0.455410592	-0.011104254	0.164670675	-0.06378521	0.160534626	0.097921426	0.09389987	0.483432682	-0.043834856	0.17561904	-0.059677785	0.120877214	0.169593861	0.115739354	0.145693508	-0.051405687	0.093284472	0.081319984	0.277403056	0.103259649	0.192664141	0.542739904	0.211798735	-0.226321919	0.040531957	-0.111414177	0.163053465	-0.180324474	-0.015054252	0.125156379	-0.070969628	-0.019190301	-0.03926946
G77	-0.473268377	0.226181881	-0.016628527	0.28428693	-0.108394431	-0.033000984	-0.401481449	0.359122226	-0.204639863	0.540693347	0.036710763	0.036510401	0.064947527	0.078343174	0.034106054	-0.206156891	0.2117558	0.139210359	0.333618975	-0.003977083	-0.083120166	-0.028607326	0.025934137	-0.087642628	0.316774236	0.097005485	0.202438956	0.068883214	0.133571593	0.029139933	-0.068679774	0.130852391	0.115825223	0.181057443	0.31059163	0.027308049	0.337654843	-0.196038599	0.101241715	-0.099964906	0.220128079	0.21725145	0.079115999	0.076468356	0.095331029	0.086472156	0.289639464	0.085871069	-0.128530836
G78	-0.575267067	0.411674378	0.427073647	0.035880691	-0.14118228	0.527827229	-0.482184496	0.297052867	-0.301314643	-0.120315984	0.605524842	0.243298541	0.189215049	0.556650768	-0.24091974	-0.212325186	-0.310831849	0.138365975	-0.300770802	0.676639125	-0.004105887	0.423080714	0.267327698	-0.085825057	0.464999356	0.165371942	0.37195972	0.062714919	-0.064257493	0.318448692	-0.194636063	0.135331918	-0.074017996	0.001862045	-0.310488371	0.29798312	-0.349974043	-0.236812314	0.127016886	0.444891575	0.288494537	0.405405902	-0.38490863	-0.267768279	0.275499615	-0.11135693	0.461822184	0.561516708	0.472226708
G79	-0.460173273	0.553387726	0.249352343	-0.067305861	-0.084651506	0.211684242	-0.260612485	0.326964087	-0.19154476	-0.167601472	0.236142747	0.283857582	0.112648051	0.53864679	0.039215291	-0.483214931	-0.113217437	0.402529273	-0.183015053	0.323228762	0.015157511	0.250683321	0.150831369	-0.343405024	0.367136715	0.158015786	0.353955742	0.103273961	0.058822167	0.0981361	-0.23659764	0.106680119	0.025104065	-0.018803888	-0.187408711	0.085656395	-0.17631723	-0.505040103	0.021168378	0.583942967	0.206603628	0.579062716	-0.256505059	0.049634127	0.129721776	-0.030868557	0.345325854	0.192134613	0.560700948
G80	-0.321536917	-0.39139178	-0.40527402	0.340187994	0.618319402	-0.216675909	-0.276369544	-0.295718811	0.325089269	0.330398868	-0.2880478	0.052482133	-0.012249181	-0.446062047	0.310949419	0.624373204	0.4566557	-0.132309096	0.541251499	-0.363341066	0.273581862	-0.406604998	-0.051262571	0.649719027	-0.303461381	0.198159791	-0.311318443	0.095502768	0.314584563	-0.125253482	0.596809085	-0.191244216	0.00136114	-0.023913125	0.385126382	-0.113775589	0.707666649	0.634491497	0.199734066	-0.55249733	-0.14189786	-0.413631988	0.411860429	0.244171548	-0.106977584	0.214246017	-0.343905929	-0.270830959	-0.285586207
G81	-0.425897019	0.294848882	0.209093845	-0.261957775	-0.231388222	0.288551783	-0.340800315	0.113678485	-0.040142466	-0.130663263	0.108039719	-0.176989874	0.029798266	0.17895364	-0.104859469	0.29374689	-0.302545439	0.069455677	-0.255217016	0.109943161	0.076053319	0.207762867	0.531161829	0.1167841	-0.088386831	0.048546447	-0.130849314	-0.067420354	-0.008055885	0.387960076	0.071860024	-0.111929394	0.155210715	0.07137343	-0.342131293	0.407423836	-0.243195282	0.303865183	0.087388097	0.474473628	-0.086540636	0.222031521	-0.224890761	-0.105088454	0.078815456	0.006069652	-0.067606405	0.157200025	0.022656783
G82	-0.408293766	0.280508671	0.218711232	-0.249678432	-0.203137146	0.282197438	-0.355140526	0.120633917	0.001418386	-0.107736098	0.107009285	-0.175358353	0.01812001	0.167275384	-0.175100745	0.329983832	-0.306237829	0.009862223	-0.210994208	0.114236637	0.051065286	0.198746566	0.495525974	0.139711264	-0.08675531	0.063487745	-0.134541703	-0.073774699	-0.030381963	0.416211152	0.07082959	-0.142241338	0.151518325	0.102286461	-0.303232395	0.411717313	-0.222930073	0.345426036	0.118301128	0.441499728	-0.103542803	0.210353265	-0.199301641	-0.167343864	0.043179601	-0.01359447	-0.071298794	0.142859814	0.000330705
G83	-0.36913726	-0.420358434	-0.218622285	0.191433345	0.403015867	-0.139164346	-0.419800283	-0.306051778	0.639514865	0.280136569	-0.234493836	0.036825256	0.059938471	-0.512296078	-0.197169214	1.463204021	0.464956422	-0.267753968	0.150258905	-0.285829504	0.233967385	-0.238586951	0.119417432	0.91356747	-0.444230164	0.102644251	-0.340285098	0.095817623	0.219069022	-0.007812588	0.735545623	-0.353308643	0.142759633	0.202667942	0.281624975	0.008989216	0.236815392	1.515913601	0.261273896	-0.413760792	-0.226765579	-0.57835837	0.348288353	-0.224017754	-0.122634462	0.198589139	-0.359562807	-0.140080288	-0.503551698
G84	-0.650588956	0.437506795	0.487511485	0.197472835	-0.046139022	0.263506504	-0.421746659	0.4533211	-0.299439824	-0.251538938	0.418400825	0.25049727	0.050006229	0.348231107	0.093699508	-0.348872051	-0.149239705	0.068367996	-0.019390663	0.337783647	-0.119357108	0.480856596	0.298484026	-0.387413158	0.831562069	0.04479681	0.757156121	-0.1004515	-0.179508714	0.426801727	-0.485576343	0.398078369	0.029011128	-0.028206602	-0.276670087	0.419645933	-0.095213458	-0.35472549	-0.0441354	0.271077334	0.311664999	0.428576364	-0.428287054	0.061527057	0.373204829	-0.144087533	0.894933782	0.552743705	0.303736379
G85	-0.379856639	0.356860995	0.327007021	-0.157354375	-0.161390243	0.198832436	-0.451815306	0.053240648	-0.175115056	0.032503156	0.127460545	0.010134143	0.155697309	0.302190727	0.231334053	-0.416208074	0.049619816	0.68515452	-0.073416909	0.374263886	-0.218636597	0.323014088	-0.077638828	-0.308341632	0.247806691	0.083939005	0.277217005	0.196900372	-0.11108501	0.066650606	-0.190886427	0.07785658	-0.001057519	0.133385542	0.071258937	0.038199168	-0.074704952	-0.424723469	0.010978527	0.29158584	0.244328975	0.342606653	-0.192160158	0.255062667	0.068954772	0.033476344	0.300530583	0.181944762	0.401441592
G86	-0.068550969	-0.031927615	-0.016528346	-0.138863803	-0.04440732	-0.043548625	-0.018059686	-0.008127443	0.192091678	-0.161962707	-0.064343362	-0.1257687	0.019794466	-0.129189169	0.164642051	0.012223635	0.145307096	-0.009758964	-0.060250248	-0.062439921	-0.146906916	-0.012535413	-0.045838479	-0.01566965	-0.031841745	-0.059949705	-0.015741208	-0.08008611	0.008559869	-0.11982939	-0.113832835	0.176205815	0.810695773	0.559155296	0.007228891	-0.111013452	-0.098805667	0.025003884	-0.05837543	-0.091878858	-0.101868347	-0.110068887	0.103173779	0.153765244	0.036868191	-0.017243925	-0.032356962	-0.068422165	0.039272537
G87	-0.324184561	0.244829881	0.145765066	-0.032471455	-0.182914872	0.201265406	-0.225778079	0.188771389	-0.026274537	-0.186006175	0.270977153	0.201565949	0.150144412	0.214117212	0.15390836	-0.232762134	-0.078383031	-0.041788299	-0.07630785	0.203669753	-0.043176523	0.15508191	0.18832773	-0.303246707	0.252901617	0.011837222	0.290297797	0.023644283	0.067037019	0.162252016	-0.249678432	0.05100804	0.169078644	0.018692473	-0.18451777	0.133800578	-0.061624161	-0.24660144	-0.021193923	0.254089479	0.095030486	0.217265762	-0.242966297	0.159003286	0.074049697	-0.035963483	0.22310489	0.245602707	0.302720256
G88	-0.408465505	-0.140252027	-0.404358079	0.609961435	0.701755963	-0.290294719	-0.432508973	-0.257535494	0.32600521	0.82111461	-0.500088293	0.072031763	0.060539558	-0.296076601	0.194739322	0.164770856	0.588007458	0.092211103	1.492485531	-0.391706635	0.229244561	-0.39770319	-0.327189994	0.315228584	-0.06296945	0.087273605	-0.0894602	0.115052398	0.355429836	-0.310674421	0.190445845	0.02262816	-0.346439081	-0.116165624	0.841236703	-0.299196527	1.211692168	0.140283728	0.003665306	-0.240132602	0.098594071	-0.15983028	0.44205788	0.210482069	0.080275238	0.287034755	-0.036865113	-0.363083458	-0.455035413
G89	-0.153762166	0.159704553	0.042006051	-0.011118565	-0.188181536	0.09750639	0.117671418	0.058392819	-0.135357464	-0.06882289	0.105993162	-0.061910392	0.043723441	0.107696241	-0.04035714	-0.216733155	-0.192789868	0.024817833	-0.038983228	0.05731945	-0.080386653	0.040675073	0.060611116	-0.1754156	0.244972997	0.019880335	0.138623584	-0.069466911	-0.084637195	0.122379931	-0.215015765	0.088332662	-0.067778144	-0.055785033	-0.152517058	0.123210003	-0.066890825	-0.217262684	0.016130699	0.078457666	0.148326841	0.100196969	-0.011318928	-0.03792417	0.092740631	-0.019934504	0.233809958	0.125871959	-0.072558214
G90	-0.606523576	0.295235295	0.060410753	0.44917074	0.101742621	-0.081073609	-0.529412738	0.361626754	-0.042418009	0.255706688	0.009933781	0.467589754	0.110043342	0.024946637	-0.051233947	0.019951893	0.310090724	0.107109466	0.200363776	0.011837222	-0.024714574	0.043108043	0.108297328	0.013354251	0.361870051	0.20598823	0.258182593	0.172542048	0.141400032	0.044954238	-0.071499157	0.130694964	-0.062683218	-0.061337929	0.297124425	0.040460399	0.129864892	0.027408231	0.21022446	-0.097460378	0.318463003	0.169178825	-0.011547913	-0.059448799	0.268200705	0.166173391	0.321425502	0.194853814	-0.054153511
G91	-0.408365323	0.533322879	0.53008846	-0.247088034	-0.389545585	0.396589964	-0.325930574	0.479926343	-0.150384632	-0.366017333	0.543498419	0.077455855	0.103231026	0.89391766	-0.191144035	-0.346224407	-0.516603866	-0.003519112	-0.469275444	0.51612035	0.319851227	0.534081393	0.471496817	-0.406061158	0.256565383	0.098021608	0.293961564	0.226954707	-0.091678496	0.288365733	-0.192775556	0.022728341	-0.061509668	-0.116065443	-0.540217987	0.281209939	-0.502506952	-0.381359356	-0.001558424	1.013748589	0.186538782	0.732024972	-0.401681812	-0.143457823	0.154910171	-0.122806201	0.202811058	0.318477315	0.474087215
G92	-0.824374574	0.556536276	0.42286604	0.332474048	-0.129418155	0.289367544	-0.534307301	0.44457672	-0.332141804	-0.11387577	0.444261865	0.340245241	0.113134645	0.374092147	0.005096464	-0.413517495	-0.070139556	0.211355076	-0.044106776	0.371630554	-0.181340597	0.426858973	0.303049422	-0.366876029	1.006492614	0.177136068	0.737763919	-0.018689396	-0.09774661	0.396761703	-0.451729436	0.485164384	0.046886302	-0.002345562	-0.131021053	0.373634176	-0.178492591	-0.416708979	0.066908214	0.267656864	0.438680345	0.478395003	-0.423721658	-0.027075986	0.524177774	-0.054339562	1.053892594	0.623857987	0.287006132
G93	-0.321264997	0.050764743	-0.032328339	0.058292638	0.168720854	-0.046038841	-0.347970421	-0.047885036	0.357304654	0.170953462	-0.109424866	0.055416009	0.083853135	0.02803794	-0.018861135	0.275928963	0.313182027	0.110200769	0.096976862	0.004280704	0.159389698	-0.017687584	0.028868013	0.248035677	-0.215344931	0.169150202	-0.177948751	0.138365975	0.32816626	-0.191530448	0.216421378	-0.193634252	0.12408301	0.03758377	0.180427733	-0.161418866	0.10101273	0.264751612	0.130795145	0.068010207	-0.040471633	0.009890846	0.196513959	0.01019139	-0.20785997	0.222503803	-0.215860148	-0.164080822	-0.059048075
G94	-0.594029559	0.456798816	0.650549099	-0.009501356	-0.229155614	0.493093004	-0.479651345	0.459303344	-0.256190204	-0.261528427	0.653311236	0.224536049	0.189086244	0.612423028	-0.225076811	-0.247059411	-0.29498892	0.029096998	-0.423349556	0.676510321	0.054328328	0.646556166	0.259213027	-0.282938563	0.531419438	0.149271406	0.478309134	0.012008962	-0.104315629	0.201193848	-0.194764867	0.095273783	0.216006342	0.145478835	-0.286659576	0.199361965	-0.400680001	-0.263560672	0.052353329	0.420805172	0.325633109	0.514417271	-0.472881964	-0.243939485	0.168892593	-0.119471601	0.429749914	0.56937377	0.594547854
G95	-0.482499351	-0.185004364	-0.217520293	0.69830687	0.574483007	-0.130076488	-0.453303711	-0.001486866	0.342477848	0.640602546	-0.209434245	0.274841282	0.130251305	-0.1997453	-0.140166158	0.412833617	0.460734503	-0.064343362	0.489429238	-0.170263428	0.336223684	-0.200217582	-0.007254436	0.470122905	-0.110383742	0.223534238	-0.168817957	0.179440234	0.318663365	-0.248948541	0.486423804	-0.155221948	-0.207516492	-0.094369075	0.482373625	-0.237470647	0.506774883	0.388346489	0.270361755	-0.306180583	0.194925372	-0.209906528	0.362700123	-0.185648385	0.027537035	0.303507393	-0.11622287	-0.077753321	-0.262873716
G96	-0.387599209	-0.180610706	-0.394139605	0.593560355	0.578876665	-0.264104513	-0.440924187	-0.186092045	0.314928041	0.786079841	-0.417997022	0.148799123	0.137306918	-0.317801592	0.165028464	0.249524082	0.600887888	0.051852424	1.412197521	-0.373502294	0.260758679	-0.400794493	-0.324957386	0.304151415	-0.127285728	0.132097499	-0.089889548	0.157214337	0.355000488	-0.327075502	0.251241473	-0.02305443	-0.253699988	-0.108609105	0.77958238	-0.318259563	1.208600864	0.222374999	0.016545735	-0.344378212	0.108812545	-0.200188959	0.417670934	0.183433167	-0.005336684	0.267971719	-0.109167257	-0.310273697	-0.388915875
G97	-0.654410151	0.601388793	0.371888162	0.300129858	-0.060608038	0.174502736	-0.476145006	0.667780252	-0.364485994	-0.039741742	0.284143814	0.438336867	0.072804589	0.3870012	-0.067177057	-0.440537774	-0.07054028	0.139081555	-0.044507501	0.397849384	-0.192389143	0.370557185	0.318620431	-0.417853907	0.782487633	0.131482101	0.545702403	0.036810944	-0.116781022	0.218009964	-0.484073626	0.428862596	-0.020063308	-0.021379974	-0.006309872	0.202868304	-0.088386831	-0.457039035	0.082479223	0.20869312	0.459575264	0.531233387	-0.373545229	-0.083377775	0.31348257	-0.030782688	0.747366995	0.469063847	0.297253229
G98	-0.679526988	0.512385025	0.434615854	0.101985918	-0.056443366	0.335722779	-0.469318378	0.368482004	-0.315068079	-0.112773777	0.445363857	0.176305996	0.122222503	0.43908107	-0.00178741	-0.439035057	-0.191487513	0.215119024	-0.000413497	0.417985789	-0.17757665	0.422637055	0.168391688	-0.32850666	0.783990349	0.14363264	0.565838808	0.070257126	-0.144559815	0.315343077	-0.392064424	0.299929496	0.005397008	0.006742297	-0.175172303	0.300201416	-0.097531936	-0.447550452	0.17715038	0.369913163	0.418486694	0.428919842	-0.422619665	-0.031297905	0.450745014	-0.061223436	0.775489266	0.481214386	0.317389634
G99	-0.120831202	-0.310474059	-0.212554171	0.530245888	0.379802471	-0.385981999	-0.195451823	-0.299983665	0.398021123	0.813271859	-0.374833272	0.112104211	0.092626139	-0.287947619	-0.18577719	0.279378055	0.53224951	0.118973773	0.77390068	-0.333000499	0.232049633	-0.208561238	-0.505397893	0.310047789	-0.238515393	0.007558058	-0.2197529	0.184406355	0.187869759	-0.544783384	0.251813936	-0.134284095	-0.136001485	0.072976328	0.732239646	-0.538629401	0.663472464	0.262876794	0.081005129	-0.415678545	0.048160034	-0.361995777	0.748325871	-0.15406271	-0.15649568	0.231276807	-0.156509991	-0.354954476	-0.25524564
G100	-0.438147739	-0.026188668	-0.045394819	0.154366331	0.357962987	0.316230395	-0.369022767	0.053512568	0.128619783	0.075366363	0.162337886	0.124870147	0.081434477	0.081520346	-0.27948947	0.345383101	0.004638494	-0.1424417	-0.001272192	0.095030486	0.079774332	-0.054711663	0.130265616	0.655558155	-0.108623417	0.299829315	-0.167057632	0.072060386	0.248550894	0.138795323	0.445592843	-0.121518158	0.025833956	0.136319418	0.1167841	0.128977573	0.002763675	0.339529661	0.338670966	-0.048872535	-0.021594648	-0.061738653	-0.016199179	-0.311661921	0.127789711	0.126916704	-0.090504946	0.099696063	-0.072114555
G101	-0.428974011	-0.213999642	-0.350331833	0.653339859	0.540163818	-0.27885976	-0.42905988	-0.110340807	0.284201061	1.002914717	-0.390160983	0.152677564	0.133199492	-0.327232929	0.07840042	0.2667123	0.623400016	0.148899304	1.117936952	-0.3190467	0.216721921	-0.364972588	-0.294459392	0.262776613	-0.086139911	0.120004207	-0.091335018	0.171740599	0.329597419	-0.333844883	0.2977112	-0.069753143	-0.233849815	-0.086096977	0.724897801	-0.317043078	0.994198959	0.239563216	0.097620883	-0.335175861	0.160606183	-0.270845271	0.480112394	0.094143167	0.009189579	0.269188204	-0.057373619	-0.261142014	-0.411656989
G102	-0.409195396	-0.023855879	-0.10162505	-0.011004073	0.219212138	0.105606749	-0.393309532	0.071817089	0.20814928	0.03244591	-0.098862914	0.039358407	0.073119444	-0.065216369	-0.154706731	0.528728859	0.006971282	-0.065574159	-0.073474156	-0.038396453	0.079445166	-0.100294072	0.396131993	0.524793173	-0.199459068	0.238275174	-0.217963952	0.122308373	0.218940218	0.106522691	0.402672389	-0.212353809	0.041476522	0.040159856	-0.013980883	0.128648407	-0.002889402	0.55748084	0.386256997	0.022671095	-0.051205324	-0.117968884	-0.000556613	-0.173569405	0.044939926	0.145221226	-0.205298196	-0.033730875	-0.162950206
G103	-0.253657053	0.254132413	0.123124134	-0.012521101	-0.032528701	0.045526701	-0.309643987	0.24598912	-0.07819698	0.012295193	0.093942805	0.045827245	-0.061495356	0.19147628	0.094000051	-0.170220493	0.303593263	0.239033688	-0.000456432	0.053254959	-0.044521813	0.11380729	0.013955338	-0.043720364	0.08119118	0.188842947	0.041390652	0.062228325	0.34519705	-0.217090945	0.033805511	-0.011562225	0.159747488	0.097205847	0.181486791	-0.210936962	-0.015054252	-0.181397844	0.078615094	0.063745353	-0.052722353	0.274483492	-0.076608394	0.133700397	-0.121618339	0.050535757	-0.039112032	-0.037909859	0.045827245
G104	-0.711427519	0.520413827	0.466602254	0.20850707	-0.226765579	0.263892917	-0.434670023	0.40313036	-0.309701233	-0.12604062	0.346914441	0.218940218	0.029096998	0.452433782	-0.020378163	-0.449639944	-0.140867425	0.066092454	0.047544635	0.197086422	-0.30264562	0.459947366	0.21634982	-0.29119635	0.994327764	0.095760377	0.611134985	-0.100065087	-0.155164702	0.443159873	-0.618287702	0.677970103	0.008101898	-0.059763654	0.133657463	0.412046479	-0.137418333	-0.460817295	-0.017129432	0.266139836	0.437163317	0.423638866	-0.371999577	-0.052550614	0.565252033	-0.074490279	0.884672374	0.518524697	0.253545638
G105	-0.62674585	0.39213906	0.253144914	0.192034432	-0.072873069	0.231448546	-0.429847018	0.165715421	-0.158470679	0.022527979	0.218639674	0.282326243	0.16435582	0.132498224	-0.044836667	-0.167973574	0.002377263	0.156098033	0.065677418	0.108740987	-0.076880314	0.24382807	0.194553271	-0.068092999	0.538632478	0.14849858	0.323142893	0.080446977	0.001389763	0.229702532	-0.128988807	0.23824655	-0.048300072	-0.126813446	0.079917448	0.217222827	-0.050074709	-0.192460701	0.219283696	0.281610663	0.282268996	0.290040189	-0.196811424	-0.098304762	0.689863033	0.095373964	0.503511841	0.392911886	0.066707852
G106	-0.33165521	0.066994084	0.18887157	-0.053251881	-0.123836635	0.018105698	-0.30245957	0.154681186	0.338928574	-0.060379052	0.021268559	-0.159944773	0.140011808	-0.080844624	0.029311672	0.068554047	0.241566839	0.065205135	-0.094426321	0.068425243	-0.300870983	0.166244949	0.002506067	-0.05783159	0.125642973	0.015014395	0.075194624	-0.026417653	0.083523969	-0.015583781	-0.15865673	-0.001715852	1.183798882	0.996145335	0.119460367	-0.006767842	-0.143629562	0.094644073	0.088461467	-0.181955996	-0.058847712	-0.027118921	0.042378152	0.034406597	0.010677984	0.039086487	0.125127756	0.110358197	-0.037494823
G107	-0.726783853	0.560958556	0.432612232	0.227756156	-0.175573027	0.240550716	-0.452688313	0.472956599	-0.372972765	-0.096143712	0.35285375	0.272794725	0.05100804	0.418443759	-0.067677962	-0.457010412	-0.166871581	0.095989362	0.037512212	0.28554635	-0.2913824	0.425957343	0.272866283	-0.362453748	0.997605117	0.138967062	0.609088428	-0.056858402	-0.146563438	0.377226385	-0.535151685	0.577431195	-0.044521813	-0.072458033	0.027794643	0.359422769	-0.104859469	-0.462863852	0.023415297	0.312008477	0.448426537	0.469507507	-0.371384179	-0.086540636	0.499318545	-0.065889014	0.887949727	0.508492273	0.270132769
G108	-0.308456125	-0.229241484	-0.277729145	0.326649232	0.461035046	-0.240862493	-0.305880039	-0.261342376	0.551126495	0.577731738	-0.365473493	-0.000985961	0.062056586	-0.198729177	-0.139150035	0.597524665	0.392539784	-0.119228304	0.493107316	-0.278387478	0.403788693	-0.281722078	-0.19523715	0.457829251	-0.380887074	0.104762366	-0.303561562	0.167146579	0.226511048	-0.290523705	0.460820373	-0.21010689	-0.187866682	-0.061409487	0.467418015	-0.284369722	0.435918209	0.58900927	0.172885526	-0.148109089	-0.059606227	-0.24083387	0.661855254	-0.1047736	-0.189727188	0.309847427	-0.314853405	-0.321637098	-0.365673855
G109	-0.177963062	-0.277099435	-0.370840339	0.510381403	0.506345535	-0.432466038	-0.194020665	-0.322510105	0.44736748	0.85463235	-0.394697757	0.009719107	0.022184501	-0.342417524	-0.125783011	0.28347117	0.560300223	0.053856046	0.714106863	-0.39013236	0.281395989	-0.358861539	-0.554543887	0.284859394	-0.239746189	-0.004320561	-0.189040232	0.052739742	0.112104211	-0.434212052	0.279864649	-0.052994273	-0.15586597	0.045125977	0.621868676	-0.428058069	0.598354737	0.282941641	0.010563491	-0.382303921	0.001675995	-0.267396178	0.938755866	-0.094068531	-0.171036254	0.238031877	-0.133783189	-0.348199406	-0.429503539
G110	-0.568469062	0.490345179	0.779925858	0.037354785	-0.264820092	0.457428526	-0.475386492	0.519469262	-0.227967752	-0.243953796	0.604336981	0.290025877	0.158745677	0.653955258	-0.247431512	-0.333301042	-0.256118646	0.067967272	-0.451028168	0.648831709	0.071902959	0.775932925	0.319378945	-0.37184215	0.535684291	0.140226482	0.549122873	-0.007683784	-0.108036642	0.173515236	-0.214457613	0.136806012	0.137750577	0.059237203	-0.285056678	0.161035531	-0.468287944	-0.341816438	0.037984494	0.491618911	0.340545784	0.563935367	-0.516532308	-0.26363223	0.197115045	-0.112544792	0.431352812	0.584286445	0.638742039
G111	-0.315669166	-0.228468658	-0.34616716	0.484477428	0.560300223	-0.359877662	-0.323740901	-0.28985106	0.535927588	0.716926246	-0.383334355	0.098279216	0.009590303	-0.418898652	-0.164996763	0.459875808	0.702099441	0.035937937	0.624315958	-0.368121137	0.085126866	-0.342174227	-0.412744669	0.469249898	-0.2097491	0.110859102	-0.230915939	0.112018341	0.277861027	-0.401553007	0.400368223	-0.084222159	-0.085939549	0.059151334	0.761005938	-0.39806098	0.575112717	0.446036502	0.123081199	-0.426841584	-0.013580158	-0.279990376	0.84364105	-0.143930105	-0.066504412	0.366521317	-0.122419788	-0.283596896	-0.447421648
G112	-0.5869167	0.423982344	0.51125441	-0.018360229	-0.16614169	0.606684081	-0.480524352	0.365261897	-0.225119746	-0.243767746	0.718987115	0.228986953	0.14029804	0.654141308	-0.287174793	-0.173397666	-0.317157571	0.060167456	-0.320406301	0.702256868	-0.01575552	0.483303878	0.226396555	-0.030925804	0.389462793	0.175017953	0.40556333	0.024445732	-0.099864725	0.357376212	-0.161032453	0.147639884	0.076711653	0.056761298	-0.316814093	0.336910641	-0.321694344	-0.195222838	0.027522723	0.419932165	0.260873172	0.417713868	-0.391234352	-0.306037467	0.173343497	-0.205527182	0.420891041	0.571162719	0.641590045
G113	-0.43816205	0.418343578	0.343236363	0.098450955	-0.028034863	0.191104178	-0.318459925	0.663086051	-0.276011754	-0.095013096	0.335350677	0.305868805	0.20120816	0.390292865	-0.170363609	-0.298824426	-0.115163813	0.043880869	-0.182299474	0.422436693	-0.111900771	0.325933652	0.260687121	-0.406576375	0.373176205	0.076210747	0.359995233	0.10398954	-0.062912204	0.152090788	-0.29444508	0.144663074	0.158917416	0.075080131	-0.154749666	0.136949128	-0.20488316	-0.315325688	0.075123066	0.286519538	0.321783292	0.430708791	-0.263775346	-0.151958906	0.151732999	-0.027491022	0.343379478	0.328609919	0.422994845
G114	-0.351705745	-0.299110658	-0.326302676	0.184907261	0.494982134	-0.121732832	-0.450283966	-0.317901773	0.542482296	0.236343109	-0.246343832	0.08353828	0.066722164	-0.372414613	-0.27823005	1.057384622	0.349290164	-0.223702899	0.122437177	-0.204511059	0.198159791	-0.327633653	0.136848947	1.072082623	-0.445432337	0.237201804	-0.445303533	0.115911093	0.231176626	0.092139545	0.782258647	-0.338539084	0.032417287	0.108297328	0.323014088	0.098293528	0.198345842	1.083474647	0.483675979	-0.398991233	-0.233291663	-0.422505173	0.336438358	-0.283782947	-0.059949705	0.202710876	-0.485876886	-0.197183526	-0.448852807
G115	-0.497497896	0.659808697	0.214689676	-0.440036868	-0.255073901	0.41925952	-0.473626166	0.196471024	-0.069152056	-0.361981466	0.358535451	-0.152760355	0.075323428	0.61046234	-0.099263638	0.0198374	-0.451343023	0.181529726	-0.393366779	0.34979107	-0.019505156	0.218682609	0.451575086	0.08777451	0.00505353	0.126015074	0.063745353	0.04731565	0.016173634	0.670399273	-0.021036496	-0.114319429	0.075623972	0.082293172	-0.376464793	0.671229345	-0.445231975	0.021969827	0.13291326	0.788856289	-0.072958939	0.629582623	-0.349730746	-0.064887203	0.004552624	-0.054883402	-0.000785598	0.141500213	0.241209049
G116	-0.111657474	0.475990656	0.044181412	-0.488095182	-0.241907239	0.296666454	-0.194263962	0.079201869	-0.101238637	-0.356800671	0.217308697	-0.222114313	-0.007340306	0.450601898	-0.096744798	0.003722552	-0.45681005	0.09354208	-0.39617185	0.192592583	-0.056915648	0.042850434	0.334305931	0.066335751	-0.152144957	0.032703518	-0.034890114	-0.03801004	-0.034546635	0.542482296	-0.021179612	-0.181011431	-0.017687584	0.01560117	-0.397903552	0.527340635	-0.405445759	0.000531068	0.04758757	0.626333892	-0.166270495	0.453750448	-0.304620619	-0.07035423	-0.110054576	-0.100279761	-0.136688442	0.026893013	0.118615983
G117	-0.382461349	-0.236697821	-0.279861572	0.202066855	0.464226531	-0.14982648	-0.409166772	-0.324699778	0.445177806	0.298755946	-0.234508148	0.020839212	0.03064265	-0.341945242	-0.146606372	1.09583986	0.350478026	-0.132008552	0.062400064	-0.232604707	0.287192183	-0.283854505	0.154008541	0.942834669	-0.454892297	0.209108156	-0.43879176	0.151704376	0.24833622	0.178509981	0.842009529	-0.379942509	-0.038267648	0.034950438	0.300244351	0.182002008	0.167590239	1.113944019	0.359751936	-0.278015377	-0.234765757	-0.394697757	0.358921863	-0.189426645	-0.10135313	0.299729134	-0.463393381	-0.172038065	-0.530185564
G118	-0.537756394	0.07651129	0.150473579	0.331601041	0.191805446	-0.006982516	-0.559137907	-0.06206782	0.385713157	0.127489168	0.014814033	0.310090724	0.088304039	0.029826889	-0.312549239	0.722264469	0.251084045	-0.023770009	-0.005050452	-0.020549902	0.525866542	0.14381869	0.366063346	0.529329946	-0.176288607	0.13633373	-0.077667451	0.198717943	0.077069442	0.297396345	0.401885252	-0.154577927	-0.289393089	-0.240132602	0.065090643	0.298226417	0.038914748	0.711087118	0.207118846	0.264121902	0.078443355	-0.044221269	0.107796422	-0.342059735	0.089406031	0.171053643	-0.134212537	0.048002606	-0.012005884
G119	-0.453618566	0.094100232	0.090865813	0.149543326	0.180112878	0.063845535	-0.397803371	0.107252582	0.1344446	0.009318383	0.032402975	0.181272117	0.153808179	0.039429965	-0.294960297	0.311278586	0.002477444	-0.109997329	-0.019404975	0.098193347	0.069627416	0.094858747	0.21328714	0.325976587	0.011665483	0.263062845	-0.038782866	0.12047649	0.12660185	0.165915783	0.217165581	-0.0464825	0.002377263	0.040989928	0.066707852	0.177393677	0.032546091	0.313411012	0.341833827	-0.005780343	0.066750787	0.042578514	0.010921281	-0.297851238	0.130952572	0.146051298	0.008488311	0.094873058	-0.050318006
G120	-0.754705762	0.564980113	0.508506585	0.274368999	-0.206156891	0.231262495	-0.480610222	0.463668379	-0.331683833	-0.113417799	0.40745246	0.276816281	0.113592616	0.38519794	-0.02638903	-0.405073658	-0.109610916	0.13994025	-0.04098685	0.326835282	-0.234121735	0.504513652	0.236958507	-0.395699568	1.030908183	0.111045153	0.719588202	-0.066146623	-0.131894059	0.378585986	-0.549763816	0.51224191	0.052668184	0.006098276	-0.06135224	0.366106281	-0.167386799	-0.408265142	0.040746631	0.270776791	0.412518762	0.497486662	-0.393982177	-0.063885392	0.506002057	-0.04855768	1.001111456	0.587048582	0.268830415
G121	-0.507043725	0.115209825	0.037440654	0.106765988	0.001575814	0.090279038	-0.507129595	-0.018045374	0.309947608	0.11561055	0.03487888	0.178424111	0.196213415	0.100468889	-0.06621818	0.332388179	0.164670675	0.020252436	0.025662217	0.201823558	0.15462394	0.030785765	0.21310109	0.243269918	-0.041759676	0.225609418	-0.00170154	0.232092567	0.312752679	0.112490623	0.15841651	-0.145160902	0.039458588	0.046127788	0.106451133	0.121306562	0.005740486	0.321210828	0.256465202	0.103173779	0.077212558	0.039730508	0.037354785	-0.034503701	-0.063556225	0.185794579	-0.023641205	0.028138122	0.045326339
G122	-0.670854166	0.542353491	0.358106103	0.105334829	-0.196840047	0.184678275	-0.593743328	0.518238465	-0.152001841	-0.120072687	0.291657398	0.307428768	0.149529014	0.437106071	-0.144846047	-0.238701443	-0.153533181	0.133285361	-0.194049288	0.469249898	-0.222142936	0.362099036	0.488513296	-0.189398022	0.521143718	0.22950217	0.318963909	0.049648439	0.026492289	0.382578919	-0.218350365	0.180828458	0.176449112	0.100597693	-0.113260371	0.383408991	-0.213971019	-0.236569017	0.260357954	0.216206704	0.2967237	0.49881764	-0.336750135	-0.1291033	0.155954917	0.021984139	0.432783971	0.380747036	0.275485303
G123	-0.682017205	0.528528497	0.480040836	0.187340231	-0.152102022	0.306613008	-0.525047703	0.501751515	-0.362811538	-0.144545504	0.46683124	0.258998353	0.156999663	0.404647388	-0.150685175	-0.311089457	-0.196639685	0.066221258	-0.149311263	0.482044458	-0.217334242	0.481371813	0.360224218	-0.272433857	0.826753375	0.146466334	0.584644235	0.043809311	-0.069853324	0.384725657	-0.386568774	0.353340344	0.072117633	0.073462922	-0.145719054	0.36159813	-0.158585172	-0.316942897	0.12408301	0.263606685	0.392038879	0.477006779	-0.390504461	-0.172209804	0.328466803	-0.085009296	0.77299905	0.563906744	0.365476571
G124	-0.315325688	-0.172224115	-0.082290094	-0.058218003	0.161350386	0.023787399	-0.224905072	-0.167057632	0.360582008	0.070414554	-0.130105111	0.127904204	0.097778311	-0.123078121	0.008373818	0.633246389	0.194009431	0.251899806	-0.062125066	-0.136187536	0.128061632	-0.094268894	0.080060564	0.432326	-0.331855572	0.127174313	-0.153375754	0.149629195	0.227627352	-0.055155323	0.411359523	-0.288849249	0.018220191	0.067480678	-0.01061766	-0.030367652	0.040403153	0.648688593	0.150044231	-0.104401498	-0.117052942	-0.226407789	0.135904382	-0.03710841	-0.087456578	0.193837692	-0.268483859	-0.051663295	-0.066418543
G125	-0.166485169	-0.239001987	-0.324757024	0.455310411	0.453936499	-0.399692501	-0.17721886	-0.3057083	0.389634532	0.78625158	-0.388543774	0.037168734	0.025676528	-0.285686388	-0.135600761	0.247033866	0.486595543	0.054686118	0.637740228	-0.338725134	0.247620641	-0.320764091	-0.508460572	0.24842209	-0.217620474	0.02046711	-0.190872115	0.045583948	0.086314728	-0.409424381	0.24076539	-0.062812022	-0.189641319	-0.004621104	0.550825952	-0.408594309	0.540621789	0.241180426	0.027365296	-0.346868428	0.034449532	-0.239946552	0.859727275	-0.106548236	-0.170206182	0.238861949	-0.122305295	-0.312763913	-0.372772403
G126	-0.353566252	0.252715566	0.108397509	0.025991383	0.109800045	0.092025052	-0.273793458	0.098164723	0.058807855	0.085413098	0.097849869	0.113621239	0.118100766	0.232650719	0.068625605	-0.115736276	0.043966738	0.234954885	0.062013651	0.102415265	0.028596092	0.107066531	0.055129777	-0.045137211	0.026535224	0.120877214	0.055945538	0.058149522	0.200034609	-0.037494823	-0.079413465	-0.055570359	0.017247003	-0.021337039	-0.019576714	-0.039326706	0.039429965	-0.158857092	-0.007984327	0.230031699	0.055000973	0.214503625	-0.006152444	0.073720531	-0.08576781	0.07840042	0.041991739	0.051179779	0.166860348
G127	-0.273063567	-0.31363692	-0.175787701	0.175704909	0.232894016	-0.138921049	-0.211924462	-0.281850882	1.307908976	0.200521203	-0.356700489	-0.074733576	0.142702386	-0.224561594	-0.119729209	0.664860688	0.348073679	-0.137074854	0.270290197	-0.325515538	0.295435657	-0.15316108	-0.18380219	0.458616388	-0.388085803	0.028352795	-0.308098335	-0.013079253	0.213988408	-0.21253986	0.30987605	-0.182700198	0.222861593	0.165643863	0.255248717	-0.195738055	0.21310109	0.666993115	0.016617293	-0.118040442	-0.154649485	-0.306595619	0.455009868	-0.146577749	-0.135700942	0.185522659	-0.287446713	-0.296892362	-0.263732411
G128	-0.30390504	0.00956168	0.163382632	-0.155937528	0.010391752	0.205573194	-0.391835439	0.126530292	0.151060354	0.028596092	0.192764323	-0.134856558	0.029340295	0.040073986	-0.070712019	0.210768301	0.242697454	0.138208548	-0.106605483	0.205315586	-0.155994774	0.14075601	0.02227037	0.039129421	-0.022295916	0.016145011	0.108268705	-0.022625082	0.108612183	0.086701141	0.148598761	-0.133683008	0.772326405	0.826910803	-0.049774165	0.084869258	-0.065302239	0.223548549	0.007071464	-0.042403697	-0.063041008	0.027250803	-0.060307494	-0.01503994	-0.113303306	-0.044965472	0.041075797	0.178037698	0.003565124
G129	1.708805189	-0.703570457	-0.392694134	-0.666761051	-0.130419966	-0.342517705	2.006858329	-0.448180162	-0.298538194	-0.357115526	-0.419213507	-0.440709513	-0.46284954	-0.484059314	0.16913589	-0.339984554	-0.358632554	-0.348657377	-0.268712844	-0.505154596	-0.381989066	-0.404672934	-0.461933599	-0.405145216	-0.570386815	-0.531945889	-0.461117838	-0.4083367	-0.36760592	-0.551896243	-0.303661743	-0.194636063	-0.119156746	-0.248247273	-0.424837962	-0.540418349	-0.219423734	-0.308570618	-0.570300946	-0.420129449	-0.486020002	-0.63530418	0.11831544	0.144949306	-0.552254033	-0.356142338	-0.546944434	-0.508474884	-0.259696544
G130	2.062058125	-0.792202123	-0.425424737	-0.768702495	-0.346825493	-0.399205907	1.582820277	-0.576741161	-0.331268797	-0.355240707	-0.398705001	-0.649129174	-0.452988856	-0.580676847	0.261517193	-0.375377112	-0.370067513	-0.20037501	-0.304105402	-0.444716758	-0.30291754	-0.421431804	-0.553227221	-0.424566041	-0.717581502	-0.604605823	-0.536439728	-0.27336411	-0.363069146	-0.486134495	-0.21128044	-0.214056888	-0.165197126	-0.179823569	-0.305837104	-0.474656601	-0.156323941	-0.359934908	-0.552454395	-0.444874185	-0.529398426	-0.638753273	0.027021818	0.290569717	-0.571674858	-0.338295787	-0.696801075	-0.570486996	-0.350990166
G131	2.05471628	-0.794220057	-0.509963289	-0.784030206	-0.319561918	-0.403885796	2.014701079	-0.576097139	-0.341272597	-0.394526018	-0.453962044	-0.608555821	-0.481626344	-0.601328469	0.198274284	-0.393366779	-0.435972377	-0.263617919	-0.370010267	-0.539903132	-0.323569162	-0.513956222	-0.55790711	-0.421260065	-0.754204856	-0.627919401	-0.589034815	-0.373874395	-0.405016412	-0.562687181	-0.290495082	-0.176145491	-0.215130257	-0.285657765	-0.406347389	-0.551209287	-0.224890761	-0.367276753	-0.594401661	-0.473511674	-0.550050048	-0.696672271	0.102200591	0.198045299	-0.589664525	-0.342975676	-0.725438564	-0.585814708	-0.299768991
G132	1.242132916	-0.581950579	-0.353594875	-0.577084639	-0.309601052	-0.242193471	1.19945576	-0.45167219	-0.195552005	-0.214200004	-0.196439323	-0.563989535	-0.338567707	-0.415678545	0.104418888	-0.213040765	-0.295575696	-0.104587549	-0.216303808	-0.39950645	-0.17784857	-0.349601942	-0.433482161	-0.193018853	-0.576540798	-0.391692323	-0.499215286	-0.257435313	-0.211380621	-0.393008989	-0.09153538	-0.214099823	-0.151930283	-0.150584994	-0.178106178	-0.384193051	-0.092479945	-0.210908339	-0.379470227	-0.346424769	-0.43094901	-0.492388659	0.157414699	0.138795323	-0.443943932	-0.213226816	-0.585041882	-0.434770204	-0.372328744
G133	2.012339667	-0.762061918	-0.411256264	-0.781153577	-0.439135238	-0.411656989	1.461229022	-0.60250202	-0.301128592	-0.3730157	-0.435113682	-0.674890034	-0.444144294	-0.513269266	0.166545493	-0.379842328	-0.435757704	-0.236783691	-0.372457548	-0.446520018	-0.280763202	-0.399277465	-0.584311991	-0.351834549	-0.759314093	-0.518564554	-0.575510364	-0.291139103	-0.396815872	-0.575782284	-0.234379344	-0.207874282	-0.137718876	-0.192274651	-0.31030232	-0.566966346	-0.248633686	-0.356414258	-0.519652235	-0.475958955	-0.55249733	-0.645880444	0.107739176	0.195598017	-0.573478118	-0.278874072	-0.751843444	-0.572290257	-0.230343476
G134	1.982127904	-0.720400885	-0.420172384	-0.641000192	-0.362868784	-0.415249197	1.22072278	-0.55285512	-0.310044711	-0.267467736	-0.475973267	-0.622581178	-0.442412592	-0.591396227	0.040503334	-0.263646542	-0.282294542	-0.266995454	-0.266909584	-0.490041558	-0.244426079	-0.418841406	-0.59322811	-0.304849605	-0.765568257	-0.460931788	-0.568454751	-0.164295496	-0.333859194	-0.629951646	-0.086240093	-0.232762134	-0.223831703	-0.225148369	-0.210078267	-0.631783529	-0.183015053	-0.248204338	-0.438061869	-0.500846807	-0.518822162	-0.630838965	-0.034274715	0.058908037	-0.507859486	-0.245198905	-0.752773697	-0.586530287	-0.156738977
G135	2.488872625	-0.807272226	-0.472438305	-0.79974433	-0.489669457	-0.464853163	1.583721907	-0.629078639	-0.436845384	-0.410240142	-0.493633767	-0.768015539	-0.515974156	-0.662295836	0.036152611	-0.414404814	-0.459672368	-0.391134171	-0.420329811	-0.534321613	-0.376550663	-0.463121461	-0.648155986	-0.444960055	-0.820496134	-0.627661792	-0.618058716	-0.392250475	-0.479293555	-0.605020859	-0.290237473	-0.22380308	-0.246816114	-0.280076245	-0.390118048	-0.604190787	-0.320463548	-0.396300654	-0.591482097	-0.579732283	-0.629651103	-0.683104885	-0.102512369	0.067867091	-0.602716693	-0.409266954	-0.821011351	-0.62548643	-0.193033165
G136	-0.357115526	0.060167456	0.107510191	-0.030796999	0.22337681	0.147038798	-0.338567707	-0.033158411	0.095187913	-0.016628527	0.136891882	0.221874093	0.13318518	0.098665629	-0.318245252	0.362528384	0.005812044	-0.021480155	-0.162477924	0.21066812	0.041018551	0.095531391	0.096833746	0.313339454	-0.102125956	0.229130069	-0.078039552	0.097191535	0.026120188	0.139968873	0.276401245	-0.109696786	0.024345551	0.100225592	0.056732675	0.13813699	-0.113188813	0.383294498	0.283943452	0.008202079	0.000874546	0.000659872	0.06749499	-0.315812282	0.009175267	0.128090255	-0.094655307	0.100869614	0.04884699
G137	1.15666411	-0.552955301	-0.361866973	-0.529455673	-0.296577507	-0.215860148	1.239098859	-0.390733447	-0.190514325	-0.217148191	-0.172767956	-0.524346436	-0.336191983	-0.482513663	-0.079542269	-0.197355265	-0.266580418	-0.168760711	-0.248533505	-0.397130727	-0.218064133	-0.35787404	-0.412472749	-0.140065976	-0.552869431	-0.346725312	-0.496839563	-0.358875851	-0.240948363	-0.390633265	-0.065202058	-0.198414322	-0.005808966	-0.060364741	-0.117167435	-0.379155372	-0.148667241	-0.189898927	-0.313207572	-0.410597931	-0.487136306	-0.495336846	0.170438245	-0.0531517	-0.412286699	-0.277399978	-0.587990069	-0.389803193	-0.343333466
G138	2.487040741	-0.795794332	-0.471608232	-0.80956208	-0.486177429	-0.45869918	1.565918291	-0.617600745	-0.428029446	-0.412072025	-0.500789561	-0.777833289	-0.515144084	-0.658803808	0.026334861	-0.426884519	-0.45618034	-0.387642144	-0.416837784	-0.522843719	-0.383706457	-0.454305522	-0.644663959	-0.441468027	-0.819666061	-0.613521943	-0.62521451	-0.402068225	-0.483787394	-0.614838609	-0.28408349	-0.230958874	-0.232676265	-0.268598352	-0.383964065	-0.619332448	-0.319633476	-0.406118404	-0.582666158	-0.570916344	-0.639468852	-0.676950902	-0.107006207	0.058049341	-0.612534443	-0.419084703	-0.820181279	-0.627318314	-0.186879182
G139	2.15589921	-0.788867523	-0.515258577	-0.741410296	-0.298237651	-0.427814772	1.937532995	-0.600026115	-0.327934197	-0.391835439	-0.501848619	-0.656442396	-0.492245543	-0.598637891	0.110458378	-0.385352289	-0.430619843	-0.388701201	-0.367319688	-0.57447993	-0.342174227	-0.505941733	-0.560540443	-0.407921664	-0.722232768	-0.630552733	-0.589006192	-0.45104248	-0.412973655	-0.565320513	-0.287804503	-0.213384244	-0.239059233	-0.282967186	-0.403656811	-0.545856753	-0.288749068	-0.372572041	-0.591711082	-0.473483051	-0.576640979	-0.691319737	0.030356418	0.115553303	-0.555030481	-0.374890518	-0.712100163	-0.585786084	-0.299740368
G140	-0.468645734	0.534267444	0.31807659	0.227684598	-0.05585659	0.139324852	-0.261099079	0.438279621	-0.311819348	-0.090891359	0.201050732	0.5096372	0.082879947	0.535498241	-0.21948098	-0.48636348	-0.209534426	0.186424289	-0.058389742	0.370657366	-0.187637696	0.324731479	0.131711087	-0.290652509	0.521043536	0.106952039	0.385412613	0.076167812	-0.101381753	0.169522303	-0.399463515	0.428290132	-0.047255326	0.009991028	0.057004595	0.143732821	-0.219395111	-0.502864741	0.081906759	0.242726078	0.392453915	0.546632656	-0.304906851	-0.235681698	0.29960033	-0.044664928	0.456641389	0.348703389	0.714607769
G141	0.890697552	-0.238615574	-0.146019597	-0.302960475	-0.205842037	-0.186349653	1.11953985	-0.185533893	-0.272805958	-0.299439824	-0.196496569	-0.074246982	-0.160273939	-0.210765223	0.138967062	-0.420730536	-0.308942719	-0.163207815	-0.234994742	-0.226536593	-0.217835148	-0.152674486	-0.223244928	-0.419342312	-0.116079754	-0.341172416	-0.147894415	-0.244182782	-0.280648709	-0.233348909	-0.400379457	0.022756964	-0.013565847	-0.137332463	-0.305937286	-0.240504704	-0.225634963	-0.410612243	-0.307654676	-0.22137011	-0.132867247	-0.212940584	0.058865102	0.104132656	-0.148524125	-0.178678642	-0.089975417	-0.131364531	0.021583414
G142	0.65298207	-0.244740934	-0.338481837	-0.237213038	-0.068221803	-0.304277141	0.642248378	-0.330080935	-0.071298794	-0.172467412	-0.346367523	-0.165554915	-0.134455834	-0.251496003	0.114208014	-0.123392976	-0.096787733	-0.046883225	-0.084064731	-0.320506482	-0.048271449	-0.323841083	-0.178793135	-0.058117821	-0.375090881	-0.184918494	-0.287117547	-0.149153835	-0.148352386	-0.167601472	-0.103041897	0.104476134	-0.059620538	-0.071585026	-0.085796433	-0.156123579	-0.077366908	-0.113274683	-0.207301819	-0.099721609	-0.216189315	-0.25633332	0.241738578	0.113979029	-0.117382109	0.012180701	-0.375606098	-0.326488726	-0.099006029
G143	2.196472563	-0.796209368	-0.450727625	-0.794005383	-0.33219905	-0.408537063	1.59744672	-0.594058182	-0.409810794	-0.412487061	-0.479908954	-0.62917882	-0.499587388	-0.648571023	0.182975196	-0.392694134	-0.461919287	-0.278917007	-0.393295221	-0.531244621	-0.349516072	-0.452058603	-0.599825753	-0.447206974	-0.74288439	-0.61926089	-0.567066527	-0.357230018	-0.478878519	-0.556690625	-0.308456125	-0.159501113	-0.225105434	-0.258365566	-0.410998656	-0.555860553	-0.245513759	-0.37725193	-0.588405105	-0.523416182	-0.573335003	-0.698661582	-0.062168001	0.188070122	-0.546400593	-0.371584541	-0.724765919	-0.587804018	-0.11009751
G144	2.102116261	-0.762791809	-0.467887219	-0.781883468	-0.450512951	-0.44166839	1.641512101	-0.605893866	-0.317830215	-0.376407547	-0.470448994	-0.731520989	-0.439550274	-0.513999157	0.15516778	-0.412515684	-0.500374525	-0.253485314	-0.402468949	-0.449911864	-0.364013711	-0.450584509	-0.553098417	-0.357888351	-0.773353761	-0.55123791	-0.653436963	-0.310502682	-0.400207718	-0.555216532	-0.269714655	-0.229899817	-0.181040054	-0.24624365	-0.342975676	-0.551724504	-0.267997265	-0.394411525	-0.512396259	-0.503308401	-0.531931577	-0.654596201	0.0165028	0.170910527	-0.595503653	-0.290251785	-0.760559201	-0.604963613	-0.215101634
G145	-0.403814238	-0.218121379	-0.271932952	0.420289954	0.440211685	-0.269671721	-0.521026147	-0.252884227	0.362599942	0.546260555	-0.399606631	0.247048177	0.083824512	-0.224876449	0.082264549	0.507490462	0.616616323	0.155425388	0.482931777	-0.214028265	0.311092535	-0.259954152	-0.154835536	0.418372201	-0.241993109	0.320853038	-0.295103413	0.606841509	0.397348478	-0.417825283	0.754107753	-0.241578073	-0.214013953	-0.084894803	0.672860866	-0.414333256	0.476319823	0.504298978	0.322427313	-0.243467202	0.129864892	-0.266981142	0.380160261	0.074049697	0.023701529	0.464713125	-0.250494192	-0.267925707	-0.213470113
G146	-0.642202366	0.416611876	0.091280849	0.067437743	0.329597419	0.21066812	-0.533148062	0.075724153	-0.040829423	0.031029062	0.088719075	0.123124134	0.007815666	0.327336188	-0.291883306	0.159962162	-0.050346629	0.055458944	0.130079566	0.229044199	0.277674976	0.092611827	0.272265196	0.323729668	0.078629405	0.28743548	0.155954917	0.163482813	-0.006080886	0.440512229	0.32672079	-0.030095731	-0.114333741	0.068024518	0.027193557	0.444004256	0.088862191	0.1674185	0.23310869	0.460476894	0.040546269	0.40501949	0.043279782	-0.257506871	0.208564316	0.127832646	0.094085921	0.007443565	0.024631782
G147	1.809358409	-0.757410652	-0.526392993	-0.74189689	-0.23749927	-0.345780748	1.612287837	-0.565907288	-0.261871905	-0.365702479	-0.449096104	-0.462606243	-0.45014085	-0.481998446	0.304294531	-0.337923686	-0.305994532	-0.245442202	-0.290609574	-0.521727415	-0.27344998	-0.525062015	-0.3959858	-0.307253952	-0.698761763	-0.4952796	-0.530929766	-0.371670411	-0.288348343	-0.52321582	-0.136559637	-0.240490392	-0.212926273	-0.267482048	-0.404143405	-0.501090104	-0.174771578	-0.317157571	-0.530972701	-0.362167516	-0.491944999	-0.662524821	0.024545913	0.322699233	-0.518249699	-0.316814093	-0.685967203	-0.562315079	-0.358789981
G148	-0.396873118	-0.203194393	-0.339526583	0.42989303	0.534997335	-0.238773001	-0.479479606	0.092125233	0.444075814	0.422765859	-0.328778581	0.038370907	0.058822167	-0.449525452	-0.270158315	0.92969663	0.375995588	-0.303475692	0.271592551	-0.313565362	0.123710909	-0.327547784	0.203483702	0.952380498	-0.402755181	0.192034432	-0.437231797	0.137292606	0.319107025	0.046972172	0.58802177	-0.279890195	0.043150978	0.033848445	0.575985724	0.045140289	0.390092503	0.950462745	0.478437938	-0.422862962	-0.121403665	-0.345222596	0.31789054	-0.307654676	-0.107779033	0.237402167	-0.400608443	-0.268970453	-0.451428893
G149	-0.697230423	0.667708694	0.368997222	0.204070477	-0.300413012	0.118372686	-0.564218521	0.412003545	-0.346081291	-0.191702187	0.409026734	0.435445926	0.045956049	0.565123229	0.076339551	-0.603146041	-0.150627929	0.346485093	-0.089989729	0.333733468	-0.107435555	0.372990155	0.241194738	-0.242393833	0.657146742	0.21643569	0.446981067	0.111116711	-0.061108943	0.281667909	-0.367176572	0.404676011	-0.060221625	-0.072186113	-0.019848634	0.269188204	-0.115235371	-0.616985347	0.111531747	0.309618442	0.37682566	0.661440218	-0.477590476	0.108054031	0.422393758	0.096762188	0.504900065	0.383652288	0.57919152
G150	-0.604820497	0.227727533	-0.015082875	0.371015156	0.204600006	0.005812044	-0.506414015	0.129077754	0.121664352	0.374535806	-0.078869625	0.171153824	0.183619218	0.109170335	-0.124065621	0.168062521	0.170710165	0.01830606	0.276601607	-0.023727075	0.28311338	-0.011089942	0.224464491	0.145493146	0.057448255	0.191719577	0.036281415	0.179569038	0.220299819	0.078600782	0.116540803	-0.03530515	-0.132852936	-0.09424027	0.173715598	0.074106943	0.211426634	0.146237349	0.222575361	0.316845794	0.226997642	0.14958626	0.144548581	-0.118970695	0.12615819	0.229101445	0.04362326	0.010220013	-0.055112388
G151	-0.637236245	0.160706365	0.178767589	0.173558171	0.047072353	0.170380998	-0.472280877	0.086014185	0.544442983	0.086572337	0.099009107	0.221258695	0.289625153	0.217838225	-0.124537903	0.045140289	0.087717264	0.081720708	0.071158756	0.231348365	0.11759986	0.172112701	0.050965105	-0.070597527	0.208707432	0.183261428	0.203512325	0.136505469	0.131983007	0.083452411	-0.001057519	0.020123632	0.045025796	0.07831455	-0.026403342	0.113563993	-0.04459337	0.04461076	0.131596594	0.287092001	0.205229716	0.170409622	0.016302438	-0.111457111	0.168277195	0.138122678	0.258769368	0.129535725	0.13075221
G152	-0.365731102	-0.416952276	-0.233849815	0.197501458	0.406422025	-0.143744055	-0.408408258	-0.299983665	0.642921023	0.286204683	-0.236411589	0.034907503	0.073992451	-0.50888992	-0.199086967	1.453300402	0.46836258	-0.285643453	0.161650929	-0.282423346	0.248021365	-0.245828614	0.104189902	0.911649718	-0.459457694	0.08209281	-0.334216984	0.096561826	0.214489314	-0.012392297	0.749599603	-0.355226396	0.162137523	0.2060741	0.29834091	0.004409508	0.250869371	1.492700205	0.259356143	-0.41301659	-0.226021376	-0.556318524	0.362342333	-0.220611596	-0.105918527	0.191347475	-0.372128382	-0.155307818	-0.502807495
G153	-0.60610854	0.13327105	0.042192101	0.26058694	0.110143523	0.081720708	-0.491730326	0.010663672	0.210882793	0.069784844	0.098193347	0.215119024	0.1211062	0.057305139	-0.274423168	0.353111359	0.185393855	-0.017587403	0.062357129	0.006928348	0.018291749	0.04884699	0.108712364	0.620695126	0.154652563	0.32086735	0.050965105	0.093098421	0.125843335	0.133213803	0.101942983	0.043265471	0.068167634	0.146709631	0.19904711	0.126058009	0.042435398	0.35258183	0.32510358	-0.190213782	0.13786507	0.015200446	0.028796455	-0.319905396	0.164799479	0.18256016	0.24464383	0.144691697	-0.08035803
G154	-0.325987821	-0.379870951	-0.465625988	0.375666422	0.486094638	-0.231774635	-0.318087824	-0.249592562	0.483017646	0.397820761	-0.385667144	0.106594249	0.057834667	-0.426555352	0.397005	0.465528885	0.619907989	-0.094168713	0.571406016	-0.463622366	0.245173359	-0.466956966	-0.130248227	0.509508396	-0.265320998	0.153779556	-0.289149792	0.165586616	0.419273832	-0.21488696	0.624301646	-0.091878858	-0.072300606	-0.089589004	0.646871021	-0.192761245	0.639328814	0.478309134	0.131396232	-0.381259175	-0.066490101	-0.412758981	0.378128015	0.362170594	0.061598615	0.372174394	-0.255188393	-0.272619908	-0.401839239
G155	-0.556089539	-0.146792423	0.121492612	0.523562376	0.330527672	0.062528868	-0.510922166	0.073992451	0.335436547	0.170380998	0.140226482	0.286433668	0.104576315	0.04876112	-0.232390033	0.594791151	0.150230282	-0.244411767	0.024531601	0.096876681	0.574082283	0.136133367	0.222618296	0.556250044	-0.178650019	0.245774446	-0.173197303	0.169736977	0.16787647	0.12200783	0.657733517	-0.178234983	-0.259811036	-0.136015797	0.115968339	0.138809634	0.068496801	0.588937712	0.239362854	0.088733387	0.155940606	-0.035934859	0.203927361	-0.277872261	0.230790213	0.22193134	-0.123264172	0.045641194	-0.150127023
G156	1.074644397	-0.469933777	-0.393309532	-0.467729792	-0.109739721	-0.295217906	1.343416027	-0.368936898	-0.248576439	-0.203337509	-0.35328002	-0.318874961	-0.325043256	-0.34625303	0.357519328	-0.298008666	-0.231474091	-0.085739187	-0.080329407	-0.42058742	-0.270802336	-0.402626377	-0.353408824	-0.312592174	-0.408622932	-0.391477649	-0.323311554	-0.235924995	-0.211165947	-0.366174761	-0.251038033	-0.072801511	-0.199630807	-0.230228983	-0.236454524	-0.346711001	-0.039026163	-0.287890373	-0.400551196	-0.274337298	-0.321594163	-0.43094901	0.160291329	0.338656654	-0.353222773	-0.186392588	-0.398490327	-0.413259887	-0.223044566
G157	0.252186037	-0.126455656	-0.124366164	-0.449010234	-0.303976598	0.098837368	0.209508881	-0.094669618	-0.072801511	-0.205913594	0.147253472	-0.127128301	-0.037466199	0.095717442	0.418830172	-0.159501113	-0.031741564	0.23644329	-0.317157571	0.109227581	-0.049774165	-0.11504932	0.014026895	-0.088902048	-0.195580628	-0.109224504	-0.131564893	-0.121375042	0.039143733	-0.086583571	0.001933603	-0.160560171	0.178452734	0.067995895	-0.308241451	-0.085753499	-0.243910862	-0.162692598	-0.158227382	0.141013619	-0.185748566	-0.03423178	-0.028621638	0.437234875	-0.158814157	-0.114433922	-0.249334954	-0.048486122	0.021941204
G158	-0.673201266	0.667780252	0.379716601	0.291986565	-0.095370886	0.147725754	-0.502921988	0.622369582	-0.35931951	-0.037237214	0.244057055	0.40889793	0.069985206	0.338928574	-0.056686663	-0.435371291	-0.070697708	0.282669721	-0.05531275	0.365748491	-0.224490036	0.370399757	0.345082557	-0.410025468	0.737076963	0.099381208	0.529573243	0.004710051	-0.130248227	0.332316621	-0.500202786	0.412733436	-0.025544646	-0.01088958	-0.003805344	0.314513005	-0.096530125	-0.451872552	0.074335929	0.232493292	0.430136327	0.56035747	-0.397660255	-0.078211292	0.305339277	0.022298994	0.712604147	0.450272732	0.275800158
G159	0.344366978	-0.412272387	-0.44212636	0.135632462	0.304623697	-0.378640154	0.432125638	-0.452359146	0.389391235	0.373405191	-0.386125115	-0.25056575	0.009461499	-0.482914387	-0.244984231	0.265424257	0.150945861	-0.233048366	0.381949209	-0.402855362	0.170180636	-0.416837784	-0.436831073	0.285446169	-0.537298423	-0.158127201	-0.377452293	0.013397186	0.038156233	-0.345780748	0.213902539	-0.22011069	-0.118011819	0.059022529	0.364245774	-0.366246319	0.423252453	0.259570817	-0.084680129	-0.357759547	-0.263932774	-0.30940069	0.763653582	-0.213269751	-0.330166805	0.13480239	-0.511194086	-0.475386492	-0.43157872
G160	-0.490313478	-0.174184803	-0.084250782	0.384367868	0.409613509	-0.052708041	-0.559610189	-0.089159657	0.350635454	0.228171192	0.067580859	0.109971784	0.042578514	-0.162306185	-0.307697611	0.995973596	0.269245451	-0.293099791	0.055702241	0.000273459	0.607914878	-0.096229581	0.317675866	0.800377118	-0.344464081	0.258311397	-0.275124436	0.232851082	0.217680798	0.286276241	0.83264975	-0.330739268	-0.22065453	-0.094197336	0.179082444	0.292430224	0.206145658	0.992782112	0.392983444	-0.045137211	-0.044478878	-0.225706521	0.243083867	-0.291954864	0.078285927	0.122666163	-0.329007566	-0.021680517	-0.321264997
G161	-0.469203886	0.344710456	0.519827051	-0.116265805	-0.298652687	0.532736104	-0.410726736	0.299299786	-0.309715545	-0.3310255	1.081599829	0.040574892	0.100955483	0.508320534	-0.259968464	-0.215402178	-0.273979509	0.012839034	-0.452917298	0.620323025	0.067351874	0.499862386	0.203025731	-0.104873781	0.40069739	0.119703664	0.40881206	0.038342284	-0.160502925	0.371272764	-0.125840258	0.087001685	0.098594071	0.075981761	-0.382776203	0.358793059	-0.382332544	-0.229241484	0.036095365	0.396561341	0.186925194	0.383695223	-0.435900819	-0.228253984	0.227169381	-0.215588228	0.424139772	0.598369048	0.386629098
G162	-0.042818733	0.063015462	-0.017415664	0.001332517	-0.167744588	0.054056408	0.220628985	-0.011676717	-0.157511803	-0.051047897	0.078514913	-0.028163667	0.045526701	0.061584304	0.014685229	-0.262845093	-0.193648563	0.00532545	-0.005236502	0.027179245	-0.070597527	-0.013422731	-0.054711663	-0.242823181	0.254762123	-0.031555513	0.105821423	-0.049029963	-0.042904603	0.031014751	-0.181269039	0.098121789	-0.145833547	-0.125854569	-0.164023575	0.031844823	-0.009186501	-0.279346354	-0.032643194	0.048317461	0.123510546	0.040775254	0.03839953	0.019780154	0.062600426	-0.018131244	0.203669753	0.085083932	-0.094712553
G163	-0.633443674	0.58774985	0.336953575	0.262533316	-0.236626263	0.160863792	-0.43122093	0.600902199	-0.348843427	-0.056042641	0.305110291	0.371458815	0.125714531	0.45854483	-0.189956173	-0.432881074	-0.182671575	0.191991497	-0.098075776	0.328309376	-0.235309597	0.35159433	0.275699977	-0.335662455	0.731581313	0.187053999	0.377670044	0.073749154	-0.06387108	0.223004709	-0.43914955	0.439181251	-0.02305443	-0.040342829	-0.057216191	0.21851087	-0.195194215	-0.433410603	0.143375031	0.21634982	0.573710182	0.504284666	-0.360564618	-0.208818847	0.35042078	-0.031111854	0.6352357	0.439453171	0.366134904
G164	-0.529598788	0.377483994	0.414178906	0.164069588	-0.122133556	0.214131524	-0.314066268	0.425241764	-0.215717033	-0.303575873	0.3716878	0.211770112	0.064518179	0.373390879	0.145478835	-0.36364161	-0.174657085	-0.018274359	-0.028836312	0.317690177	-0.067577781	0.415509884	0.342277486	-0.412830539	0.697004515	0.003407697	0.649218122	-0.088601505	-0.106433744	0.374764792	-0.497683946	0.362013167	0.102086099	-0.034990295	-0.272805958	0.359623131	-0.099335196	-0.372157005	-0.104158201	0.250983864	0.233008509	0.389849206	-0.379169683	0.115968339	0.281238562	-0.102956028	0.741742541	0.479411126	0.280980953
G165	-0.604591511	0.432927087	0.464298089	0.198217038	-0.111943705	0.242955063	-0.367763347	0.470037035	-0.205527182	-0.288062112	0.424468938	0.240593651	0.069384119	0.426172017	0.091781755	-0.35877567	-0.129861814	-0.01873233	-0.095843168	0.354499583	-0.065373797	0.462967111	0.341819515	-0.362711357	0.712518277	0.037555147	0.640774285	-0.099707297	-0.093581937	0.363658999	-0.495479962	0.35889324	0.136233549	-0.008828711	-0.27858784	0.35384125	-0.145046409	-0.361967154	-0.056700974	0.247863938	0.264494003	0.447954255	-0.376965699	0.06227126	0.251499081	-0.116723776	0.759918258	0.521544442	0.317790358
G166	-0.531902954	-0.074690641	-0.051305505	0.499833762	0.320108836	-0.248690932	-0.561270334	-0.045566558	0.59919912	0.410185973	-0.280133492	0.145579016	0.150058543	-0.283754324	-0.075105677	0.762723329	0.701484042	-0.084465456	0.269660487	-0.195709432	0.249552705	-0.049974528	0.097735376	0.607056182	-0.085252593	0.115567615	-0.106419432	0.023558413	0.250626074	0.146194414	0.301260474	-0.143400577	0.129063443	0.071845712	0.33447767	0.147024486	0.316287642	0.780827488	0.189014686	-0.368893963	-0.022181423	-0.179451468	0.230775901	-0.133897682	-0.117696964	0.142301662	-0.141668874	-0.095213458	-0.208461057
G167	-0.602888432	0.163110711	0.189157802	0.194596206	0.057462566	0.175447301	-0.46987653	0.099066354	0.480298444	0.110272327	0.104075409	0.194381532	0.26274799	0.214918661	-0.076880314	0.047544635	0.098107477	0.084125055	0.068239192	0.268358132	0.104032475	0.206460513	0.077327051	-0.078841001	0.205787868	0.156384265	0.187282984	0.109628306	0.102443888	0.075208936	0.019980516	0.022527979	0.026134499	0.054099343	-0.018675084	0.08668683	-0.010245558	0.028381419	0.131338985	0.305468081	0.194324286	0.186123746	-0.002588859	-0.066461477	0.144061987	0.111245515	0.215920473	0.155897671	0.14912829
G168	0.133442789	-0.12541091	-0.264405056	-0.317529672	0.064417998	0.020023451	0.178610162	-0.098948783	-0.135643696	-0.266093824	-0.040700618	-0.283138925	-0.145561626	-0.10288447	1.279686524	-0.240976986	-0.174442412	0.091080487	0.099152223	-0.222472102	0.004509689	-0.271059945	-0.008885957	-0.149082277	-0.143958728	-0.257249262	-0.08792886	-0.104358563	0.154652563	0.031587214	-0.098175957	-0.021093742	0.088990995	-0.149239705	-0.224676087	0.02443142	0.183046754	-0.257478247	-0.303590185	0.1101149	-0.232619018	-0.022539213	-0.086139911	1.204922786	-0.08855857	-0.094755488	-0.192389143	-0.193848925	0.060253326
G169	2.222161864	-0.794477666	-0.451657878	-0.800259548	-0.415649922	-0.422777093	1.511333893	-0.587002569	-0.370811716	-0.392121671	-0.459543563	-0.728601425	-0.487207864	-0.636191499	0.179382987	-0.388300477	-0.385652833	-0.269199438	-0.343648321	-0.497569454	-0.350446325	-0.447664945	-0.611403828	-0.429503539	-0.754462465	-0.60421941	-0.557348958	-0.320892895	-0.437217486	-0.53898719	-0.242837492	-0.197698743	-0.183444401	-0.208718666	-0.334732201	-0.535495163	-0.209176637	-0.367534362	-0.557391893	-0.516360569	-0.563617434	-0.672972281	-0.039140655	0.213759423	-0.557978668	-0.369852839	-0.741667905	-0.602044049	-0.262759223
G170	1.792470735	-0.731707039	-0.450112227	-0.694897634	-0.155894593	-0.370654288	2.045270632	-0.494950433	-0.308041089	-0.361294509	-0.460659867	-0.479493918	-0.467028524	-0.517519808	0.180928639	-0.346825493	-0.394755003	-0.34751245	-0.272891828	-0.530629223	-0.380844139	-0.459429071	-0.482084315	-0.398676378	-0.614495131	-0.570730293	-0.505226153	-0.425825461	-0.361137082	-0.54276545	-0.318488549	-0.198815047	-0.173912883	-0.292355588	-0.410383257	-0.5286256	-0.20496903	-0.334045245	-0.590451662	-0.421646477	-0.514156585	-0.666102718	0.148741877	0.15940401	-0.559094972	-0.368307188	-0.599038615	-0.555245155	-0.295818993
G171	2.510583304	-0.812181101	-0.472023268	-0.828610804	-0.486592465	-0.467100082	1.581474988	-0.636649469	-0.431106437	-0.417810972	-0.501204597	-0.783572236	-0.507573254	-0.656556889	0.028581781	-0.42996151	-0.451271465	-0.401366957	-0.430562597	-0.528582666	-0.39743127	-0.46536838	-0.674360505	-0.452530885	-0.817419142	-0.627246756	-0.620305636	-0.405145216	-0.494850252	-0.604605823	-0.287160482	-0.223388044	-0.225105434	-0.263689477	-0.397688879	-0.601113796	-0.328034378	-0.409195396	-0.593729016	-0.584641157	-0.645207799	-0.698661582	-0.102097332	0.065620172	-0.607625568	-0.416837784	-0.815272404	-0.62773335	-0.192618129
G172	2.491434399	-0.802048496	-0.46987653	-0.831787977	-0.484445727	-0.464953344	1.570311949	-0.631840776	-0.439607521	-0.415664234	-0.501719814	-0.773439631	-0.513412382	-0.662396017	0.025404608	-0.430476727	-0.451786683	-0.393896308	-0.425753903	-0.526435927	-0.400608443	-0.460559686	-0.669551811	-0.453046102	-0.809948493	-0.625100018	-0.615496942	-0.402998478	-0.492703514	-0.60512104	-0.290337654	-0.215917395	-0.220296741	-0.256218828	-0.382232363	-0.609614879	-0.320563729	-0.409710613	-0.588920322	-0.582494419	-0.629751284	-0.696514844	-0.10261255	0.065104954	-0.608140785	-0.417353001	-0.81046371	-0.61493879	-0.182485524
G173	2.445036229	-0.805855379	-0.455049725	-0.827608993	-0.504224342	-0.458112405	1.571828977	-0.619675926	-0.440752448	-0.41148525	-0.489554964	-0.790556291	-0.509233398	-0.658217033	0.037569458	-0.423635788	-0.476889209	-0.389717324	-0.42689883	-0.516933033	-0.377795771	-0.443070925	-0.65206305	-0.451529074	-0.808431465	-0.610273212	-0.632613602	-0.382847761	-0.504496262	-0.587632279	-0.312778225	-0.214400366	-0.221441668	-0.254701799	-0.38337729	-0.586802207	-0.324370611	-0.402869674	-0.587403294	-0.583639346	-0.622910345	-0.694997815	-0.106419432	0.069283938	-0.614609623	-0.39986424	-0.814270593	-0.63205545	-0.175644585
G174	2.453537313	-0.800016251	-0.467844285	-0.792488355	-0.477089571	-0.465583054	1.540400729	-0.632470486	-0.424265498	-0.400322211	-0.502349524	-0.750111742	-0.498070359	-0.660363771	0.054056408	-0.420458616	-0.43644466	-0.397187973	-0.418397747	-0.532389548	-0.382604464	-0.450541574	-0.651547833	-0.43770408	-0.799930381	-0.615081906	-0.613464696	-0.390318411	-0.482685402	-0.597764884	-0.280319542	-0.208561238	-0.223588406	-0.259510493	-0.380200118	-0.602258723	-0.313207572	-0.399692501	-0.584226121	-0.572476307	-0.622395127	-0.678510865	-0.089932482	0.091094799	-0.590136807	-0.399349023	-0.803107554	-0.620892411	-0.183115234
G175	1.169630409	-0.563946601	-0.348900674	-0.551094794	-0.336850316	-0.216203627	1.132277164	-0.417696479	-0.190857804	-0.265406867	-0.183759256	-0.548647513	-0.331211551	-0.490843007	0.071845712	-0.149783545	-0.274909762	-0.094569437	-0.259524804	-0.424093759	-0.199773923	-0.347569696	-0.444759693	-0.156381187	-0.579832464	-0.3763503	-0.478549353	-0.361881284	-0.225320108	-0.361695234	-0.086841179	-0.180124112	-0.064715464	-0.082003862	-0.152116334	-0.355541251	-0.133038987	-0.134341341	-0.358804293	-0.402955543	-0.463522185	-0.493018369	0.06894046	0.106222148	-0.43392582	-0.229828259	-0.577685725	-0.390146671	-0.261156326
G176	0.322069523	-0.256218828	-0.243481514	-0.317901773	-0.234093112	-0.046897536	0.271406501	-0.275009943	-0.021551713	-0.130706198	-0.123593338	-0.288834937	-0.00485009	-0.164481546	1.329891576	-0.270630597	-0.020421098	0.234453979	0.02424537	-0.140323585	-0.038453699	-0.23416467	-0.174299296	-0.295861927	-0.162964518	-0.30021265	-0.109596605	-0.030195913	0.164928283	0.020567291	-0.055956772	-0.037437576	0.080633028	-0.0244999	-0.110584104	0.013411497	0.030943193	-0.271160126	-0.264032955	-0.068608216	-0.20370961	-0.166656908	0.054571625	1.308366947	-0.192746933	-0.049874347	-0.192761245	-0.172925383	-0.113145879
G177	2.512400876	-0.813025484	-0.475529608	-0.808159544	-0.490098805	-0.475930332	1.575306693	-0.632169942	-0.445260598	-0.405345578	-0.507372892	-0.781754664	-0.519065459	-0.673373005	0.033061308	-0.417496117	-0.446791938	-0.380915697	-0.418097204	-0.537412916	-0.398275654	-0.468874719	-0.669880978	-0.445389403	-0.81560157	-0.622767229	-0.621150019	-0.408651555	-0.487708769	-0.616098029	-0.290666821	-0.224232428	-0.231273729	-0.261871905	-0.379899574	-0.620591867	-0.312907029	-0.402053913	-0.5945734	-0.598795318	-0.624756539	-0.699505966	-0.092293894	0.070099699	-0.616455818	-0.412358257	-0.810792877	-0.628577734	-0.198786423
G178	2.109214809	-0.814256281	-0.529999513	-0.758813188	-0.225134058	-0.378668778	2.127762627	-0.558865987	-0.321379489	-0.395928553	-0.492631956	-0.564705115	-0.517634301	-0.60006905	0.164928283	-0.362825849	-0.42140318	-0.424737781	-0.363426936	-0.613178465	-0.351591252	-0.533992446	-0.500746626	-0.404028912	-0.710354149	-0.631983892	-0.590437351	-0.473769282	-0.379799393	-0.564089716	-0.27858784	-0.230787135	-0.227180615	-0.353609186	-0.453003168	-0.555273778	-0.260898717	-0.339397779	-0.627747661	-0.461604432	-0.554114539	-0.732680227	0.012953526	0.148727565	-0.553799684	-0.378983633	-0.681587857	-0.573907466	-0.378368234
G179	0.37177367	-0.0441354	-0.050031774	-0.135099855	-0.179065055	-0.172882449	0.82688218	-0.100193891	-0.230057244	-0.200790046	-0.113818523	0.098937549	-0.061624161	-0.080171979	0.179053821	-0.425897019	-0.263532049	-0.043262393	-0.165626473	-0.087957483	-0.183072299	-0.04071493	-0.153876659	-0.395227285	0.102358019	-0.255832415	0.035937937	-0.145533003	-0.243223905	-0.105417621	-0.448137228	0.10543501	0.021197001	-0.078612016	-0.217935329	-0.125883192	-0.182886249	-0.415778726	-0.201019031	-0.138692064	0.01902164	-0.039756054	0.162838791	0.133571593	-0.020592837	-0.106648418	0.12047649	0.017862401	0.130881014
G180	1.339938311	-0.64386251	-0.426154628	-0.604391149	-0.344893429	-0.253528249	1.480936079	-0.457683057	-0.196238961	-0.252154336	-0.250365388	-0.601943868	-0.376522039	-0.506871986	0.071788466	-0.237685321	-0.296262652	-0.110598416	-0.288863561	-0.445446649	-0.245084412	-0.42482365	-0.468774538	-0.220325364	-0.619819042	-0.416336878	-0.515873975	-0.32733311	-0.297250151	-0.422977455	-0.097546247	-0.185505269	-0.070096621	-0.119328485	-0.229370288	-0.403513695	-0.167701654	-0.235552894	-0.417424559	-0.4083367	-0.490198986	-0.551638635	0.193995119	0.098179035	-0.463264576	-0.264490926	-0.628320125	-0.454090848	-0.322438547
G181	1.756691764	-0.70359908	-0.504524886	-0.720028783	-0.271532227	-0.334560462	1.884379755	-0.530729404	-0.253313575	-0.36246806	-0.397946487	-0.605779373	-0.422948832	-0.478764027	0.198388777	-0.308069712	-0.401252464	-0.292784936	-0.287375155	-0.531802773	-0.286187294	-0.503193908	-0.499229598	-0.343948864	-0.671569745	-0.547946245	-0.567624679	-0.413689234	-0.303747613	-0.490699891	-0.223831703	-0.226608151	-0.212353809	-0.266909584	-0.384937253	-0.468574176	-0.238086045	-0.292627508	-0.535724148	-0.396200473	-0.549935556	-0.616699115	0.187497658	0.203483702	-0.528325057	-0.289622075	-0.664099096	-0.540446972	-0.480667468
G182	2.171412972	-0.773353761	-0.489096993	-0.768487821	-0.413159706	-0.417624921	1.54842953	-0.571202576	-0.394941054	-0.378983633	-0.451729436	-0.712801431	-0.511337202	-0.567152396	0.099352585	-0.409767859	-0.401796304	-0.362539618	-0.333172238	-0.556304212	-0.355941975	-0.477118194	-0.558336458	-0.368450304	-0.736000516	-0.540504219	-0.549534831	-0.424880896	-0.450699002	-0.536496974	-0.221713588	-0.205856348	-0.236855249	-0.256805603	-0.369509361	-0.530342991	-0.259925529	-0.389001744	-0.5415919	-0.532504041	-0.587746772	-0.662496198	-0.081903681	0.141714887	-0.579446051	-0.362038712	-0.741839644	-0.596891877	-0.377395046
G183	2.110731837	-0.778133832	-0.464595554	-0.786577669	-0.452545197	-0.446362591	1.647465722	-0.607926112	-0.317200506	-0.386425658	-0.469819284	-0.725567368	-0.446906431	-0.526679224	0.145149668	-0.41454793	-0.486435038	-0.252855604	-0.396515328	-0.457268021	-0.360722046	-0.444630888	-0.557792618	-0.359920597	-0.788695784	-0.547946245	-0.650145297	-0.32318275	-0.415549741	-0.57322051	-0.255775168	-0.22128424	-0.183072299	-0.245613941	-0.339684011	-0.567066527	-0.27002951	-0.399105726	-0.514428505	-0.518650423	-0.539287734	-0.669938224	0.003822733	0.15823046	-0.613507631	-0.284298164	-0.77856318	-0.601671947	-0.230443657
G184	2.492064109	-0.796094875	-0.474570731	-0.801876757	-0.486477973	-0.466985589	1.573603614	-0.612577378	-0.446963677	-0.407048657	-0.501090104	-0.775471877	-0.520768538	-0.651118485	0.034020184	-0.437832884	-0.456480884	-0.382618776	-0.414476372	-0.528468173	-0.381345045	-0.465253887	-0.647626458	-0.455078348	-0.811980738	-0.621808352	-0.622853098	-0.402368768	-0.478764027	-0.609815241	-0.284384033	-0.220611596	-0.235638764	-0.266236939	-0.386926564	-0.611647125	-0.309286197	-0.42239068	-0.585628657	-0.571216887	-0.629121574	-0.677251446	-0.109968706	0.065734664	-0.594201298	-0.416723291	-0.823143777	-0.632942768	-0.176531904
G185	1.390959123	-0.659390583	-0.457654434	-0.619919223	-0.323154126	-0.271718278	1.55059058	-0.491844818	-0.230400722	-0.257034588	-0.273879328	-0.593514342	-0.389388157	-0.533047881	0.090865813	-0.255875349	-0.327762458	-0.110154757	-0.291081857	-0.471622544	-0.271260307	-0.450999545	-0.463006968	-0.254487125	-0.606065605	-0.442512773	-0.504782494	-0.332213362	-0.307454314	-0.406562063	-0.123722143	-0.174413788	-0.101596427	-0.124208737	-0.228926629	-0.384436348	-0.156610173	-0.245757056	-0.4169809	-0.421202818	-0.484431416	-0.569828663	0.167819224	0.111932471	-0.444187229	-0.2560614	-0.603918867	-0.474942833	-0.332642709
G186	1.86793574	-0.770706118	-0.49177326	-0.749868445	-0.202879538	-0.345766436	1.782667297	-0.533949511	-0.307110836	-0.394969677	-0.478363302	-0.446620199	-0.495379781	-0.51925151	0.245745823	-0.364528928	-0.369867151	-0.359891974	-0.338510461	-0.561642435	-0.34264651	-0.482456416	-0.385323666	-0.315225506	-0.674789852	-0.559152218	-0.530915455	-0.446190851	-0.354882918	-0.531187375	-0.2217279	-0.229828259	-0.196940229	-0.291425335	-0.433410603	-0.519709481	-0.265263751	-0.341100858	-0.584197498	-0.391434714	-0.523874153	-0.691792019	0.013912403	0.224221194	-0.53420712	-0.362053024	-0.654009426	-0.556976857	-0.321508294
[truncated: 137 more columns]
