# Supplementary material for: Whole Genome Diversity, Population Structure, and Linkage Disequilibrium Analysis of Chickpea (Cicer arietinum L.) Genotypes Using Genome-Wide DArTseq-Based SNP Markers
Source: Genes (Basel). 2019 Sep 4;10(9):676. doi: 10.3390/genes10090676 (PMC6770975; doi:10.3390/genes10090676)
Supplement: Supplementary file 1 [file genes-10-00676-s001.zip › Supplementary Table S4..xlsx]

## Sheet: GD- matrix
						Table S4: Genetic distance matrix of 186 chickpea genotypes based on DArTseq-SNP markers
G1
G2	0.521853
G3	0.440455	0.187881
G4	0.519504	0.256614	0.253758
G5	0.483743	0.335227	0.343558	0.219415
G6	0.442795	0.216334	0.176394	0.296916	0.30524
G7	0.211589	0.4838	0.424934	0.484889	0.435242	0.414186
G8	0.471975	0.164456	0.166076	0.195964	0.297598	0.202476	0.441281
G9	0.465013	0.333921	0.286219	0.238606	0.261715	0.294894	0.440941	0.31704
G10	0.450088	0.314261	0.293316	0.153505	0.220354	0.302551	0.44016	0.265653	0.233274
G11	0.432718	0.185914	0.126754	0.255102	0.314424	0.130682	0.412257	0.168594	0.308511	0.288938
G12	0.520705	0.247152	0.25856	0.204263	0.261863	0.278459	0.470459	0.227961	0.311279	0.25133	0.24978
G13	0.47771	0.269565	0.25109	0.248236	0.315559	0.247611	0.45837	0.256195	0.265198	0.254401	0.237095	0.272568
G14	0.477173	0.155459	0.156743	0.269469	0.321773	0.17103	0.444102	0.162667	0.30177	0.307692	0.140598	0.244943	0.262445
G15	0.415785	0.362599	0.336412	0.338825	0.358782	0.304386	0.388496	0.335567	0.358222	0.313055	0.31774	0.351017	0.328358	0.34978
G16	0.459841	0.347234	0.292694	0.239092	0.241637	0.279825	0.454425	0.311886	0.187445	0.224444	0.280919	0.288938	0.277436	0.349647	0.352394
G17	0.467556	0.329052	0.307795	0.192998	0.244227	0.321681	0.466607	0.299011	0.216518	0.16622	0.294118	0.245317	0.277679	0.340303	0.296693	0.213778
G18	0.461321	0.245779	0.246717	0.276667	0.335377	0.244611	0.441399	0.266889	0.30846	0.234123	0.235127	0.276465	0.272983	0.249531	0.257089	0.332386	0.250238
G19	0.469462	0.322595	0.331517	0.190585	0.210766	0.31097	0.452425	0.307445	0.244945	0.155738	0.326186	0.288655	0.282412	0.325433	0.290751	0.259395	0.202578	0.282946
G20	0.446976	0.188753	0.14217	0.261504	0.296491	0.160854	0.436731	0.178635	0.310787	0.270723	0.113596	0.23263	0.229494	0.13716	0.332599	0.303524	0.315111	0.226246	0.328935
G21	0.452358	0.28756	0.25431	0.181292	0.256497	0.250956	0.445998	0.253398	0.227934	0.217517	0.220461	0.265896	0.263158	0.206814	0.323218	0.229207	0.245631	0.307302	0.243842	0.238232
G22	0.442427	0.188272	0.0264317	0.251342	0.343528	0.178414	0.426732	0.168157	0.285268	0.293594	0.128546	0.261989	0.248677	0.156776	0.338078	0.295637	0.310654	0.250237	0.334249	0.141468	0.255556
G23	0.497742	0.204219	0.207207	0.275956	0.33243	0.206014	0.45208	0.169245	0.340764	0.32939	0.203336	0.272645	0.283019	0.215509	0.318512	0.263134	0.351327	0.302303	0.347623	0.207921	0.278592	0.207993
G24	0.479835	0.320583	0.324521	0.246994	0.224817	0.26776	0.466055	0.32671	0.217371	0.236431	0.27152	0.297521	0.309654	0.30815	0.389503	0.1379	0.237788	0.329268	0.247164	0.312614	0.236346	0.325827	0.285581
G25	0.49693	0.153578	0.141732	0.195133	0.304386	0.192241	0.435356	0.160746	0.324934	0.265018	0.145742	0.201847	0.248691	0.166521	0.281498	0.328634	0.271111	0.221543	0.270455	0.160245	0.276341	0.141593	0.197297	0.330896
G26	0.494149	0.2265	0.23474	0.22686	0.270927	0.233453	0.469314	0.228429	0.270871	0.25476	0.216216	0.233093	0.2641	0.217176	0.365732	0.258137	0.262511	0.267051	0.267409	0.225561	0.256373	0.236842	0.25391	0.233114	0.220826
G27	0.474667	0.190539	0.164159	0.218834	0.308889	0.197438	0.436388	0.165175	0.31138	0.263628	0.150667	0.226625	0.251105	0.173179	0.304464	0.318304	0.276882	0.237417	0.284926	0.166815	0.254598	0.165027	0.219745	0.342884	0.112245	0.250909
G28	0.450617	0.272368	0.251979	0.257333	0.286784	0.251972	0.450486	0.260482	0.287556	0.237567	0.234568	0.248453	0.262719	0.243612	0.313109	0.264159	0.252899	0.255671	0.268527	0.220951	0.235605	0.254222	0.277076	0.28125	0.253961	0.230631	0.258913
G29	0.458223	0.291156	0.296053	0.222913	0.268486	0.258968	0.446161	0.256228	0.244681	0.225221	0.270687	0.263901	0.267513	0.281442	0.279594	0.244916	0.215686	0.255179	0.232484	0.279438	0.243269	0.296723	0.272768	0.235996	0.269772	0.235798	0.285778	0.239399
G30	0.494238	0.189153	0.212014	0.290698	0.33555	0.204846	0.458222	0.207885	0.335567	0.345227	0.183511	0.314222	0.286155	0.210806	0.323241	0.290667	0.374776	0.284499	0.342202	0.200265	0.29352	0.211796	0.169991	0.291052	0.187168	0.270588	0.192755	0.313333	0.318706
G31	0.427738	0.33229	0.297491	0.233212	0.209417	0.247989	0.431081	0.296818	0.220721	0.203436	0.252471	0.258341	0.276834	0.285265	0.314982	0.15395	0.187726	0.283797	0.244671	0.254928	0.183105	0.300725	0.287879	0.171933	0.318996	0.216972	0.303442	0.208296	0.204403	0.311765
G32	0.474394	0.171141	0.141801	0.21594	0.316892	0.202413	0.409582	0.161943	0.322252	0.264586	0.157895	0.224324	0.265416	0.174528	0.276049	0.333333	0.278912	0.245166	0.251355	0.193136	0.291492	0.141892	0.222222	0.322603	0.0656836	0.238192	0.126856	0.266129	0.289651	0.196766	0.346049
G33	0.432324	0.286283	0.222469	0.31761	0.335409	0.251327	0.417038	0.238074	0.248663	0.321076	0.230838	0.334523	0.285651	0.279359	0.313113	0.26851	0.266667	0.307252	0.347184	0.245115	0.329756	0.227803	0.277422	0.301852	0.254667	0.287796	0.266667	0.296429	0.282783	0.301167	0.296818	0.265306
G34	0.430019	0.270154	0.202599	0.285784	0.287572	0.22675	0.422072	0.23584	0.21649	0.266019	0.211594	0.322534	0.26558	0.247348	0.333818	0.23913	0.246101	0.254639	0.301802	0.202404	0.301797	0.20594	0.273986	0.256012	0.239654	0.256158	0.227805	0.275145	0.264961	0.263619	0.249018	0.256522	0.10058
G35	0.452973	0.304329	0.282493	0.196685	0.235816	0.321712	0.459484	0.295067	0.230392	0.152096	0.308889	0.274265	0.288428	0.310115	0.344029	0.238243	0.145536	0.276616	0.159467	0.314438	0.263132	0.282589	0.370894	0.208372	0.272163	0.243194	0.292639	0.238646	0.224444	0.361111	0.214544	0.22973	0.294699	0.254854
G36	0.494671	0.194346	0.212135	0.291219	0.335702	0.208297	0.455922	0.209532	0.330501	0.345707	0.186667	0.316563	0.286219	0.211436	0.325602	0.29048	0.375562	0.283681	0.34068	0.201684	0.294289	0.212433	0.172414	0.29132	0.192376	0.269475	0.195067	0.315556	0.316327	0.0316964	0.309264	0.201884	0.30018	0.261928	0.364126
G37	0.452273	0.339819	0.340127	0.208751	0.213182	0.316908	0.446624	0.308011	0.257339	0.164247	0.318636	0.30082	0.289593	0.344545	0.296533	0.248172	0.209292	0.289883	0.0964585	0.322595	0.241124	0.342177	0.346548	0.240076	0.29564	0.268872	0.300551	0.261167	0.238616	0.348485	0.224954	0.283747	0.33871	0.304695	0.181651	0.345872
G38	0.456658	0.350222	0.28877	0.241659	0.238859	0.280639	0.451165	0.310298	0.18487	0.223921	0.279964	0.287186	0.279307	0.351339	0.347846	0.0404444	0.207098	0.331418	0.261332	0.302409	0.229677	0.292793	0.260512	0.130876	0.325602	0.255474	0.318468	0.263441	0.245081	0.287129	0.145644	0.331292	0.259477	0.229086	0.236323	0.284878	0.248384
G39	0.484197	0.244764	0.254378	0.231621	0.272169	0.243892	0.468777	0.23357	0.279204	0.251105	0.236819	0.245599	0.258079	0.253947	0.356261	0.237654	0.268683	0.271913	0.288707	0.232925	0.265101	0.255093	0.238074	0.224406	0.235989	0.205486	0.267524	0.233715	0.240985	0.259522	0.21159	0.266443	0.286222	0.254817	0.253771	0.261736	0.28792	0.233036
G40	0.484472	0.170786	0.180531	0.335868	0.338953	0.185626	0.447954	0.205301	0.330054	0.340929	0.175975	0.298488	0.285966	0.134956	0.330516	0.35205	0.371518	0.269487	0.342857	0.181134	0.234073	0.179625	0.183015	0.367715	0.209292	0.279746	0.209865	0.264654	0.307556	0.207699	0.313067	0.225981	0.308004	0.303415	0.375785	0.209229	0.367309	0.356498	0.298937
G41	0.492007	0.231244	0.213906	0.191756	0.307726	0.243601	0.459964	0.198833	0.318711	0.23703	0.210667	0.228406	0.253534	0.21612	0.322034	0.317291	0.280576	0.244087	0.273689	0.208149	0.254369	0.213966	0.264572	0.324399	0.175376	0.240236	0.219928	0.237756	0.269128	0.283989	0.294918	0.204301	0.306828	0.288705	0.27171	0.287186	0.281049	0.317238	0.246454	0.268817
G42	0.4916	0.0919085	0.164021	0.250446	0.315208	0.195079	0.464539	0.136079	0.316399	0.306939	0.160635	0.248227	0.256816	0.107237	0.347518	0.359236	0.32424	0.245506	0.315765	0.156526	0.232916	0.162956	0.206522	0.332719	0.152251	0.223327	0.166667	0.259079	0.282108	0.182709	0.304603	0.17027	0.28181	0.250484	0.302949	0.185433	0.327239	0.36286	0.246466	0.132209	0.228125
G43	0.428761	0.389868	0.345679	0.263628	0.265279	0.364437	0.384206	0.363474	0.244196	0.209261	0.352837	0.326684	0.324384	0.367699	0.349778	0.260676	0.241704	0.334754	0.255941	0.341291	0.25847	0.34612	0.395909	0.268911	0.362511	0.31991	0.357207	0.300178	0.298316	0.405442	0.242315	0.345895	0.321076	0.296404	0.233244	0.404655	0.248399	0.256976	0.319469	0.384615	0.335273	0.372995
G44	0.410474	0.362422	0.339286	0.349594	0.362578	0.308719	0.395422	0.336504	0.359657	0.31036	0.312724	0.355476	0.327694	0.341376	0.036193	0.357014	0.293852	0.255258	0.289547	0.324844	0.324245	0.339801	0.320642	0.396936	0.286607	0.366423	0.297834	0.309524	0.279372	0.319495	0.310502	0.28019	0.315217	0.326791	0.341463	0.320848	0.290859	0.352541	0.354651	0.321912	0.325812	0.341869	0.348375
G45	0.503349	0.213606	0.199048	0.233108	0.301337	0.211502	0.453544	0.221256	0.320463	0.280077	0.188517	0.238985	0.269011	0.227055	0.314904	0.295389	0.287162	0.263903	0.271245	0.227576	0.264918	0.201342	0.225634	0.288253	0.149048	0.246116	0.189423	0.252395	0.285373	0.223608	0.27767	0.150694	0.283849	0.278067	0.26354	0.224038	0.300789	0.295146	0.242366	0.213667	0.22447	0.214971	0.342788	0.323501
G46	0.480357	0.300355	0.282725	0.25	0.299107	0.303017	0.454383	0.302976	0.274281	0.243037	0.300893	0.287377	0.292185	0.305258	0.33722	0.271057	0.257233	0.297812	0.268484	0.298043	0.276316	0.281222	0.321918	0.280409	0.284759	0.263927	0.305681	0.260072	0.256913	0.343694	0.251366	0.287838	0.317812	0.294521	0.229523	0.343076	0.278802	0.268812	0.270258	0.330631	0.281222	0.300897	0.290468	0.338636	0.282882
G47	0.493421	0.167976	0.146107	0.19115	0.300439	0.182214	0.432718	0.165484	0.309019	0.257951	0.141667	0.211961	0.243455	0.180982	0.285022	0.314537	0.270667	0.212606	0.269091	0.166375	0.273467	0.146018	0.206649	0.325252	0.05993	0.226009	0.0944987	0.258348	0.273726	0.186726	0.322422	0.0745968	0.256889	0.23051	0.279699	0.190877	0.295186	0.311052	0.243208	0.211504	0.181577	0.166079	0.350575	0.291518	0.150763	0.284951
G48	0.467343	0.19403	0.143046	0.224399	0.318623	0.162281	0.429204	0.176025	0.313612	0.278222	0.115283	0.223894	0.233099	0.178131	0.307624	0.277926	0.289803	0.232987	0.321461	0.148899	0.254572	0.145018	0.199548	0.304048	0.121145	0.232432	0.14082	0.250885	0.26481	0.198222	0.279928	0.139973	0.246202	0.227229	0.309545	0.202498	0.324361	0.274888	0.234127	0.221728	0.202317	0.187666	0.361333	0.312837	0.174497	0.293459	0.118838
G49	0.484404	0.227854	0.203111	0.314815	0.359762	0.230383	0.463695	0.215149	0.369686	0.365189	0.203585	0.24633	0.306393	0.188359	0.369825	0.396218	0.394419	0.282972	0.398192	0.179945	0.300703	0.202678	0.272599	0.385427	0.227773	0.295198	0.236111	0.288674	0.339761	0.302778	0.366197	0.233474	0.307621	0.305639	0.389044	0.305375	0.388308	0.401027	0.31989	0.230519	0.262767	0.200092	0.424074	0.373371	0.2905	0.360335	0.236939	0.224931
G50	0.476056	0.185634	0.160581	0.237938	0.315962	0.212687	0.428571	0.144476	0.31569	0.300567	0.155545	0.26177	0.26704	0.177767	0.306604	0.340716	0.29943	0.266073	0.292227	0.188318	0.266097	0.163525	0.205714	0.344542	0.135514	0.247867	0.170283	0.272983	0.281367	0.240811	0.333651	0.134563	0.23911	0.246414	0.29072	0.240793	0.302033	0.343958	0.268258	0.216446	0.222903	0.164151	0.359434	0.308571	0.212274	0.302844	0.151402	0.172915	0.241194
G51	0.488606	0.163034	0.151661	0.198763	0.312883	0.191202	0.427944	0.165337	0.320671	0.263901	0.145175	0.214035	0.242807	0.179353	0.283451	0.323063	0.272203	0.225306	0.26158	0.176728	0.284755	0.151194	0.20991	0.323288	0.0546807	0.232735	0.109832	0.257696	0.269096	0.193634	0.330645	0.0738255	0.254658	0.237247	0.272365	0.196634	0.286038	0.321747	0.246935	0.218142	0.183348	0.167401	0.353799	0.289286	0.151718	0.283615	0.0555556	0.127529	0.236962
G52	0.479682	0.16696	0.154185	0.242424	0.306979	0.169447	0.435784	0.156977	0.324577	0.287811	0.144876	0.231621	0.250439	0.142542	0.333629	0.327418	0.317084	0.250473	0.292851	0.155644	0.27334	0.15508	0.211765	0.315257	0.111111	0.220217	0.159375	0.255979	0.276991	0.215241	0.309116	0.12164	0.260072	0.24637	0.272971	0.220785	0.308044	0.328841	0.243601	0.198575	0.188948	0.15661	0.367883	0.336029	0.191571	0.300179	0.133921	0.150266	0.208487
G53	0.462054	0.285271	0.290036	0.315482	0.29661	0.263531	0.434705	0.253832	0.309246	0.307451	0.26765	0.334825	0.317051	0.293934	0.267025	0.288462	0.289711	0.254762	0.301756	0.284951	0.315175	0.292453	0.26299	0.302693	0.272727	0.298997	0.272072	0.299642	0.252453	0.272032	0.276615	0.299592	0.235162	0.242439	0.317282	0.271416	0.304067	0.281193	0.296791	0.281025	0.311261	0.283662	0.36478	0.267695	0.307655	0.323982	0.278521	0.283542	0.345438
G54	0.445289	0.259819	0.208018	0.284509	0.318389	0.231523	0.411854	0.229545	0.212329	0.302752	0.224242	0.308042	0.263952	0.261329	0.292237	0.250381	0.238863	0.287152	0.31374	0.237879	0.305512	0.213961	0.26783	0.288462	0.230363	0.265601	0.253404	0.284848	0.256818	0.299546	0.286043	0.247637	0.0530303	0.099026	0.269406	0.298938	0.317054	0.243492	0.271148	0.290909	0.293182	0.260606	0.307751	0.299237	0.263975	0.313546	0.234139	0.23298	0.286169
G55	0.447754	0.334549	0.292694	0.237985	0.255484	0.283698	0.433364	0.306094	0.108974	0.227399	0.294495	0.313419	0.270283	0.319597	0.340239	0.181735	0.210526	0.304581	0.237312	0.313699	0.22448	0.290976	0.320561	0.205382	0.321168	0.260728	0.316374	0.269478	0.226856	0.328413	0.189064	0.316758	0.253917	0.238262	0.215074	0.322551	0.23911	0.177315	0.26441	0.333179	0.313943	0.31659	0.243554	0.344362	0.294379	0.265116	0.307587	0.305403	0.384432
G56	0.487761	0.24211	0.252033	0.230804	0.264279	0.237838	0.465	0.230594	0.279452	0.249318	0.233908	0.242507	0.261046	0.250453	0.35337	0.230209	0.265325	0.265188	0.284579	0.235533	0.262537	0.25433	0.228955	0.214822	0.231917	0.201293	0.264572	0.23297	0.235721	0.256621	0.206371	0.265583	0.284665	0.251491	0.255251	0.257065	0.282446	0.225229	0.168925	0.293687	0.246569	0.244991	0.318431	0.352158	0.233366	0.266299	0.237794	0.22657	0.324337
G57	0.489381	0.172095	0.18579	0.228571	0.302212	0.186016	0.43079	0.160842	0.32025	0.251558	0.176393	0.223159	0.254401	0.178161	0.304444	0.320444	0.288272	0.233428	0.249084	0.194175	0.307803	0.185663	0.205349	0.310313	0.0931979	0.220109	0.151921	0.248668	0.258193	0.217023	0.315766	0.0902965	0.265022	0.246109	0.249106	0.219839	0.270567	0.322102	0.238727	0.216325	0.188114	0.176131	0.34951	0.308004	0.171785	0.285009	0.107332	0.161047	0.24122
G58	0.468226	0.312281	0.285651	0.217275	0.234127	0.261842	0.454023	0.285459	0.22331	0.207631	0.280229	0.261062	0.271291	0.294533	0.338653	0.160762	0.230563	0.282136	0.250229	0.280756	0.218901	0.28228	0.260398	0.166513	0.292694	0.218665	0.314286	0.236283	0.219965	0.297513	0.14106	0.314865	0.315789	0.275845	0.225936	0.295718	0.243379	0.153674	0.204405	0.317736	0.272282	0.314273	0.271314	0.342626	0.26609	0.2547	0.296655	0.272325	0.371889
G59	0.485398	0.237236	0.243601	0.240179	0.285841	0.243184	0.459184	0.233214	0.280999	0.256239	0.223206	0.266193	0.275528	0.251989	0.336889	0.276	0.25426	0.251185	0.293309	0.246025	0.26949	0.246435	0.26225	0.252535	0.246249	0.228507	0.252458	0.259309	0.246011	0.276786	0.253839	0.251344	0.298835	0.272109	0.262075	0.279215	0.29936	0.273177	0.242933	0.272321	0.259839	0.241318	0.326358	0.339173	0.253582	0.288859	0.242049	0.240675	0.306839
G60	0.484431	0.162389	0.161934	0.226661	0.309164	0.181698	0.440678	0.153777	0.303139	0.293907	0.146797	0.233274	0.249115	0.154667	0.302055	0.334821	0.307484	0.238799	0.281308	0.162522	0.258454	0.162634	0.206016	0.336735	0.116578	0.23297	0.128147	0.253119	0.267794	0.210125	0.323503	0.130552	0.264626	0.247563	0.305481	0.210054	0.300368	0.332278	0.254222	0.192273	0.207437	0.141324	0.374888	0.300453	0.195298	0.296213	0.103372	0.146429	0.212361
G61	0.451567	0.356468	0.299905	0.244487	0.235795	0.286321	0.442857	0.32023	0.185361	0.224237	0.286325	0.29381	0.284703	0.357955	0.35081	0.0391509	0.209847	0.338042	0.260294	0.306818	0.229381	0.302481	0.268822	0.133562	0.327977	0.263337	0.322797	0.26711	0.249527	0.289675	0.147313	0.329817	0.263436	0.232606	0.238322	0.285987	0.249514	0.0248092	0.238163	0.360287	0.320439	0.370476	0.256925	0.354388	0.295617	0.272467	0.311553	0.281576	0.406034
G62	0.523402	0.254252	0.253142	0.121622	0.240324	0.266995	0.486011	0.219945	0.254299	0.211521	0.255405	0.203971	0.269919	0.243486	0.36528	0.254521	0.242259	0.300864	0.22807	0.249326	0.184951	0.25363	0.251152	0.206816	0.222821	0.208103	0.257713	0.261282	0.234685	0.288566	0.213566	0.241848	0.326642	0.291214	0.230944	0.287851	0.23361	0.252059	0.221923	0.315336	0.212795	0.236866	0.290381	0.374657	0.244618	0.274474	0.231357	0.248871	0.303655
G63	0.381521	0.386444	0.356575	0.296543	0.321239	0.35752	0.343085	0.362455	0.280999	0.239823	0.348539	0.364685	0.323504	0.363837	0.346222	0.303556	0.284753	0.329373	0.26776	0.353928	0.28131	0.355804	0.391364	0.313943	0.364078	0.345562	0.358102	0.318828	0.304521	0.399197	0.288496	0.341001	0.338117	0.314869	0.269678	0.401698	0.269091	0.303507	0.338638	0.368633	0.340929	0.366874	0.193405	0.342934	0.358518	0.309353	0.356575	0.359556	0.425601
G64	0.480617	0.240351	0.228232	0.210667	0.309965	0.242769	0.454023	0.221231	0.272	0.250665	0.20962	0.245358	0.221491	0.222907	0.315766	0.282108	0.25916	0.263232	0.276965	0.210642	0.207692	0.228889	0.255888	0.31296	0.215229	0.254513	0.219251	0.253982	0.263019	0.266904	0.265104	0.237903	0.291071	0.268635	0.292335	0.266251	0.289882	0.281166	0.253521	0.245325	0.225045	0.21606	0.327418	0.313118	0.240421	0.286482	0.213028	0.213906	0.283349
G65	0.486655	0.306637	0.299823	0.243267	0.257993	0.255526	0.463012	0.30063	0.240179	0.254025	0.263345	0.302139	0.287611	0.293333	0.34227	0.159556	0.263864	0.308278	0.290129	0.273979	0.207849	0.300715	0.250227	0.181734	0.308341	0.252727	0.324955	0.261799	0.225936	0.261201	0.17815	0.332429	0.30153	0.28439	0.270572	0.259857	0.278033	0.157824	0.239787	0.306625	0.298293	0.309205	0.290135	0.346606	0.289778	0.274368	0.304791	0.271875	0.369323
G66	0.497793	0.171203	0.190141	0.325623	0.334951	0.189912	0.45885	0.196699	0.338968	0.34103	0.178288	0.288053	0.282265	0.145062	0.342781	0.353723	0.369973	0.280511	0.336688	0.1837	0.258389	0.190836	0.18264	0.362925	0.203524	0.271867	0.202679	0.267196	0.300795	0.203737	0.314531	0.224092	0.300984	0.298161	0.370205	0.204545	0.359617	0.358618	0.28836	0.0679396	0.266043	0.137611	0.383897	0.332136	0.216619	0.325873	0.204485	0.216622	0.237788
G67	0.438251	0.21413	0.164853	0.286894	0.296499	0.0998914	0.40471	0.199561	0.312569	0.30022	0.106325	0.272727	0.2481	0.157034	0.281078	0.271679	0.31457	0.238713	0.301772	0.149619	0.244828	0.166667	0.196154	0.270437	0.17101	0.237651	0.181271	0.250546	0.257625	0.180131	0.247792	0.170571	0.249447	0.226841	0.313597	0.186199	0.313901	0.275691	0.242935	0.167215	0.238487	0.188731	0.363786	0.283664	0.19898	0.305708	0.159783	0.142546	0.230901
G68	0.435321	0.229471	0.228271	0.27037	0.353804	0.234275	0.415823	0.223098	0.268022	0.257394	0.216713	0.281049	0.224704	0.255495	0.283149	0.295853	0.249767	0.22043	0.273201	0.226441	0.340841	0.226728	0.274224	0.329848	0.191217	0.269447	0.215541	0.266114	0.260312	0.234505	0.309057	0.19891	0.20899	0.175099	0.253939	0.238205	0.299811	0.292751	0.244271	0.283071	0.258079	0.229282	0.341035	0.277726	0.233465	0.288497	0.179945	0.205152	0.30622
G69	0.480596	0.175494	0.185419	0.338944	0.330776	0.182063	0.438914	0.205292	0.325296	0.336364	0.177347	0.29638	0.282765	0.145234	0.329257	0.341342	0.366667	0.268936	0.34267	0.182718	0.245846	0.184832	0.185202	0.354128	0.206757	0.272518	0.210574	0.262873	0.300813	0.21208	0.30663	0.225304	0.297901	0.293393	0.366576	0.213182	0.364272	0.342805	0.28945	0.0511312	0.266364	0.143891	0.377384	0.320478	0.21261	0.327697	0.209083	0.217844	0.234655
G70	0.493409	0.193619	0.18142	0.243794	0.331722	0.231878	0.46652	0.202402	0.327724	0.299558	0.170624	0.237885	0.261801	0.19842	0.327449	0.338041	0.302315	0.253774	0.318887	0.182018	0.288739	0.181577	0.236224	0.319139	0.1617	0.240558	0.195922	0.263668	0.290053	0.237821	0.316262	0.169128	0.266904	0.251931	0.286856	0.240675	0.315	0.337054	0.252193	0.250887	0.223159	0.182582	0.363153	0.326476	0.216873	0.285459	0.175877	0.183583	0.225436
G71	0.463877	0.197195	0.158172	0.222913	0.317181	0.19965	0.433746	0.189225	0.311279	0.258651	0.128307	0.223057	0.243646	0.161972	0.300885	0.317699	0.275446	0.212665	0.315356	0.14204	0.23228	0.158222	0.240506	0.318182	0.14204	0.228829	0.153298	0.249117	0.272727	0.223602	0.274281	0.160403	0.282143	0.251448	0.290739	0.226868	0.319508	0.3181	0.245158	0.219111	0.210222	0.175508	0.34472	0.296413	0.202961	0.298748	0.148637	0.143551	0.235511
G72	0.455263	0.298866	0.244532	0.289823	0.302193	0.246295	0.424362	0.274423	0.223254	0.293286	0.225637	0.30387	0.271815	0.251972	0.34141	0.262996	0.290222	0.306861	0.294545	0.253503	0.251916	0.244474	0.284622	0.272187	0.268389	0.258079	0.26906	0.274605	0.280316	0.29292	0.257181	0.27681	0.273292	0.251445	0.301418	0.291593	0.294918	0.26182	0.265762	0.278761	0.286791	0.273169	0.320071	0.339732	0.268571	0.296527	0.264654	0.25132	0.330586
G73	0.406841	0.240376	0.202691	0.301998	0.310531	0.203041	0.399459	0.206364	0.314312	0.295475	0.16982	0.305054	0.2735	0.230907	0.284358	0.296296	0.304645	0.262428	0.302889	0.196766	0.262463	0.204792	0.221251	0.31478	0.210952	0.264489	0.21461	0.250225	0.272686	0.229828	0.272018	0.213514	0.261405	0.248766	0.303895	0.233908	0.300186	0.294521	0.261456	0.215322	0.264519	0.206069	0.353526	0.276508	0.23932	0.303913	0.220575	0.216155	0.279494
G74	0.474779	0.297095	0.34113	0.230804	0.22575	0.312665	0.465839	0.310932	0.234486	0.209893	0.315766	0.293256	0.301496	0.337754	0.352889	0.206973	0.210597	0.298769	0.202938	0.331272	0.272507	0.341659	0.325296	0.192202	0.318905	0.259058	0.323635	0.257092	0.24225	0.329911	0.210432	0.304466	0.339893	0.301549	0.174822	0.329159	0.203755	0.204647	0.255526	0.352547	0.309034	0.310329	0.26738	0.353604	0.302594	0.261883	0.316254	0.319556	0.395467
G75	0.460654	0.224714	0.20609	0.30625	0.333628	0.222076	0.456156	0.257386	0.327386	0.276937	0.219027	0.295031	0.270687	0.218833	0.273333	0.363111	0.277728	0.152174	0.30854	0.19709	0.316908	0.207589	0.298913	0.345161	0.213339	0.262681	0.218945	0.250665	0.298051	0.276093	0.303877	0.231444	0.286738	0.241982	0.280608	0.280608	0.3117	0.360737	0.276943	0.241964	0.241964	0.213144	0.356824	0.270027	0.256978	0.304036	0.201855	0.223556	0.245614
G76	0.480944	0.287647	0.242534	0.221612	0.286945	0.290803	0.479545	0.274725	0.232633	0.231718	0.27475	0.273182	0.267599	0.300544	0.345032	0.194646	0.216055	0.29098	0.26851	0.271946	0.252466	0.242687	0.271548	0.214152	0.265611	0.251852	0.278591	0.265	0.257727	0.274135	0.252778	0.270436	0.278591	0.260396	0.243601	0.276712	0.264817	0.194495	0.249774	0.330889	0.279506	0.293072	0.296347	0.354109	0.283611	0.288479	0.270136	0.262966	0.32656
G77	0.449955	0.219751	0.232889	0.206014	0.299642	0.240444	0.423835	0.1757	0.302525	0.160411	0.212175	0.264785	0.257117	0.228776	0.286804	0.29425	0.2283	0.233111	0.209752	0.232143	0.265504	0.235637	0.252289	0.282063	0.175736	0.234675	0.204238	0.243716	0.235031	0.25789	0.25958	0.175474	0.243659	0.207473	0.208032	0.259025	0.212454	0.290191	0.238606	0.278881	0.218354	0.207284	0.280576	0.27889	0.23062	0.265186	0.179911	0.215184	0.310168
G78	0.465778	0.189213	0.158245	0.246637	0.304889	0.147527	0.436275	0.185869	0.318548	0.269678	0.117778	0.229947	0.236516	0.150133	0.332739	0.295089	0.316216	0.232955	0.31768	0.1189	0.249758	0.158602	0.210574	0.281019	0.151287	0.223433	0.175202	0.244871	0.268	0.20949	0.281052	0.17253	0.276079	0.24148	0.312837	0.213453	0.328742	0.296564	0.234458	0.187556	0.207361	0.176628	0.358102	0.337251	0.197686	0.298467	0.15173	0.136364	0.204735
G79	0.482379	0.203769	0.225835	0.301778	0.332599	0.237741	0.435512	0.219947	0.337478	0.314996	0.217372	0.261042	0.286591	0.190853	0.323165	0.377434	0.320856	0.225259	0.335616	0.215919	0.287152	0.226021	0.268987	0.364096	0.206063	0.263276	0.21683	0.27606	0.284643	0.284383	0.325989	0.235887	0.296875	0.28599	0.329626	0.286732	0.336679	0.379588	0.289613	0.202222	0.259556	0.185841	0.373446	0.321237	0.264593	0.322451	0.209578	0.236307	0.228821
G80	0.479842	0.380122	0.354895	0.255526	0.237949	0.329268	0.458699	0.345164	0.272968	0.253751	0.325592	0.320896	0.328248	0.374343	0.299472	0.215229	0.247116	0.342402	0.233636	0.350394	0.262931	0.356764	0.32509	0.215265	0.337708	0.278226	0.349291	0.29877	0.264035	0.342756	0.206726	0.342282	0.32238	0.309913	0.255752	0.341873	0.208069	0.209893	0.281524	0.412832	0.338938	0.371693	0.283569	0.309991	0.329838	0.302936	0.344406	0.334067	0.396978
G81	0.477447	0.226883	0.211759	0.323218	0.347076	0.203527	0.447115	0.237681	0.298356	0.296065	0.21887	0.325962	0.285305	0.230843	0.336381	0.229846	0.342539	0.269857	0.339233	0.232824	0.263347	0.214491	0.184825	0.270565	0.264818	0.265885	0.283575	0.290709	0.28071	0.216281	0.258738	0.287604	0.258954	0.254175	0.346042	0.214148	0.339706	0.22449	0.262428	0.200768	0.295476	0.22675	0.35942	0.337694	0.261247	0.304348	0.260994	0.222915	0.308735
G82	0.463702	0.231949	0.213575	0.318596	0.338475	0.208747	0.4404	0.237855	0.290027	0.290719	0.222121	0.323021	0.287004	0.235507	0.345173	0.22566	0.339154	0.278855	0.327425	0.234177	0.265226	0.217808	0.192844	0.265316	0.264946	0.263207	0.283028	0.290645	0.284091	0.214936	0.257421	0.282313	0.260092	0.246514	0.335014	0.215722	0.331308	0.219355	0.25748	0.209398	0.296432	0.230909	0.350548	0.343952	0.26378	0.304968	0.262443	0.22748	0.310721
G83	0.454545	0.350044	0.288256	0.243024	0.2371	0.280585	0.449062	0.310921	0.18454	0.224865	0.280357	0.28712	0.28039	0.350267	0.348118	0.0403727	0.209605	0.328558	0.2625	0.30187	0.230019	0.292529	0.259141	0.13318	0.325468	0.257065	0.318795	0.262075	0.242857	0.287062	0.146739	0.330832	0.262399	0.230019	0.237007	0.285265	0.250461	0.0264574	0.234403	0.354505	0.317117	0.364004	0.257194	0.353128	0.293689	0.268778	0.31122	0.276186	0.398882
G84	0.48099	0.189094	0.152557	0.223461	0.292661	0.195518	0.429141	0.165031	0.321747	0.295191	0.153097	0.232713	0.263412	0.188163	0.280195	0.32165	0.293119	0.249057	0.272894	0.179612	0.274349	0.153606	0.209165	0.337167	0.0948809	0.247967	0.116207	0.276153	0.290708	0.195187	0.333785	0.112752	0.26231	0.250485	0.310545	0.196604	0.288391	0.320305	0.266784	0.220089	0.20785	0.176444	0.368655	0.284878	0.184261	0.307623	0.0842895	0.142287	0.238469
G85	0.456272	0.222759	0.199559	0.303651	0.332155	0.226514	0.454384	0.252011	0.32146	0.268238	0.222173	0.29318	0.266257	0.21624	0.277728	0.35315	0.280161	0.160359	0.303294	0.194004	0.314904	0.200623	0.294756	0.344669	0.212335	0.261969	0.216325	0.247569	0.299735	0.275847	0.304603	0.22379	0.287825	0.243453	0.272971	0.28125	0.305759	0.352783	0.278023	0.238455	0.239286	0.211624	0.349644	0.273136	0.261266	0.298206	0.203524	0.224291	0.243094
G86	0.459666	0.274171	0.226454	0.296919	0.315021	0.241713	0.424791	0.239917	0.23431	0.297486	0.223301	0.320334	0.276934	0.276934	0.278243	0.267409	0.239803	0.287943	0.306022	0.242739	0.317003	0.230236	0.285814	0.294618	0.23029	0.280335	0.244089	0.285714	0.264216	0.309557	0.287413	0.244268	0.0705394	0.104322	0.271967	0.308333	0.316239	0.262272	0.279696	0.300694	0.295297	0.276699	0.297917	0.28331	0.264706	0.310153	0.23029	0.244475	0.307018
G87	0.44469	0.238556	0.226831	0.280303	0.333186	0.223395	0.414374	0.226254	0.294118	0.302315	0.195575	0.258865	0.264525	0.228357	0.288	0.32016	0.298835	0.286325	0.300917	0.219523	0.280347	0.22618	0.2466	0.341014	0.208738	0.271493	0.211091	0.273493	0.267287	0.25736	0.311935	0.226046	0.256938	0.261882	0.313226	0.262735	0.30137	0.320144	0.280919	0.241302	0.261628	0.229537	0.355744	0.286294	0.257678	0.307451	0.213339	0.21118	0.25738
G88	0.473847	0.316858	0.333039	0.188889	0.200532	0.319224	0.463968	0.316592	0.249553	0.150709	0.338366	0.294929	0.29391	0.327571	0.296263	0.268271	0.201258	0.278517	0.0488139	0.333038	0.247104	0.333333	0.349271	0.249076	0.275664	0.273388	0.289686	0.272484	0.23425	0.351388	0.251815	0.255088	0.358363	0.302529	0.156082	0.350224	0.100091	0.269404	0.291223	0.338854	0.275986	0.307315	0.255804	0.292683	0.272158	0.267568	0.271036	0.327094	0.403989
G89	0.432633	0.27067	0.262216	0.294351	0.351269	0.258696	0.374123	0.266608	0.329806	0.300441	0.241243	0.320175	0.3	0.263986	0.337873	0.334798	0.33555	0.293427	0.312613	0.262009	0.305263	0.263019	0.285971	0.336828	0.228384	0.288082	0.254867	0.306409	0.310254	0.281995	0.323635	0.241957	0.314273	0.294626	0.325376	0.282493	0.319746	0.332889	0.292395	0.288428	0.270999	0.267165	0.334361	0.337344	0.273073	0.322222	0.230131	0.249121	0.340037
G90	0.489778	0.227233	0.238032	0.195964	0.283111	0.267226	0.463045	0.194519	0.293907	0.225157	0.235765	0.21123	0.268551	0.256661	0.319643	0.275	0.231149	0.257374	0.25023	0.248447	0.27374	0.241719	0.257286	0.283934	0.187223	0.235695	0.213901	0.245544	0.252004	0.273991	0.278837	0.201897	0.292793	0.273612	0.229354	0.275785	0.265381	0.271209	0.239343	0.297309	0.221525	0.234584	0.314401	0.320976	0.220461	0.270514	0.193878	0.216071	0.316156
G91	0.441513	0.175416	0.147807	0.299468	0.350923	0.175699	0.414021	0.161922	0.298316	0.315766	0.134683	0.263228	0.256343	0.100527	0.329365	0.322438	0.355615	0.262264	0.351413	0.152327	0.197318	0.14672	0.181859	0.341284	0.192274	0.240324	0.194395	0.223789	0.277729	0.220301	0.285329	0.207268	0.278966	0.268116	0.356	0.222025	0.359418	0.326029	0.261424	0.0995575	0.230701	0.128861	0.365248	0.321269	0.22488	0.305357	0.201054	0.183142	0.210744
G92	0.503106	0.161518	0.15531	0.192927	0.299024	0.183422	0.440836	0.158154	0.319767	0.264732	0.141401	0.209964	0.245366	0.175975	0.287433	0.325022	0.271583	0.215436	0.269513	0.166372	0.277563	0.153984	0.201181	0.326267	0.0575731	0.217844	0.110215	0.254893	0.269538	0.192583	0.320976	0.078841	0.251349	0.23784	0.278872	0.196413	0.295142	0.323423	0.240921	0.212814	0.179178	0.16073	0.360465	0.292231	0.148701	0.285458	0.05	0.123002	0.233086
G93	0.45354	0.27993	0.265666	0.274107	0.284262	0.273527	0.444099	0.276339	0.239305	0.251783	0.268142	0.292369	0.284771	0.268347	0.326222	0.244898	0.242844	0.270104	0.280935	0.261926	0.25314	0.26447	0.283515	0.2553	0.295495	0.254743	0.299554	0.26395	0.233392	0.325893	0.24278	0.302027	0.273745	0.268895	0.262032	0.321875	0.282509	0.243946	0.26481	0.281891	0.294013	0.273778	0.291444	0.321493	0.317743	0.273339	0.295855	0.28882	0.32964
G94	0.46696	0.182296	0.122144	0.254222	0.318943	0.154116	0.434187	0.159537	0.310391	0.292813	0.11067	0.233216	0.236865	0.140845	0.329204	0.300619	0.312946	0.250708	0.3379	0.120053	0.238462	0.122114	0.211765	0.314679	0.141161	0.226126	0.158059	0.253534	0.274051	0.22937	0.28018	0.181023	0.227029	0.2147	0.308103	0.229742	0.336372	0.300806	0.246919	0.191281	0.201778	0.158245	0.371897	0.332136	0.216475	0.299195	0.157872	0.136684	0.184573
G95	0.477173	0.317031	0.294658	0.166372	0.21554	0.285777	0.458627	0.26643	0.240265	0.172703	0.282953	0.254401	0.275546	0.304386	0.344356	0.220459	0.216192	0.298493	0.212011	0.28922	0.220096	0.29292	0.287196	0.215462	0.276512	0.243716	0.295918	0.255497	0.233509	0.333481	0.194969	0.288874	0.327402	0.290462	0.209405	0.332595	0.211626	0.220982	0.240351	0.342199	0.252884	0.308304	0.261947	0.3521	0.273855	0.258021	0.277583	0.272687	0.362385
G96	0.464254	0.318102	0.325858	0.186448	0.215989	0.309482	0.459256	0.298928	0.246215	0.151809	0.319346	0.276991	0.275923	0.325684	0.295837	0.248891	0.19437	0.279621	0.0577273	0.324515	0.235577	0.328444	0.34287	0.246097	0.280864	0.260181	0.284182	0.260195	0.229001	0.348485	0.236224	0.258108	0.337209	0.295058	0.161621	0.347768	0.0960145	0.250449	0.28376	0.35058	0.26875	0.308444	0.254667	0.291817	0.28125	0.26526	0.277778	0.312777	0.386427
G97	0.4797	0.160965	0.170334	0.204809	0.293651	0.208772	0.436396	0.128114	0.331111	0.258222	0.174028	0.2	0.258121	0.180335	0.305408	0.335106	0.278125	0.234183	0.275389	0.168574	0.286058	0.170374	0.205059	0.340533	0.102113	0.23174	0.149287	0.252208	0.278515	0.228648	0.331679	0.100942	0.26899	0.247822	0.263604	0.231729	0.285388	0.335727	0.244493	0.229055	0.182222	0.157941	0.357651	0.308072	0.193193	0.28712	0.108179	0.154562	0.237788
G98	0.489912	0.183246	0.167979	0.245575	0.3	0.190061	0.441564	0.185284	0.329797	0.278023	0.155702	0.251099	0.257417	0.179667	0.301762	0.34185	0.305679	0.228128	0.275046	0.173228	0.290106	0.169469	0.237151	0.332113	0.109895	0.236748	0.154119	0.253521	0.290422	0.219912	0.323318	0.142665	0.272	0.250722	0.29938	0.222961	0.294465	0.341213	0.236196	0.20992	0.195922	0.18326	0.372679	0.306077	0.176527	0.299377	0.111549	0.160352	0.24198
G99	0.410494	0.330263	0.28628	0.187887	0.239859	0.320333	0.409011	0.308482	0.223111	0.137367	0.302736	0.273852	0.274123	0.311454	0.344553	0.234721	0.196157	0.257576	0.156506	0.308539	0.230806	0.286477	0.36413	0.234591	0.290053	0.271906	0.29661	0.24646	0.24735	0.375445	0.226781	0.27193	0.307864	0.251694	0.159537	0.375223	0.178312	0.234081	0.263877	0.353072	0.269608	0.326087	0.190053	0.339173	0.298464	0.262097	0.276408	0.310895	0.353591
G100	0.455702	0.277051	0.252406	0.242478	0.237281	0.198779	0.430519	0.242895	0.261715	0.252208	0.207895	0.265172	0.269834	0.244084	0.353304	0.217621	0.278222	0.297081	0.281364	0.231611	0.25024	0.254425	0.24955	0.169104	0.262259	0.216338	0.281472	0.259015	0.231107	0.255084	0.187612	0.258713	0.274222	0.233654	0.256206	0.257092	0.282925	0.215241	0.215162	0.285398	0.274823	0.269841	0.310954	0.358803	0.240705	0.273173	0.259405	0.229313	0.314849
G101	0.464951	0.316696	0.311671	0.168744	0.215173	0.304943	0.451024	0.279174	0.243957	0.10746	0.307556	0.268923	0.269435	0.320319	0.30303	0.238859	0.182554	0.255228	0.0992681	0.308511	0.235493	0.315625	0.331056	0.245379	0.266844	0.255	0.277379	0.250668	0.225778	0.342742	0.221215	0.259837	0.326889	0.28335	0.162936	0.340807	0.124659	0.240072	0.263298	0.342294	0.253136	0.313226	0.236819	0.299548	0.271896	0.258108	0.262179	0.297683	0.383581
G102	0.468693	0.288357	0.272851	0.281793	0.271325	0.243463	0.451774	0.251374	0.259817	0.270567	0.261797	0.291174	0.282687	0.280091	0.346399	0.196818	0.290559	0.299133	0.307584	0.264706	0.264067	0.273766	0.21699	0.203008	0.288949	0.238447	0.303555	0.262035	0.247283	0.273388	0.205909	0.306694	0.283945	0.264385	0.290293	0.270036	0.297095	0.188991	0.216938	0.285453	0.292125	0.291249	0.321461	0.350368	0.270955	0.282828	0.289855	0.262511	0.345317
G103	0.426794	0.215033	0.208294	0.257488	0.291667	0.227878	0.42186	0.195485	0.286127	0.249518	0.201342	0.266315	0.282381	0.209369	0.28119	0.293666	0.213873	0.219254	0.270977	0.223546	0.263212	0.21078	0.257353	0.280849	0.2149	0.221574	0.233141	0.246878	0.198663	0.306622	0.245136	0.231469	0.237888	0.226702	0.231696	0.305877	0.275692	0.293804	0.244264	0.254098	0.269712	0.196926	0.313641	0.273567	0.276574	0.276328	0.23639	0.238255	0.2845
G104	0.491213	0.177448	0.158195	0.223404	0.323814	0.19738	0.431718	0.174956	0.324624	0.275664	0.167106	0.239648	0.268357	0.173246	0.30053	0.339365	0.29252	0.25047	0.26275	0.205083	0.308173	0.15899	0.224729	0.321265	0.070614	0.240558	0.141652	0.277337	0.288039	0.19442	0.357014	0.0428954	0.267142	0.257956	0.243794	0.200089	0.296633	0.339142	0.263828	0.222961	0.188554	0.179045	0.360177	0.305282	0.150718	0.297056	0.0885965	0.149603	0.248393
G105	0.482002	0.203493	0.198864	0.231178	0.303336	0.207679	0.435796	0.219361	0.304425	0.256614	0.193591	0.234389	0.251092	0.230702	0.309524	0.297619	0.274179	0.239417	0.264572	0.224606	0.273467	0.200265	0.233544	0.288391	0.151051	0.236748	0.195306	0.252423	0.266931	0.234956	0.279623	0.159489	0.281584	0.27553	0.257535	0.237589	0.287205	0.299286	0.229825	0.225177	0.219415	0.206531	0.335841	0.318304	0.13489	0.273619	0.156743	0.175485	0.285976
G106	0.45177	0.273768	0.225507	0.289286	0.329355	0.259455	0.433008	0.238138	0.240478	0.286988	0.242693	0.324756	0.272007	0.282935	0.314831	0.276153	0.251119	0.273504	0.310092	0.247792	0.332364	0.229464	0.283833	0.304968	0.235424	0.276721	0.25291	0.287489	0.27039	0.292857	0.302798	0.246603	0.0954707	0.09375	0.268304	0.292039	0.321134	0.269058	0.268347	0.320089	0.293381	0.276246	0.313559	0.313345	0.274349	0.300539	0.235658	0.239574	0.321924
G107	0.489064	0.167537	0.160558	0.216681	0.311461	0.197826	0.430263	0.159433	0.331129	0.26696	0.162872	0.227193	0.261097	0.175262	0.304482	0.336555	0.292996	0.240376	0.260218	0.1869	0.301724	0.161376	0.211331	0.32938	0.0676265	0.229391	0.138496	0.266462	0.282647	0.201677	0.338854	0.060992	0.272365	0.256004	0.257294	0.205128	0.28733	0.335409	0.253712	0.211827	0.183024	0.168134	0.35582	0.307041	0.159696	0.291556	0.0851528	0.148067	0.241773
G108	0.462654	0.338287	0.31858	0.242021	0.248243	0.317904	0.448458	0.323843	0.219663	0.197171	0.322935	0.314097	0.300699	0.318421	0.358466	0.203883	0.241993	0.323778	0.225615	0.321209	0.22318	0.320479	0.333933	0.231897	0.335088	0.278077	0.332593	0.271567	0.262764	0.35461	0.214093	0.323925	0.338379	0.29971	0.226264	0.354739	0.238182	0.201519	0.270614	0.330381	0.309672	0.327891	0.226549	0.353125	0.328244	0.27139	0.324277	0.327161	0.394954
G109	0.434164	0.33791	0.325643	0.203125	0.230838	0.34101	0.422837	0.325833	0.226864	0.143111	0.319234	0.303571	0.298316	0.33363	0.347943	0.246195	0.203787	0.282983	0.180238	0.331261	0.235209	0.325269	0.386758	0.252319	0.303111	0.286758	0.304505	0.280859	0.272727	0.37062	0.234517	0.272109	0.324458	0.270548	0.190476	0.370387	0.202468	0.243207	0.288444	0.361435	0.290468	0.323635	0.169955	0.342559	0.315228	0.273756	0.285142	0.322739	0.398234
G110	0.467018	0.181261	0.105356	0.251109	0.329225	0.164479	0.437776	0.153743	0.310115	0.294508	0.123348	0.227072	0.24606	0.13884	0.337312	0.319187	0.310883	0.248347	0.347032	0.1295	0.239403	0.105496	0.206148	0.334404	0.144991	0.23174	0.15049	0.261042	0.279101	0.238011	0.287838	0.176113	0.244652	0.235266	0.312278	0.240658	0.352593	0.318263	0.253738	0.184281	0.203292	0.154562	0.383319	0.340054	0.216268	0.302502	0.162127	0.138448	0.181943
G111	0.449339	0.32309	0.315026	0.199911	0.21674	0.322368	0.436726	0.313393	0.207706	0.158688	0.310512	0.282301	0.294118	0.339506	0.347788	0.212522	0.176	0.279356	0.1871	0.320863	0.262573	0.315556	0.354809	0.215201	0.29163	0.26085	0.304911	0.265044	0.238958	0.35797	0.209605	0.267978	0.30625	0.261605	0.163419	0.358162	0.198449	0.211161	0.263228	0.361408	0.286351	0.318828	0.180728	0.344115	0.288942	0.245968	0.277093	0.305408	0.393548
G112	0.456388	0.178352	0.136404	0.246673	0.299119	0.126095	0.424978	0.166073	0.295737	0.280973	0.0918278	0.223545	0.23532	0.12489	0.330089	0.278761	0.307658	0.235377	0.310329	0.106766	0.240616	0.140514	0.207957	0.261905	0.155233	0.211903	0.161333	0.242049	0.264109	0.193606	0.264865	0.152027	0.240625	0.220232	0.303651	0.19724	0.313127	0.279767	0.241637	0.182222	0.202582	0.165487	0.348579	0.333034	0.20546	0.30429	0.149956	0.125664	0.166667
G113	0.464629	0.214162	0.198606	0.261674	0.31048	0.229167	0.431261	0.151636	0.338468	0.290237	0.189248	0.245184	0.259774	0.203316	0.344737	0.333772	0.307965	0.274602	0.32185	0.187881	0.294933	0.201322	0.237433	0.361111	0.193112	0.263864	0.203622	0.263365	0.292213	0.262555	0.322163	0.205094	0.261947	0.255034	0.311121	0.265666	0.32821	0.334369	0.268325	0.239418	0.227714	0.198155	0.361356	0.341637	0.246673	0.308784	0.197908	0.201316	0.239963
G114	0.469604	0.349255	0.326011	0.264889	0.242304	0.297723	0.472173	0.332739	0.221977	0.252884	0.302469	0.29947	0.299299	0.346391	0.380973	0.129825	0.249556	0.34106	0.288198	0.308267	0.258205	0.327556	0.276673	0.128077	0.345207	0.254513	0.355615	0.278957	0.261253	0.290594	0.16009	0.35521	0.301248	0.268822	0.250443	0.290409	0.277828	0.120782	0.21831	0.371441	0.337934	0.35727	0.279751	0.382406	0.303743	0.288462	0.351803	0.305752	0.40884
G115	0.478742	0.17489	0.220406	0.353441	0.35031	0.192342	0.460924	0.230045	0.30625	0.336753	0.186561	0.322824	0.281938	0.167551	0.335702	0.283496	0.366697	0.252137	0.360754	0.200265	0.281371	0.220089	0.207162	0.279209	0.254642	0.257026	0.254252	0.274423	0.280834	0.17752	0.278281	0.275978	0.277578	0.255112	0.350492	0.178412	0.372253	0.280323	0.260177	0.157003	0.295353	0.166222	0.37868	0.32973	0.275696	0.315813	0.255742	0.233096	0.272895
G116	0.427944	0.22028	0.263573	0.375443	0.362039	0.227511	0.427817	0.264889	0.325952	0.350133	0.224517	0.348592	0.309878	0.209211	0.349339	0.300616	0.381673	0.283427	0.375456	0.241228	0.303263	0.264393	0.241659	0.297901	0.295175	0.287579	0.285524	0.30291	0.303697	0.214159	0.292716	0.312416	0.307658	0.283301	0.368117	0.217449	0.379436	0.298574	0.28885	0.199291	0.325044	0.210503	0.384854	0.344951	0.311185	0.3375	0.292544	0.26699	0.308999
G117	0.479277	0.343421	0.322779	0.266459	0.251761	0.306748	0.469938	0.338393	0.242263	0.247116	0.305115	0.314324	0.309649	0.345815	0.363596	0.127744	0.253778	0.329545	0.303114	0.317502	0.24686	0.324733	0.278281	0.154653	0.351232	0.263776	0.359054	0.27763	0.262809	0.280639	0.154709	0.372629	0.317736	0.287162	0.258865	0.280889	0.287865	0.12	0.243172	0.355744	0.342692	0.35727	0.280444	0.371069	0.316042	0.276834	0.352553	0.306023	0.42765
G118	0.495968	0.279412	0.238606	0.231707	0.284821	0.270703	0.485624	0.28176	0.238759	0.262849	0.250673	0.253369	0.287879	0.271914	0.380288	0.175	0.257453	0.298178	0.302326	0.269678	0.189216	0.240054	0.228611	0.210967	0.292934	0.263085	0.286232	0.256963	0.278725	0.247744	0.214872	0.30068	0.348279	0.326045	0.285392	0.248646	0.297685	0.17299	0.255595	0.252484	0.278229	0.286294	0.310469	0.385845	0.268744	0.285519	0.285778	0.256526	0.325843
G119	0.478166	0.278019	0.250871	0.264317	0.287336	0.260851	0.455342	0.255084	0.28169	0.284081	0.25	0.276708	0.278454	0.271815	0.376316	0.244298	0.299558	0.313496	0.30553	0.251962	0.274379	0.250661	0.256732	0.247268	0.263296	0.243739	0.280919	0.271691	0.272091	0.271366	0.247542	0.270107	0.299115	0.27325	0.285525	0.270079	0.299277	0.240675	0.235602	0.298942	0.281112	0.273286	0.327025	0.377224	0.262357	0.291038	0.263731	0.250877	0.332573
G120	0.489956	0.163771	0.145035	0.205727	0.3131	0.196181	0.431261	0.157825	0.320863	0.266491	0.150787	0.223292	0.247611	0.177574	0.294298	0.324561	0.280088	0.229147	0.270172	0.176983	0.287763	0.144934	0.214093	0.331512	0.0588492	0.230769	0.117049	0.26468	0.276903	0.198238	0.337802	0.0717158	0.252655	0.238255	0.268756	0.200794	0.294304	0.322824	0.247382	0.215168	0.18579	0.160369	0.356074	0.299822	0.154468	0.285271	0.0636443	0.132018	0.238595
G121	0.482925	0.270035	0.255022	0.266784	0.312172	0.251958	0.469271	0.271277	0.248014	0.261905	0.244961	0.272608	0.266986	0.257218	0.334213	0.236842	0.267968	0.285714	0.293182	0.230332	0.254075	0.256625	0.252471	0.257286	0.267483	0.245291	0.270151	0.248682	0.236842	0.276014	0.252688	0.288306	0.288376	0.267308	0.274336	0.275375	0.299184	0.235346	0.244969	0.276304	0.274779	0.269163	0.318182	0.328724	0.292183	0.279804	0.264423	0.257256	0.311528
G122	0.48951	0.180435	0.18265	0.246914	0.324738	0.216768	0.46319	0.162246	0.304405	0.28081	0.182852	0.231376	0.254783	0.182096	0.327041	0.31036	0.300709	0.244611	0.310063	0.166667	0.3	0.181938	0.185368	0.309936	0.155323	0.224261	0.196996	0.258772	0.264217	0.210758	0.295617	0.175603	0.24535	0.235605	0.290636	0.211131	0.315837	0.307726	0.224454	0.237423	0.218198	0.173263	0.359912	0.324132	0.231208	0.287045	0.169721	0.179104	0.251369
G123	0.474672	0.166377	0.146341	0.21674	0.300873	0.180556	0.435201	0.148099	0.322623	0.26825	0.137675	0.222855	0.237185	0.17103	0.311403	0.305702	0.29115	0.238519	0.285131	0.148213	0.281071	0.145374	0.189856	0.306922	0.0889276	0.221377	0.136042	0.243208	0.263342	0.193833	0.30697	0.106568	0.246018	0.222435	0.279347	0.198147	0.289331	0.304174	0.230367	0.212963	0.18579	0.160369	0.352113	0.314502	0.18251	0.287933	0.097646	0.132456	0.218522
G124	0.458042	0.323913	0.281604	0.301146	0.292832	0.269765	0.429448	0.303097	0.246696	0.276605	0.279283	0.287905	0.29	0.300873	0.328797	0.193591	0.270151	0.252345	0.315336	0.292938	0.266507	0.284392	0.281671	0.231541	0.32199	0.269024	0.302387	0.269298	0.257881	0.310406	0.217605	0.334899	0.298937	0.271113	0.300795	0.306979	0.300633	0.187111	0.269432	0.31774	0.314046	0.320299	0.308811	0.336153	0.303996	0.285714	0.311518	0.277436	0.3379
G125	0.435739	0.336109	0.322651	0.217699	0.245374	0.340193	0.423654	0.32754	0.242451	0.160053	0.322751	0.30406	0.302805	0.328785	0.353982	0.257965	0.222123	0.28828	0.198182	0.327329	0.246635	0.323268	0.382699	0.26422	0.30431	0.287906	0.309715	0.287356	0.281995	0.370667	0.246619	0.280702	0.334821	0.285507	0.208444	0.371327	0.217588	0.256043	0.290493	0.359431	0.289849	0.323582	0.189441	0.349327	0.320058	0.278872	0.288478	0.321681	0.392463
G126	0.461505	0.251523	0.247382	0.284201	0.298338	0.255652	0.434649	0.255979	0.293651	0.270925	0.238845	0.287281	0.283725	0.23951	0.315905	0.314148	0.29211	0.252113	0.291099	0.250655	0.28134	0.248014	0.283019	0.310219	0.260262	0.267025	0.264602	0.281579	0.259422	0.304501	0.296777	0.272118	0.296099	0.283862	0.299293	0.305482	0.297554	0.31895	0.292395	0.259488	0.282493	0.244503	0.329365	0.314617	0.300476	0.301778	0.257853	0.257469	0.29479
G127	0.462319	0.347115	0.291908	0.253659	0.274831	0.291066	0.435984	0.320488	0.0683349	0.245623	0.313166	0.318623	0.276177	0.315029	0.350485	0.17406	0.235638	0.32263	0.253465	0.321944	0.231289	0.290213	0.326791	0.218345	0.330288	0.282715	0.326998	0.291988	0.251691	0.336566	0.226562	0.321277	0.258972	0.248954	0.249029	0.334144	0.26494	0.17072	0.285921	0.317916	0.31858	0.332687	0.248306	0.356373	0.314242	0.282439	0.311838	0.316297	0.375755
G128	0.423077	0.259243	0.206426	0.282143	0.282743	0.204225	0.423759	0.218694	0.245989	0.248668	0.189716	0.296362	0.266079	0.238496	0.307111	0.228039	0.227232	0.235071	0.287156	0.201236	0.279768	0.210409	0.255455	0.263545	0.235632	0.251587	0.223414	0.262644	0.242021	0.251561	0.225588	0.243207	0.137946	0.0949612	0.272525	0.252014	0.282708	0.222621	0.257736	0.272118	0.269678	0.242654	0.306768	0.297115	0.270934	0.290207	0.225022	0.203819	0.290129
G129	0.191358	0.478452	0.399559	0.470562	0.408046	0.396309	0.127979	0.418304	0.423797	0.415036	0.393899	0.449513	0.448989	0.427562	0.369449	0.421917	0.430804	0.430806	0.420642	0.420565	0.432302	0.403743	0.442831	0.445622	0.428508	0.449275	0.422014	0.429015	0.423451	0.461264	0.406504	0.415426	0.389785	0.401846	0.437891	0.460232	0.414377	0.415544	0.455389	0.438448	0.44375	0.455961	0.379234	0.373987	0.461132	0.44614	0.424537	0.420515	0.441989
G130	0.13784	0.496491	0.408612	0.491103	0.447531	0.40929	0.201677	0.443304	0.432889	0.41844	0.39418	0.487643	0.450877	0.447183	0.357965	0.431355	0.436218	0.408231	0.430467	0.414248	0.42189	0.410461	0.461957	0.452665	0.456426	0.465221	0.438002	0.410256	0.426302	0.453737	0.394595	0.425474	0.401251	0.393411	0.421638	0.452805	0.40739	0.427803	0.455947	0.446222	0.454545	0.460142	0.398493	0.3531	0.46833	0.446685	0.452905	0.434455	0.461326
G131	0.158056	0.514821	0.440997	0.511936	0.461437	0.428571	0.149824	0.461846	0.45318	0.443612	0.42193	0.499121	0.473845	0.468914	0.387324	0.452905	0.465808	0.439323	0.460873	0.448427	0.445881	0.444395	0.481532	0.471259	0.480752	0.487882	0.465426	0.445518	0.451754	0.484969	0.426906	0.44422	0.428571	0.433109	0.457042	0.484071	0.438294	0.447861	0.481173	0.469469	0.476528	0.488095	0.404594	0.387946	0.491429	0.466162	0.47594	0.455546	0.471638
G132	0.235916	0.425504	0.360281	0.422222	0.404846	0.347198	0.228357	0.38537	0.373558	0.35803	0.324229	0.436837	0.395706	0.383363	0.347345	0.367699	0.386708	0.352219	0.377402	0.370273	0.35948	0.361825	0.404159	0.374656	0.396658	0.391794	0.395018	0.371025	0.364638	0.401333	0.336937	0.370121	0.362054	0.348162	0.363313	0.400977	0.358834	0.365712	0.390845	0.392984	0.401246	0.399115	0.339698	0.341704	0.405742	0.388839	0.397977	0.375221	0.426863
G133	0.16696	0.512697	0.427568	0.514641	0.484155	0.432633	0.243386	0.469251	0.449423	0.442819	0.421586	0.513239	0.470665	0.457344	0.395225	0.453581	0.468806	0.437736	0.464384	0.435852	0.441176	0.428064	0.48914	0.462351	0.484622	0.472523	0.466192	0.434687	0.453304	0.49024	0.42027	0.456989	0.418376	0.419324	0.44395	0.489778	0.445405	0.449016	0.471856	0.472889	0.479982	0.482728	0.406554	0.391129	0.491858	0.458445	0.483304	0.456233	0.462776
G134	0.171239	0.507509	0.430088	0.492838	0.472913	0.434245	0.283304	0.462332	0.452104	0.426405	0.429333	0.506233	0.471731	0.471631	0.417112	0.435326	0.444345	0.444339	0.447465	0.444198	0.435984	0.432469	0.492244	0.455597	0.487145	0.464091	0.466398	0.414515	0.444	0.500894	0.396004	0.465259	0.433843	0.426413	0.428187	0.502242	0.435143	0.431921	0.459627	0.478475	0.475763	0.48168	0.431127	0.415009	0.481642	0.454013	0.484942	0.459893	0.451389
G135	0.10374	0.541407	0.457627	0.53926	0.513429	0.461299	0.240393	0.49457	0.49278	0.469424	0.451209	0.550269	0.503117	0.502681	0.436658	0.479766	0.493671	0.487044	0.493959	0.470536	0.480957	0.459046	0.521599	0.5	0.515639	0.512374	0.494139	0.471724	0.487455	0.516246	0.450183	0.492445	0.456897	0.457185	0.477828	0.517179	0.478664	0.476321	0.504472	0.511271	0.514027	0.509892	0.461643	0.432605	0.519942	0.501365	0.515639	0.485624	0.477633
G136	0.478089	0.298605	0.263112	0.309629	0.295355	0.262195	0.461336	0.2937	0.303445	0.303619	0.247807	0.285149	0.296861	0.277145	0.395687	0.25088	0.314552	0.314554	0.345909	0.248469	0.296456	0.265694	0.292079	0.265511	0.297025	0.265233	0.302923	0.290861	0.303775	0.290893	0.253136	0.310067	0.310835	0.279115	0.30248	0.291851	0.339837	0.244207	0.26007	0.312113	0.307352	0.295595	0.333039	0.396075	0.300573	0.309439	0.295713	0.265172	0.331656
G137	0.248895	0.420335	0.360989	0.413839	0.402212	0.342128	0.220992	0.374552	0.371989	0.357843	0.319309	0.429965	0.394806	0.393993	0.377333	0.364444	0.381166	0.363033	0.382353	0.369258	0.366054	0.362054	0.400272	0.364728	0.392226	0.3835	0.394007	0.387211	0.368794	0.400446	0.331826	0.364993	0.336771	0.330739	0.352547	0.399374	0.367674	0.361511	0.37931	0.403125	0.410107	0.398931	0.337044	0.373537	0.399423	0.398831	0.397968	0.367229	0.421514
G138	0.10559	0.53952	0.457778	0.540954	0.512946	0.460515	0.244207	0.492793	0.491449	0.469955	0.452679	0.551925	0.503108	0.502228	0.438675	0.482063	0.493243	0.486603	0.49353	0.468861	0.482405	0.457848	0.521082	0.499534	0.515597	0.510046	0.495495	0.473566	0.488382	0.518002	0.449361	0.494521	0.454751	0.455348	0.477027	0.519856	0.478743	0.478221	0.503122	0.509901	0.515794	0.508969	0.462713	0.434545	0.521866	0.503176	0.515597	0.486099	0.476723
G139	0.141324	0.521875	0.448122	0.512681	0.464542	0.438448	0.162926	0.472752	0.457466	0.449458	0.435817	0.514852	0.482605	0.47538	0.407207	0.45807	0.471869	0.4689	0.467472	0.460609	0.456543	0.449504	0.489401	0.476257	0.482527	0.495872	0.472398	0.464896	0.459532	0.49276	0.432815	0.464578	0.438636	0.439528	0.463249	0.49048	0.455855	0.455292	0.487892	0.476513	0.488214	0.494604	0.422242	0.40739	0.493184	0.478597	0.480735	0.462196	0.478952
G140	0.491219	0.166495	0.175258	0.219729	0.30896	0.216632	0.434715	0.160584	0.343066	0.278125	0.18595	0.187307	0.265673	0.148816	0.353063	0.367082	0.318468	0.235746	0.294149	0.168383	0.307309	0.174818	0.244995	0.341202	0.135942	0.243684	0.172917	0.252593	0.289038	0.243496	0.338778	0.127451	0.286611	0.257542	0.262774	0.24974	0.328541	0.368697	0.251806	0.22869	0.191545	0.147975	0.371888	0.357741	0.202882	0.305031	0.147938	0.170807	0.162177
G141	0.300087	0.374455	0.331731	0.381963	0.393076	0.343641	0.248466	0.346495	0.391784	0.377758	0.329825	0.361282	0.37184	0.355079	0.347271	0.40757	0.394316	0.368297	0.38626	0.347332	0.372483	0.334364	0.373874	0.419178	0.326334	0.388689	0.341755	0.374341	0.381475	0.380195	0.394619	0.317876	0.344583	0.351781	0.390168	0.382301	0.387024	0.404635	0.384413	0.377434	0.356953	0.358025	0.361749	0.353125	0.358437	0.388246	0.32196	0.330546	0.364593
G142	0.266323	0.407216	0.360345	0.39547	0.389655	0.357877	0.218966	0.39547	0.344406	0.337979	0.327586	0.413495	0.376712	0.35567	0.315972	0.344291	0.350694	0.335125	0.368881	0.358621	0.326855	0.362847	0.387153	0.357394	0.383562	0.368881	0.37457	0.344828	0.348797	0.390411	0.300347	0.342342	0.322807	0.307985	0.32872	0.386207	0.371025	0.336806	0.379725	0.344178	0.396907	0.372852	0.241379	0.325259	0.3625	0.340909	0.383162	0.363014	0.465455
G143	0.147188	0.528922	0.444688	0.527531	0.477092	0.442644	0.231244	0.478591	0.478242	0.460106	0.439594	0.516343	0.490359	0.490325	0.403269	0.466372	0.483957	0.456522	0.478995	0.460422	0.465351	0.447695	0.502717	0.489908	0.492524	0.500451	0.47549	0.456272	0.477513	0.497778	0.443744	0.460864	0.44375	0.442885	0.47153	0.498665	0.455789	0.463262	0.493838	0.491548	0.494212	0.502216	0.44543	0.403226	0.498563	0.484781	0.489446	0.469469	0.453082
G144	0.15101	0.511393	0.435413	0.513333	0.484581	0.436077	0.212081	0.468332	0.45071	0.441933	0.425926	0.521201	0.468449	0.455986	0.395575	0.457522	0.478125	0.438978	0.467978	0.434974	0.454633	0.435169	0.482337	0.461857	0.485488	0.476534	0.477718	0.43634	0.452339	0.485333	0.424707	0.460243	0.424175	0.427396	0.447907	0.485752	0.447129	0.453853	0.46919	0.476	0.475067	0.482713	0.420071	0.393627	0.494247	0.458855	0.483289	0.460177	0.458602
G145	0.467699	0.324824	0.305825	0.214095	0.2403	0.310906	0.473381	0.310484	0.240248	0.189394	0.316652	0.26087	0.285211	0.310787	0.309778	0.208297	0.193678	0.261633	0.214417	0.298587	0.225557	0.305085	0.314882	0.227273	0.300353	0.228714	0.31932	0.186448	0.222074	0.364407	0.153327	0.314614	0.331546	0.291868	0.180605	0.364611	0.218664	0.205357	0.233657	0.334375	0.265862	0.320444	0.260928	0.310811	0.277137	0.232944	0.301678	0.306222	0.356747
G146	0.512686	0.22846	0.253927	0.281112	0.265967	0.24	0.48114	0.263508	0.313933	0.2837	0.24387	0.289474	0.305483	0.22771	0.379174	0.272408	0.31178	0.287793	0.283379	0.233624	0.240421	0.254192	0.25	0.250912	0.255458	0.243062	0.251989	0.267779	0.297108	0.229038	0.232319	0.270833	0.321809	0.272073	0.295314	0.22924	0.293213	0.268444	0.256556	0.224823	0.288683	0.216549	0.324956	0.373998	0.252141	0.297333	0.252838	0.268453	0.323126
G147	0.181019	0.492544	0.427065	0.488444	0.431217	0.402279	0.198854	0.443354	0.423111	0.421917	0.404237	0.458444	0.452193	0.432599	0.352655	0.426926	0.427297	0.418242	0.430137	0.428697	0.418515	0.429396	0.437047	0.434283	0.455145	0.448556	0.438894	0.428382	0.41571	0.461744	0.383888	0.435223	0.411081	0.411337	0.439893	0.459038	0.412409	0.422422	0.454185	0.434105	0.450089	0.465839	0.400621	0.349506	0.460728	0.444892	0.452905	0.434898	0.464549
G148	0.473057	0.329086	0.323789	0.219251	0.231278	0.312555	0.472985	0.259392	0.233628	0.217082	0.311837	0.30248	0.296134	0.35481	0.375333	0.146309	0.240658	0.350569	0.257798	0.321869	0.266925	0.323084	0.26087	0.14351	0.333774	0.257466	0.349866	0.271239	0.242035	0.293594	0.18823	0.333786	0.295089	0.277563	0.203819	0.294746	0.240165	0.138345	0.214475	0.371212	0.314732	0.340142	0.278272	0.382088	0.307507	0.278027	0.33348	0.313221	0.404894
G149	0.508437	0.16917	0.19016	0.240807	0.353778	0.237633	0.472395	0.189578	0.348837	0.304115	0.172598	0.220143	0.282686	0.170071	0.301786	0.38314	0.311881	0.218363	0.304328	0.198849	0.292435	0.189238	0.237682	0.332258	0.141844	0.237034	0.185368	0.259358	0.289591	0.237668	0.333031	0.138514	0.29613	0.279455	0.286355	0.240807	0.311121	0.384025	0.259539	0.232527	0.215502	0.155804	0.39615	0.296296	0.195275	0.28565	0.166815	0.188503	0.209917
G150	0.507476	0.258968	0.271053	0.231922	0.28628	0.273164	0.477513	0.254448	0.286791	0.227513	0.271127	0.281305	0.276465	0.263181	0.35159	0.27076	0.27451	0.294145	0.25931	0.274802	0.24067	0.271074	0.257904	0.281193	0.25856	0.258559	0.271556	0.264991	0.259471	0.28882	0.267327	0.273217	0.324866	0.301158	0.270667	0.290409	0.273098	0.271467	0.258121	0.248224	0.257333	0.258407	0.308067	0.350806	0.26673	0.280161	0.260755	0.267668	0.337006
G151	0.500438	0.25829	0.227472	0.251327	0.300439	0.234525	0.459543	0.249778	0.204686	0.262787	0.230263	0.261214	0.247382	0.233567	0.339648	0.279295	0.276444	0.270677	0.281364	0.221591	0.256472	0.229001	0.275225	0.306216	0.221979	0.248205	0.231588	0.260334	0.262302	0.276304	0.275538	0.240591	0.283304	0.256744	0.29211	0.271922	0.303539	0.276539	0.261174	0.241364	0.249113	0.243386	0.31774	0.337355	0.246183	0.283615	0.21366	0.236356	0.292582
G152	0.455605	0.350446	0.291406	0.242534	0.236795	0.281891	0.448741	0.310627	0.183903	0.224278	0.281418	0.288029	0.278571	0.35094	0.349414	0.0406613	0.209386	0.332692	0.261395	0.302149	0.227941	0.294756	0.261971	0.133457	0.328853	0.26035	0.318058	0.262376	0.243705	0.288235	0.144677	0.333562	0.259528	0.229902	0.234445	0.286425	0.248609	0.0280543	0.234978	0.355525	0.3181	0.361587	0.255425	0.353291	0.291707	0.270701	0.314235	0.27908	0.400094
G153	0.489501	0.257615	0.244764	0.231686	0.284777	0.243913	0.457018	0.256864	0.25485	0.259912	0.225044	0.257018	0.2698	0.255022	0.358963	0.223199	0.254876	0.282364	0.277021	0.252838	0.268199	0.244268	0.260108	0.182315	0.225764	0.219534	0.25177	0.262072	0.258107	0.262577	0.252462	0.226175	0.274136	0.238713	0.249337	0.264368	0.283062	0.219751	0.224213	0.315371	0.255084	0.263644	0.309965	0.366756	0.241199	0.270667	0.210917	0.228471	0.323126
G154	0.468282	0.365469	0.351933	0.236	0.246924	0.318739	0.45318	0.324264	0.234775	0.228926	0.328483	0.298587	0.303681	0.358275	0.271681	0.229789	0.207631	0.321192	0.214351	0.354002	0.252896	0.353778	0.324728	0.226691	0.318382	0.271867	0.332442	0.273852	0.23301	0.344444	0.189964	0.297023	0.321906	0.308285	0.199734	0.341496	0.205292	0.224199	0.279489	0.371441	0.313001	0.358599	0.275755	0.276481	0.285029	0.263181	0.316623	0.321239	0.403864
G155	0.487705	0.302715	0.227975	0.182736	0.24614	0.243891	0.465785	0.244261	0.232208	0.240147	0.214545	0.242009	0.270588	0.25386	0.353291	0.179837	0.259853	0.324128	0.283974	0.235027	0.165514	0.227646	0.23907	0.190386	0.278636	0.228798	0.288143	0.247037	0.248863	0.262603	0.155904	0.288356	0.32966	0.289841	0.262123	0.26077	0.277307	0.17693	0.235	0.267857	0.250229	0.270985	0.279963	0.361574	0.228922	0.263545	0.26951	0.241773	0.335714
G156	0.26715	0.424447	0.380309	0.42131	0.38577	0.368269	0.202807	0.385896	0.397561	0.368908	0.362052	0.412706	0.409615	0.38599	0.313107	0.396987	0.390579	0.363823	0.368132	0.388031	0.39346	0.384503	0.407334	0.413065	0.382722	0.408687	0.379512	0.381068	0.377907	0.413743	0.377844	0.363571	0.384653	0.380355	0.387586	0.41122	0.362224	0.394014	0.410628	0.396199	0.398635	0.404483	0.350681	0.316437	0.408142	0.399902	0.380792	0.3857	0.41911
G157	0.367908	0.318623	0.290266	0.368845	0.372227	0.258818	0.361012	0.293459	0.320982	0.324397	0.234458	0.332295	0.31421	0.266401	0.262689	0.326649	0.310144	0.258049	0.361878	0.253982	0.300777	0.289803	0.294895	0.323475	0.301594	0.311081	0.301075	0.316118	0.290853	0.317979	0.288305	0.308005	0.273831	0.273567	0.353047	0.318548	0.351835	0.32491	0.322252	0.278674	0.327803	0.290179	0.338551	0.258574	0.319498	0.340072	0.310452	0.278718	0.325463
G158	0.492976	0.161572	0.180823	0.217892	0.31036	0.224695	0.451187	0.14685	0.34115	0.269231	0.192443	0.216549	0.269869	0.2	0.314815	0.345238	0.28952	0.220339	0.288514	0.185364	0.303263	0.182301	0.211452	0.350548	0.121385	0.248201	0.164007	0.268486	0.291996	0.220992	0.345463	0.120968	0.281139	0.258189	0.274623	0.224734	0.298365	0.345982	0.257018	0.236702	0.19787	0.164753	0.372566	0.317979	0.206781	0.289028	0.125329	0.169312	0.253437
G159	0.377788	0.391111	0.368093	0.296595	0.295353	0.362789	0.348837	0.378843	0.267777	0.253351	0.34839	0.378136	0.331111	0.388246	0.399103	0.280269	0.304426	0.368321	0.267956	0.364082	0.28932	0.365887	0.398165	0.283784	0.383586	0.345064	0.36766	0.318386	0.315742	0.386835	0.276965	0.362022	0.349185	0.301961	0.264653	0.391245	0.263545	0.278584	0.334821	0.388188	0.366667	0.361759	0.229973	0.394737	0.377918	0.322917	0.379234	0.375448	0.431034
G160	0.476569	0.312225	0.2694	0.214795	0.239859	0.269772	0.474291	0.277529	0.236702	0.237544	0.234099	0.278369	0.286719	0.295053	0.369449	0.122799	0.246215	0.335863	0.282569	0.257937	0.166184	0.272079	0.229412	0.156593	0.312004	0.234177	0.310376	0.24359	0.246678	0.241318	0.134442	0.328358	0.327078	0.287512	0.257562	0.241318	0.259378	0.118538	0.216431	0.2959	0.289544	0.308341	0.278521	0.367117	0.260597	0.285202	0.309692	0.259769	0.369686
G161	0.430959	0.186189	0.128947	0.256877	0.315303	0.132867	0.407489	0.171847	0.304078	0.289194	0.0263389	0.248677	0.23622	0.143234	0.319788	0.280035	0.294301	0.237512	0.327099	0.114912	0.21869	0.131649	0.206492	0.268527	0.147937	0.215572	0.154973	0.233892	0.268486	0.185727	0.252925	0.159489	0.231523	0.210628	0.309228	0.188554	0.317395	0.279714	0.234855	0.180284	0.209849	0.165044	0.350177	0.314401	0.189474	0.300178	0.143986	0.115724	0.204316
G162	0.410245	0.28223	0.267686	0.287986	0.343695	0.261532	0.352941	0.273936	0.329214	0.293392	0.241907	0.31036	0.295296	0.267279	0.324538	0.338171	0.331411	0.292293	0.302273	0.262882	0.298658	0.268078	0.301259	0.343836	0.222465	0.292377	0.255979	0.29877	0.299123	0.292845	0.313787	0.232167	0.322981	0.302404	0.323009	0.293363	0.305707	0.338825	0.29615	0.289497	0.270796	0.273286	0.321712	0.323372	0.273594	0.317778	0.230769	0.251539	0.339433
G163	0.492095	0.141454	0.156158	0.195414	0.320158	0.19529	0.439109	0.115805	0.326866	0.250996	0.149852	0.195846	0.238469	0.148622	0.324257	0.332837	0.2915	0.214361	0.279756	0.160591	0.289559	0.154076	0.19778	0.32582	0.0823471	0.209839	0.158026	0.234158	0.261364	0.214428	0.322938	0.0943396	0.261477	0.243811	0.264207	0.216418	0.299386	0.330993	0.2214	0.215774	0.142857	0.141724	0.357498	0.327984	0.173036	0.281	0.100493	0.139191	0.213477
G164	0.474323	0.197772	0.161546	0.229755	0.309991	0.20269	0.42189	0.167763	0.312618	0.308741	0.158434	0.240654	0.263231	0.182791	0.27439	0.329897	0.301887	0.268159	0.278902	0.180802	0.270243	0.161972	0.20229	0.348735	0.111732	0.25808	0.129002	0.277362	0.281776	0.202919	0.342857	0.126761	0.25189	0.254872	0.315094	0.206409	0.293834	0.329384	0.279851	0.224365	0.222066	0.181648	0.368545	0.280038	0.202621	0.305398	0.104554	0.151402	0.243902
G165	0.476339	0.190328	0.156278	0.224122	0.304911	0.199201	0.422699	0.162466	0.307381	0.302608	0.152852	0.235241	0.261101	0.175579	0.281614	0.324664	0.290876	0.264818	0.287627	0.177204	0.266051	0.157092	0.203467	0.334572	0.114426	0.250455	0.135014	0.277081	0.27748	0.205856	0.337284	0.124493	0.245257	0.248286	0.312274	0.208296	0.298246	0.32337	0.270053	0.225517	0.216472	0.174127	0.36196	0.286104	0.206596	0.304525	0.107111	0.147585	0.236965
G166	0.488095	0.301052	0.269129	0.200889	0.259471	0.307187	0.47924	0.275847	0.199645	0.212511	0.296737	0.27763	0.274123	0.320264	0.335695	0.165639	0.178253	0.304163	0.251598	0.295515	0.236994	0.269573	0.271906	0.194876	0.274406	0.263538	0.287433	0.282935	0.24669	0.270186	0.229111	0.288799	0.273417	0.262573	0.236444	0.270667	0.245894	0.158341	0.255722	0.354853	0.291184	0.305235	0.285778	0.345463	0.302013	0.28712	0.283451	0.277236	0.3553
G167	0.492478	0.253521	0.220848	0.243074	0.294508	0.228873	0.456522	0.243062	0.210268	0.254011	0.224535	0.261101	0.247137	0.229204	0.327847	0.274466	0.270197	0.265877	0.277114	0.210503	0.253876	0.218806	0.266576	0.304048	0.217507	0.24796	0.229875	0.260213	0.262855	0.273214	0.267421	0.234417	0.282063	0.257032	0.286673	0.271914	0.293119	0.274775	0.257067	0.234166	0.246422	0.236444	0.316518	0.325969	0.24591	0.284691	0.215738	0.227111	0.285319
G168	0.401778	0.332449	0.327571	0.360987	0.324889	0.285777	0.380125	0.307831	0.345568	0.348972	0.28	0.372549	0.346154	0.313499	0.134103	0.354464	0.348335	0.298095	0.304788	0.323138	0.306608	0.330045	0.313071	0.348611	0.307352	0.350909	0.307554	0.327386	0.285396	0.312108	0.319709	0.294158	0.303684	0.328293	0.353232	0.314016	0.292739	0.355465	0.360692	0.298387	0.349955	0.302679	0.362455	0.144014	0.322222	0.350632	0.314996	0.316964	0.333642
G169	0.130088	0.518584	0.434012	0.518402	0.480427	0.434129	0.233096	0.466697	0.460987	0.445934	0.4252	0.522748	0.477896	0.477817	0.392411	0.45487	0.460396	0.443441	0.459522	0.444099	0.453883	0.435932	0.494059	0.475948	0.484014	0.487273	0.46313	0.439286	0.459929	0.484305	0.421577	0.454668	0.425676	0.421875	0.447935	0.484712	0.438362	0.450768	0.478222	0.479803	0.482047	0.487478	0.430742	0.387126	0.489362	0.473827	0.481794	0.461161	0.468431
G170	0.181134	0.488085	0.413717	0.480304	0.417036	0.405644	0.125	0.430942	0.430233	0.420465	0.405417	0.460889	0.454545	0.437943	0.372103	0.427872	0.441652	0.435837	0.426403	0.429584	0.437379	0.417637	0.451275	0.449584	0.440655	0.460945	0.43414	0.436833	0.427111	0.464637	0.413715	0.424119	0.403777	0.415452	0.440359	0.463295	0.416973	0.424639	0.463653	0.443548	0.453405	0.466071	0.378801	0.376354	0.467695	0.453195	0.438053	0.433155	0.453284
G171	0.10205	0.544603	0.459821	0.546564	0.515233	0.463904	0.242614	0.498187	0.494123	0.472973	0.454668	0.555306	0.504014	0.504029	0.440198	0.484685	0.494575	0.491338	0.498138	0.471825	0.487255	0.461608	0.528571	0.503742	0.517458	0.514692	0.496835	0.476148	0.49237	0.518535	0.451879	0.495862	0.455455	0.456693	0.481431	0.519022	0.482391	0.480857	0.507169	0.514493	0.519039	0.514892	0.463866	0.435219	0.523392	0.505014	0.51701	0.488288	0.479925
G172	0.103774	0.544924	0.460881	0.54918	0.516712	0.464991	0.244364	0.499088	0.497268	0.474138	0.456148	0.555706	0.506739	0.506757	0.442029	0.486401	0.496357	0.491795	0.499063	0.472973	0.489676	0.462238	0.529657	0.50565	0.518034	0.516159	0.497727	0.477376	0.493677	0.520473	0.453917	0.496556	0.456044	0.456888	0.480401	0.522354	0.482759	0.482585	0.508123	0.515953	0.518198	0.516364	0.465423	0.436697	0.52549	0.506868	0.518034	0.487761	0.479755
G173	0.109431	0.539146	0.452847	0.541968	0.513864	0.458222	0.240393	0.490967	0.491434	0.467684	0.448523	0.552018	0.5	0.5	0.434529	0.479335	0.49458	0.484674	0.493043	0.465656	0.479004	0.453645	0.520221	0.499068	0.511607	0.507326	0.494585	0.468133	0.489705	0.511271	0.452011	0.486986	0.450589	0.450344	0.474729	0.512206	0.477357	0.475455	0.501787	0.509937	0.51084	0.509901	0.460396	0.430328	0.519922	0.497729	0.5125	0.484726	0.472533
G174	0.104015	0.545206	0.459781	0.543056	0.515611	0.464416	0.245188	0.499073	0.49445	0.470941	0.455464	0.552486	0.504106	0.50641	0.436004	0.484317	0.493525	0.492203	0.497633	0.473443	0.486097	0.459908	0.52671	0.502865	0.516468	0.514527	0.49723	0.474701	0.491743	0.519409	0.451402	0.494475	0.455814	0.456653	0.479592	0.521296	0.481025	0.480447	0.507333	0.514312	0.517114	0.513352	0.462638	0.43097	0.522299	0.503714	0.516941	0.488532	0.479485
G175	0.247989	0.425267	0.361285	0.420506	0.411817	0.344306	0.239928	0.382326	0.374549	0.368468	0.323029	0.43722	0.396705	0.398214	0.354317	0.358813	0.385209	0.352632	0.387604	0.376339	0.365854	0.36294	0.409049	0.370577	0.399554	0.391384	0.393857	0.390485	0.368728	0.398374	0.337751	0.366531	0.349048	0.337426	0.36076	0.398374	0.367715	0.354678	0.389732	0.404697	0.409296	0.40144	0.356306	0.348816	0.406706	0.393733	0.399197	0.369955	0.410531
G176	0.366197	0.350131	0.320457	0.356889	0.370485	0.293345	0.360424	0.333631	0.322538	0.322252	0.290123	0.369258	0.319018	0.319982	0.12368	0.35531	0.318466	0.268868	0.313528	0.305629	0.310212	0.32016	0.337409	0.369605	0.306678	0.353922	0.307487	0.311229	0.280423	0.310222	0.308559	0.291779	0.30107	0.301257	0.330071	0.31211	0.31495	0.353495	0.350044	0.324444	0.341051	0.322695	0.33496	0.123098	0.336529	0.338854	0.311346	0.309735	0.359375
G177	0.101069	0.543672	0.459411	0.542005	0.514785	0.464381	0.242844	0.496377	0.495487	0.469847	0.454709	0.553908	0.504902	0.505809	0.438455	0.481565	0.492773	0.48659	0.494898	0.472297	0.486288	0.461191	0.526679	0.501402	0.5161	0.512821	0.495939	0.475719	0.490143	0.519387	0.451554	0.494513	0.455535	0.455261	0.477376	0.521229	0.478684	0.478597	0.506267	0.515823	0.514467	0.513977	0.461226	0.433515	0.52381	0.503188	0.515206	0.487421	0.479944
G178	0.132917	0.508921	0.433482	0.498188	0.434919	0.413024	0.115625	0.44837	0.438914	0.432883	0.416891	0.482031	0.469643	0.458296	0.380631	0.43688	0.452941	0.456814	0.44879	0.449911	0.439275	0.436766	0.461397	0.457477	0.463295	0.478421	0.455204	0.451351	0.436715	0.475136	0.413382	0.442466	0.419091	0.433432	0.454257	0.474615	0.433086	0.432088	0.476723	0.456975	0.466938	0.484206	0.407776	0.38423	0.474297	0.461783	0.458333	0.442741	0.474813
G179	0.373446	0.330239	0.303191	0.341846	0.376998	0.329064	0.283363	0.319694	0.372874	0.349284	0.303381	0.320285	0.343501	0.321048	0.328278	0.396875	0.374775	0.334443	0.362339	0.31189	0.35354	0.303044	0.350182	0.403241	0.277285	0.362147	0.298111	0.345674	0.363434	0.346637	0.391008	0.280405	0.326283	0.328641	0.363432	0.351121	0.36789	0.393857	0.354796	0.351569	0.319283	0.316964	0.331989	0.335895	0.322736	0.364658	0.274379	0.293226	0.333179
G180	0.234694	0.452339	0.388496	0.443599	0.42724	0.365079	0.197158	0.402965	0.389982	0.380804	0.349291	0.46	0.418358	0.414894	0.368984	0.388146	0.403501	0.370968	0.406998	0.394248	0.389642	0.390331	0.427339	0.396488	0.420283	0.412965	0.41435	0.399021	0.395204	0.423146	0.354882	0.388363	0.36478	0.360273	0.388441	0.420841	0.388532	0.386384	0.413564	0.419875	0.427932	0.425646	0.350134	0.365194	0.427334	0.414041	0.421681	0.394924	0.435588
G181	0.18242	0.478012	0.417476	0.479018	0.430973	0.394459	0.146903	0.431574	0.4157	0.41533	0.389823	0.476486	0.441901	0.426172	0.364	0.416	0.437276	0.420228	0.423324	0.424537	0.414493	0.419715	0.448822	0.434562	0.444788	0.451628	0.43934	0.429459	0.412312	0.450491	0.392502	0.422973	0.405103	0.405039	0.43068	0.447768	0.417276	0.41232	0.449205	0.433929	0.454018	0.452402	0.36732	0.363636	0.456376	0.43447	0.443463	0.4254	0.479648
G182	0.13709	0.514628	0.439663	0.512579	0.479501	0.432684	0.225936	0.463514	0.464542	0.443151	0.423283	0.51966	0.481383	0.465747	0.405273	0.457923	0.46268	0.459524	0.457024	0.453333	0.45428	0.440412	0.484461	0.464684	0.480444	0.475799	0.461366	0.456172	0.461676	0.483393	0.417197	0.455782	0.434056	0.429971	0.453195	0.483333	0.446593	0.453804	0.475089	0.482031	0.485599	0.485215	0.43722	0.399004	0.49274	0.472022	0.481317	0.45975	0.487941
G183	0.150877	0.514886	0.435909	0.515098	0.485915	0.437883	0.212335	0.469697	0.451642	0.444641	0.426872	0.521183	0.470665	0.459103	0.39832	0.458886	0.476806	0.439981	0.468007	0.437226	0.455202	0.435226	0.484163	0.463269	0.489016	0.477006	0.478183	0.439488	0.455908	0.489343	0.423492	0.459405	0.425513	0.428433	0.448399	0.489324	0.44859	0.455685	0.470537	0.479556	0.477313	0.486271	0.423248	0.396861	0.498563	0.458892	0.487258	0.460689	0.462351
G184	0.104185	0.54048	0.459002	0.540614	0.513876	0.462633	0.243304	0.492767	0.495487	0.469847	0.453447	0.552513	0.504898	0.501786	0.438061	0.484712	0.494128	0.486577	0.49397	0.470536	0.482877	0.460432	0.522477	0.502796	0.515192	0.512374	0.495935	0.474394	0.488351	0.518034	0.450183	0.493141	0.456148	0.455709	0.4783	0.519439	0.477757	0.481785	0.504468	0.510821	0.514905	0.509892	0.463964	0.433911	0.519474	0.503636	0.516979	0.487871	0.475746
G185	0.227599	0.458519	0.396691	0.449774	0.426971	0.370766	0.186266	0.412058	0.398734	0.384372	0.355605	0.462264	0.423797	0.42263	0.368468	0.394144	0.411898	0.373679	0.410781	0.401522	0.397949	0.397922	0.429816	0.405607	0.421288	0.420788	0.415837	0.402878	0.39991	0.423529	0.361848	0.391008	0.372843	0.36444	0.391304	0.420814	0.389815	0.391364	0.416741	0.425407	0.430254	0.432043	0.357078	0.365297	0.4276	0.415833	0.420841	0.401529	0.441066
G186	0.167112	0.495102	0.420607	0.490072	0.424799	0.401246	0.166667	0.437557	0.430054	0.426193	0.408154	0.455605	0.45952	0.438338	0.360737	0.430755	0.437613	0.438218	0.437848	0.434821	0.43046	0.421551	0.434743	0.435228	0.450937	0.459212	0.438573	0.440252	0.426075	0.462996	0.397166	0.432469	0.407525	0.415445	0.444394	0.461991	0.427382	0.425909	0.462913	0.438628	0.455285	0.470721	0.40144	0.364631	0.463628	0.452359	0.447274	0.433513	0.458101
[truncated: 136 more columns]
