# Supplementary material for: Whole Genome Diversity, Population Structure, and Linkage Disequilibrium Analysis of Chickpea (Cicer arietinum L.) Genotypes Using Genome-Wide DArTseq-Based SNP Markers
Source: Genes (Basel). 2019 Sep 4;10(9):676. doi: 10.3390/genes10090676 (PMC6770975; doi:10.3390/genes10090676)
Supplement: Supplementary file 1 [file genes-10-00676-s001.zip › Supplementary Table S1.xlsx]

## Sheet: Genotype name
		Table S1: List and pedigree of 186 chickpea genotypes used for DArTseq-SNP genotyping
	ID	Genotype Name	Pedigree	Source	Cluster membership
	1	FLIP07-4C	X03TH29/(S99858XFLIP97-26C)XFLIP00-44C	ICARDA	3
	2	FLIP07-81C	X03TH51/(S00787Xse101ter73616)xflip 98-22c	ICARDA	1
	3	FLIP07-110C	X02TH4/FLIP98-38XFLIP97-131C	ICARDA	1
	4	FLIP08-53C	X01TH130/FLIP97-21XFLIP98-138C	ICARDA	4
	5	FLIP07-8C	X03TH51/(S00787Xse101ter73616)XFLIP98-22c	ICARDA	4
	6	FLIP03-70C	X00TH22/FLIP98-15CXFLIP98-1184c	ICARDA	1
	7	FLIP07-75C	X03TH25/(S00834XFLIP-121C)X CA 9783009	ICARDA	3
	8	FLIP07-65C	X03TH20/(S00784XFLIP97-281C)XICCV2	ICARDA	2
	9	FLIP93-93C	X89TH258/(FLIP85-122XFLIP82-150C)/FLIP 86-77C	ICARDA	4
	10	FLIP08-40C	X01TH67/(Lebanes-1XFLIP98-1184C)XFLIP98-10C	ICARDA	4
	11	FLIP08-79C	X03TH147/FLIP 97-131CXFLIP 97-26C	ICARDA	1
	12	FLIP03-101C	X00TH50/FLIP98-52CXFLIP98-12C	ICARDA	2
	13	FLIP07-127C	X03TH58/(FLIP98-28X(RETI) se101 TH12124)XFLIP98-22C	ICARDA	4
	14	FLIP06-37C	X02TH28/FLIP98-28C X FLIP98-079C	ICARDA	1
	15	FLIP05-18C	X01TH41/(FLIP98-52CXFLIP98-47C)XSEL 15063	ICARDA	3
	16	FLIP05-157C	X01TH24/(S98588XS99093)S99358	ICARDA	4
	17	FLIP07-3C	X00TH22/FLIP-15CXFLIP98-10C	ICARDA	4
	18	FLIP07-45C	X02TH57/S00787XLebanes-1	ICARDA	3
	19	FLIP05-18C	X01TH41/(FLIP98-52CXFLIP98-74C)XSEL15063	ICARDA	4
	20	FLIP05-162C	X01TH61/(Turkesh2XFLIP98-1224C)FLIP98-74C	ICARDA	1
	21	FLIP05-19C	X01TH171/UZ-7332XSEL85314	ICARDA	4
	22	FLIP97-503C	X94TH8/FLIP86-6CXFLIP90-109C	ICARDA	1
	23	FLIP51-87c	Drought tolerance check-(ICARDA)	ICARDA	1
	24	FLIP07-187C	X03TH-146/FLIP98-130CXFLIP 97-25C	ICARDA	4
	25	FLIP03-141C	X00TH51/FLIP 98-52C x FLIP98-47C	ICARDA	2
	26	FLIP06-22C	X2002TH 21/S00787 X FLIP97-261C	ICARDA	4
	27	FLIP06-59C	X2002TH 76/S99858 X FIIP97-026C	ICARDA	2
	28	FLIP06-44C	X2002TH 40/FLIP98-28CX FLIP98-079C	ICARDA	3
	29	FLIP06-26C	X2002TH 22/S00790X FLIP97-281C	ICARDA	1
	30	FLIP05-26C	X2002TH 88/(FLIP84-92CXFLIP90-172C)XFLIP98-47C	ICARDA	4
	31	FLIP06-6C	X2002TH7/S00762X FLIP98-023C	ICARDA	3
	32	FLIP03-134C	X00TH51/FLIP98-52CXFLIP98-47C	ICARDA	3
	33	FLIP82-150C	X79TH101/ILC 523X ILC 183(Improved check)	ICRISAT	3
	34	ILC482	Long term check	ICRISAT	4
	35	ILC464	ACC no 26595-68	ICARDA	1
	36	FLIP05-99C	X2000TH 38/S98588XS99442	ICRISAT	4
	37	ICCV10309	ICCV92311 × ICC17109	ICRISAT	4
	38	ICCV10317	not traced	ICARDA	4
	39	FLIP05-123C	X2000TH 156/GLK 95075XFLIP98132C	ICARDA	1
	40	FLIP03-63C	X00TH 22/FLIP98-15CXSEL99TER85485	ICARDA	2
	41	FLIP03-98C	X00TH 49/FLIP98-52CXFLIP94-115C	ICARDA	1
	42	FLIP06-30C	X2002TH 23/S00835 X FLIP98-053C	ICARDA	4
	43	FLIP06-4C	X02TH 39/FLIP97-149C x flip98-022c	ICARDA	3
	44	FLIP03-74c	X00TH 22/FLIP98-15CXCEL99TER85485	ICARDA	2
	45	ICCV10307	not traced	ICARDA	4
	46	ILC195	Vysokoroshyj 30	ICARDA	2
	47	FLIP05-118C	X2000TH 110/(FLIP91-14CXICCV-6)XFLIP98-47C	ICARDA	1
	48	FLIP05-85C	X2000TH 21/FLIP98-64CXFLIP98-47C	ICARDA	1
	49	FLIP06-134C	X2002TH 139/(ILWC181XS85581)XFLIP97-81C	ICARDA	2
	50	FLIP03-23C	X99TH83/FLIP93-62CX FLIP90-144C	ICARDA	2
	51	ILC263	Susceptible Ascochyta blight check	ICARDA	2
	52	FLIP06-45C	X2002TH 41/FLIP98-38C X FLIP98-175C	ICARDA	3
	53	FLIP06-91C	X2002TH118/(FLIP98-64CXFLIP98-12CXSel99TER85448)X FLIP97-026C	ICARDA	3
	54	FLIP03-111C	X00TH 51/FLIP98-52CXFLIP98-47C	ICARDA	4
	55	FLIP06-108C	X2002TH 125/(S98588XS99442XSel99ter85488)X L.market-1	ICARDA	4
	56	FLIP06-148C	X98TH57/(ILC8058XICC4475XFLIP93-128C)XS95021	ICARDA	2
	57	FLIP03-127C	X00TH51/FLIP98-52CXFLIP98-47C	ICARDA	4
	58	FLIP07-208C	X30TH-52/(S000790XselO1ter73617)xflip 98-50c	ICARDA	4
	59	FLIP88-85C	X85TH143/ILC 629 x FLIP82-144C	ICARDA	2
	60	FLIP98-117C	X95TH 8/FLIP91-24XFLIP90-19	ICARDA	4
	61	KURDESTAN5	Landrace Kabuli type, collected from north west of Iran	ICARDA	4
	62	FLIP06-51C	X2002TH 54/FLIP98-130C X FLIP98-121C	ICARDA	4
	63	ILC1929	ACC no 26783-68	ICARDA	4
	64	FLIP97-137C	X94TH12/FLIP90-132CXS91347	ICARDA	4
	65	FLIP08-82C	X01TH63/(Turkish4Xsel99TER85581)XFLIP98-10C	ICARDA	1
	66	FLIP06-14C	X2002TH 17/FLIP98-38C X FLIP98-053C	ICARDA	1
	67	FLIP06-145C	X2001TH 119/FLIP98-28CXSEL99TER85448	ICARDA	3
	68	ICCV10313	ICCV92337*ICC14194	ICARDA	1
	69	ICCV10301	not traced	ICARDA	2
	70	FLIP81-71C	X79 TH151/ILC 27 X ILC 897	ICARDA	1
	71	FLIP06-95C	X2002TH 119/[(FLIP98-64CXFLIP98-47C)XSel99ter85488]xflip98-002c	ICARDA	4
	72	FLIP99-66C	96TH61/(FLIP91-159C×ILC1278)× FLIP91-149C	ICARDA	1
	73	FLIP06-121C	X2002TH 131/(ILWC141 X S85581)XFLIP98-130C	ICARDA	4
	74	FLIP97-266C	X94TH75/FLIP87-58CXUC 15	ICARDA	3
	75	cpi61096		ICARDA	4
	76	FLIP05-86C	X2000TH 21/FLIP98-64CXFLIP98-47C	ICARDA	3
	77	FLIP03-100C	X00TH 49/FLIP98-52CXFLIP98-10C	ICARDA	1
	78	FLIP04-3C	X98TH3/S96114XS96094	ICARDA	1
	79	FLIP04-22C	X2000TH39/FLIP98-29XS99001	ICARDA	4
	80	ICCV2	(ICC5003*ICC4953)*ICC583*ICC4973*ICC7347	ICRISAT	1
	81	ILC588	not traced	ICRISAT	1
	82	ICCV10302	ICCV2 × ICC17109	ICARDA	4
	83	FLIP06-16C	X2002TH 18/FLIP98-130C X FLIP98-120C	ICARDA	2
	84	FLIP03-45C	X99TH6/FLIP91-14CXFLIP90-19C	ICARDA	3
	85	FLlP06-161C	X98TH58/(Malikl x ILC7795 x FILP94-92C)Xs96233	ICARDA	3
	86	FLIP97-281C	X94TH75/FLIP87-58CXUC 15	ICARDA	1
	87	FLIP85-17C	X83 TH19/FLIP82-65 x FLIP82-69	ICARDA	4
	88	FLIP06-85C	X2002th 114/s00835 Xechi.selo01th12186	Turkey	3
	89	Annigeri	not traced	ICARDA	2
	90	FLIP06-80C	X2002TH 109/FLIP98-130CXreti.selO1TH1214	ICARDA	1
	91	FLIP06-35C	X2002TH 28/FLIP98-28C X FLIP98-079C	ICARDA	2
	92	FLIP03-138C	X00TH 51/FLIP98-52CXFLIP98-47C	ICARDA	3
	93	FLIP03-128C	X00TH51/FLIP98-52CXFLIP98-47C	ICARDA	1
	94	FLIP05-74C	X2000TH 15/FLIP97-28CXFLIP98-129C	ICARDA	4
	95	FLIP06-56C	X2002TH 74/S00878 X FLIP98-175C	ICRISAT	4
	96	ICCV10303	ICCV2 × ICC17109	ICARDA	2
	97	FLIP06-159C	X98TH58/[Malik1 X ILC7795)XFLIP94-92C]XS96233	ICARDA	2
	98	FLIP07-26C	X03TH-152/FLIP97-131CXFLIP97-111C	ICRISAT	4
	99	FLIP06-157C	X98TH58/(Malik 1x ILC7795X FLIP94-92C)XS96233	Iran/ICARDA	4
	100	ILC482-2	X94TH258/(FLIP 85-122C x FLIP 82-150C)/FLIP 86-77C	Iran	4
	101	Arman	Iranian Improved cultivar (Pedigree not traced)	ICRISAT	4
	102	uc6		ICARDA	3
	103	FLIP06-39C	X2002TH 37/S99520X FLIP98-048C	ICARDA	2
	104	FLIP03-140C	X00TH 51/FLIP/FLIP98-52CXFLIP98-47C	ICARDA	2
	105	FLIP05-28C	X2000TH 88/(FLIP84-92XFLIP90-172C)XFLIP98-47C	ICARDA	3
	106	FLIP03-59C	X99TH 62/FLIP93-2C X FLIP94-115C	ICRISAT	2
	107	ICC10416		ICARDA	4
	108	FLIP03-85C	X00TH 29/FLIP98-16CXS98588	ICRISAT	4
	109	ILC1799		ICRISAT	1
	110	cpi61097		Iran	4
	111	Bivanij	Iranian Improved cultivar (Pedigree not traced)	ICARDA	1
	112	FLIP07-216C		ICARDA	2
	113	FLIP05-101C	X2000TH69/(FLIP91-61CXFLIP85-5C)XFLIP98-29C	ICARDA	4
	114	FLIP04-36C	X00TH 41/FLIP98-132CXS99075	ICARDA	1
	115	FLIP97-120C	X92TH12/FLIP90-132CXS91347	ICARDA	1
	116	FLIP05-45C	X2000TH39/FLIP98-29CXS99001	ICARDA	4
	117	FLIP04-35C	X00TH 41/FLIP98-132CXS99075	ICARDA	4
	118	FLIP05-91C	X2000TH32/FLIP98-129CXS99093	ICARDA	4
	119	FLIP04-37C	X00TH 41/FLIP98-132CXS99075	ICARDA	2
	120	FLIP03-133C	X00TH51/FLIP 98-52C X FLIP 98-47C	ICARDA	4
	121	FLIP03-80C	X00TH28/FLIP 98-15C X S 98588	ICARDA	2
	122	FLIP05-37C	X2000TH 32/FLIP98-129CXS99093	ICARDA	2
	123	FLIP03-123C	X00TH51/FLIP98-52CXFLIP98-47C	ICRISAT	3
	124	ILC8617	ILC482(mutation)	ICARDA	4
	125	FLIP03-8C	X92TH239/(ILC482 X(ILC482 X ILWC106) X FLIP87-69C	ICARDA	3
	126	FLIP02-59C	X99TH127/ILC 2170 X FLIP86-23C	ICRISAT	4
	127	GHAZVIN		ICARDA	3
	128	FLIP02-51C	X99TH125/ILC 2170 X FLIP 87-38C	ICARDA	3
	129	FLIP02-81C	X99TH139/(FLIP 87-38C X FLIP 86-23C) X FLIP87-38C	ICRISAT	3
	130	ILC01302	not traced	ICRISAT	3
	131	ILC00216	not traced	ICRISAT	3
	132	ICC10415	not traced	ICARDA	3
	133	FLIP03-99C	X00TH 49/FLIP98-52CXFLIP98-10C	ICARDA	3
	134	FLIP05-43C	X20000TH 38/ FLIP98-29-22C	ICARDA	3
	135	FLIP06-1C	X2002TH 5/ FLIP98-130C X FLIP97-219C	ICARDA	4
	136	FLIP06-10C	X2002TH 8/S00787 X FLIP98-028C	ICARDA	3
	137	FLIP06-53C	X2002TH 55/S00754 X FLIP98-175C	ICARDA	3
	138	FLIP06-57C	X2002TH 76/S99858 X FLIP97-026C	ICARDA	3
	139	FLIP06-146C	X2002TH 65/S00706 XFLIP97-131C	Iran	1
	140	Adel	Iranian Improved cultivar (Pedigree not traced)	ICARDA	3
	141	FLIP01-37C	X98TH29/ FLIP93-28CXILC1254	Iran	3
	142	Hashem	Iranian Improved cultivar (Pedigree not traced)	ICARDA	3
	143	FLIP02-203C	X99TH54/ FLIP84-11CX S95082	ICARDA	3
	144	FLIP03-17C	X99TH104/ FLIP90-2C X FLIP93-106C	Iran	4
	145	Jam	Iranian Improved cultivar (Pedigree not traced)	ICARDA	1
	146	FLIP05-181C	X2000TH 33/ FLIP98-132CXS99001	ICARDA	3
	147	FLIP05-48C	X2000TH 42/S98588XS99184	ICARDA	4
	148	FLIP05-54C	X2001TH41/( FLIP98-52CXFLIP98-47C)XSEL15063	ICARDA	2
	149	FLIP05-76C	X2000TH 15/ FLIP97-28CX FLIP98-129C	ICARDA	4
	150	FLIP05-106C	X2000TH 73/(FLIP84-112CXFLIP88-32C)X FLIP98-29C	ICARDA	4
	151	FLIP05-140C	X2000TH 22/ FLIP98-15CXSEL99TER85485	ICARDA	4
	152	FLIP05-169C	X2001TH73/(sozlaniiz-304Xselter85581)X FLIP98-47c	ICARDA	4
	153	FLIP05-171c	X2001TH73/(sozlaniiz-304Xselter85581)X FLIP98-47c	ICRISAT	4
	154	C 104	not traced	ICARDA	4
	155	FLIP04-38c	X00th 41/ FLIP98-129Xs99003	Iran	3
	156	Pirouz	Iranian Improved cultivar (Pedigree not traced)	Iran	3
	157	Kaka	Iranian Improved cultivar (Pedigree not traced)	ICARDA	3
	158	FLIP05-95C	X2000TH 35/ FLIP98-29CXS99442	ICARDA	4
	159	FLIP05-137C	X2000TH 168/L551X FLIP98-129C	ICARDA	4
	160	FLIP01-51C	X98TH30/ FLIP 93-55CXS 96231	ICARDA	1
	161	FLIP02-3C	X99TH6/ FLIP 91-14CXFLIP90-19C	ICARDA	3
	162	FLIP02-04C	X99TH6/ FLIP 91-14CXFLIP90-19C	ICARDA	2
	163	FLIP02-70C	X99TH137/(FLIP87-38CX FLIP84-43C)X FLIP87-38C	IRAN	2
	164	Azad	Iranian Improved cultivar (Pedigree not traced)	ICARDA	2
	165	FLIP05-39C	X2000TH 32/ FLIP98-129CXS99093	ICARDA	4
	166	FLIP05-42c	X2000TH 35/ FLIP98-29CXSS99442	ICRISAT	4
	167	ILC3397	Suceptible repeated chech	Iran	3
	168	p-15	Landrace Desi type accessions collected from west of Iran	Iran	3
	169	IDDUR-02	Landrace Desi type accessions collected from west of Iran	Iran	3
	170	IDDMAR-27	Landrace Desi type accessions collected from west of Iran	Iran	3
	171	IDDMAR-32	Landrace Desi type accessions collected from west of Iran	Iran	3
	172	IDDSAL-15	Landrace Desi type accessions collected from west of Iran	Iran	3
	173	IDDSAL-24	Landrace Desi type accessions collected from west of Iran	Iran	3
	174	IDDSAL-10	Landrace Desi type accessions collected from west of Iran	Iran	3
	175	IDDMAR-14	Landrace Desi type accessions collected from west of Iran	Iran	3
	176	IDDMAR-32	Landrace Desi type accessions collected from west of Iran	Iran	3
	177	IDDUR-12	Landrace Desi type accessions collected from west of Iran	Iran	3
	178	IDDMSR-11	Landrace Desi type accessions collected from west of Iran	Iran	3
	179	IDDMAR-20	Landrace Desi type accessions collected from west of Iran	Iran	3
	180	IDDMAR-6	Landrace Desi type accessions collected from west of Iran	Iran	3
	181	IDDMAR-26	Landrace Desi type accessions collected from west of Iran	Iran	3
	182	IDDUR-01	Landrace Desi type accessions collected from west of Iran	Iran	3
	183	IDDSAR-02	Landrace Desi type accessions collected from west of Iran	Iran	3
	184	IDDMAR-8	Landrace Desi type accessions collected from west of Iran	Iran	3
	185	IDDSAL-08	Landrace Desi type accessions collected from west of Iran	Iran	3
	186	IDDSAL-09	Landrace Desi type accessions collected from west of Iran	Iran	3

## Sheet: Inferred ancestry of individual
		Inferred ancestry of individuals:
		Label (%Miss) : Inferred clusters
		1 G1 (0) : 0.000 0.001 0.000 0.998
		2 G2 (0) : 0.718 0.282 0.000 0.000
		3 G3 (0) : 0.984 0.002 0.014 0.001
		4 G4 (0) : 0.367 0.007 0.626 0.001
		5 G5 (0) : 0.086 0.167 0.688 0.060
		6 G6 (0) : 0.645 0.353 0.001 0.001
		7 G7 (0) : 0.001 0.116 0.001 0.883
		8 G8 (0) : 0.870 0.017 0.112 0.001
		9 G9 (0) : 0.076 0.139 0.785 0.001
		10 G10 (0) : 0.041 0.047 0.911 0.001
		11 G11 (0) : 0.997 0.001 0.001 0.001
		12 G12 (0) : 0.517 0.240 0.199 0.044
		13 G13 (0) : 0.093 0.906 0.001 0.000
		14 G14 (0) : 0.961 0.037 0.001 0.001
		15 G15 (0) : 0.535 0.001 0.285 0.179
		16 G16 (0) : 0.001 0.043 0.956 0.000
		17 G17 (0) : 0.151 0.002 0.845 0.002
		18 G18 (0) : 0.613 0.046 0.301 0.039
		19 G19 (0) : 0.146 0.038 0.815 0.001
		20 G20 (0) : 0.901 0.095 0.001 0.003
		21 G21 (0) : 0.360 0.025 0.613 0.002
		22 G22 (0) : 0.987 0.006 0.006 0.001
		23 G23 (0) : 0.614 0.175 0.211 0.000
		24 G24 (0) : 0.006 0.006 0.987 0.001
		25 G25 (0) : 0.999 0.001 0.001 0.000
		26 G26 (0) : 0.198 0.741 0.060 0.001
		27 G27 (0) : 0.902 0.095 0.001 0.001
		28 G28 (0) : 0.087 0.719 0.191 0.003
		29 G29 (0) : 0.004 0.582 0.413 0.000
		30 G30 (0) : 0.754 0.001 0.235 0.011
		31 G31 (0) : 0.033 0.064 0.903 0.001
		32 G32 (0) : 0.748 0.000 0.184 0.067
		33 G33 (0) : 0.453 0.065 0.420 0.061
		34 G34 (0) : 0.409 0.001 0.575 0.016
		35 G35 (0) : 0.133 0.002 0.862 0.004
		36 G36 (0) : 0.728 0.015 0.243 0.014
		37 G37 (0) : 0.035 0.204 0.756 0.005
		38 G38 (0) : 0.001 0.000 0.998 0.001
		39 G39 (0) : 0.024 0.850 0.126 0.000
		40 G40 (0) : 0.985 0.011 0.002 0.002
		41 G41 (0) : 0.511 0.487 0.001 0.001
		42 G42 (0) : 0.998 0.001 0.001 0.000
		43 G43 (0) : 0.001 0.279 0.596 0.124
		44 G44 (0) : 0.538 0.005 0.280 0.177
		45 G45 (0) : 0.652 0.248 0.099 0.001
		46 G46 (0) : 0.002 0.744 0.246 0.008
		47 G47 (0) : 0.996 0.003 0.001 0.000
		48 G48 (0) : 0.724 0.276 0.001 0.000
		49 G49 (0) : 0.837 0.016 0.001 0.147
		50 G50 (0) : 0.798 0.195 0.005 0.003
		51 G51 (0) : 0.985 0.013 0.001 0.001
		52 G52 (0) : 0.736 0.264 0.001 0.000
		53 G53 (0) : 0.316 0.413 0.268 0.003
		54 G54 (0) : 0.363 0.002 0.511 0.124
		55 G55 (0) : 0.006 0.283 0.708 0.003
		56 G56 (0) : 0.072 0.755 0.172 0.000
		57 G57 (0) : 0.827 0.172 0.001 0.000
		58 G58 (0) : 0.001 0.406 0.593 0.000
		59 G59 (0) : 0.155 0.793 0.051 0.000
		60 G60 (0) : 0.745 0.254 0.000 0.000
		61 G61 (0) : 0.001 0.000 0.997 0.001
		62 G62 (0) : 0.342 0.079 0.579 0.000
		63 G63 (0) : 0.001 0.466 0.291 0.242
		64 G64 (0) : 0.344 0.655 0.001 0.000
		65 G65 (0) : 0.004 0.248 0.748 0.000
		66 G66 (0) : 0.836 0.163 0.001 0.000
		67 G67 (0) : 0.735 0.095 0.125 0.044
		68 G68 (0) : 0.580 0.035 0.314 0.071
		69 G69 (0) : 0.911 0.086 0.002 0.001
		70 G70 (0) : 0.578 0.421 0.001 0.001
		71 G71 (0) : 0.733 0.265 0.002 0.001
		72 G72 (0) : 0.066 0.843 0.088 0.002
		73 G73 (0) : 0.498 0.433 0.014 0.054
		74 G74 (0) : 0.001 0.444 0.554 0.000
		75 G75 (0) : 0.813 0.014 0.141 0.031
		76 G76 (0) : 0.183 0.212 0.603 0.002
		77 G77 (0) : 0.572 0.013 0.415 0.001
		78 G78 (0) : 0.744 0.254 0.001 0.000
		79 G79 (0) : 0.495 0.460 0.000 0.044
		80 G80 (0) : 0.026 0.375 0.582 0.016
		81 G81 (0) : 0.507 0.001 0.490 0.002
		82 G82 (0) : 0.478 0.050 0.469 0.003
		83 G83 (0) : 0.001 0.001 0.998 0.000
		84 G84 (0) : 0.924 0.075 0.001 0.000
		85 G85 (0) : 0.805 0.034 0.112 0.050
		86 G86 (0) : 0.399 0.032 0.473 0.096
		87 G87 (0) : 0.537 0.455 0.002 0.005
		88 G88 (0) : 0.157 0.001 0.841 0.001
		89 G89 (0) : 0.155 0.771 0.000 0.074
		90 G90 (0) : 0.441 0.543 0.015 0.001
		91 G91 (0) : 0.956 0.006 0.001 0.036
		92 G92 (0) : 0.965 0.034 0.001 0.000
		93 G93 (0) : 0.008 0.650 0.341 0.001
		94 G94 (0) : 0.903 0.095 0.001 0.001
		95 G95 (0) : 0.001 0.545 0.454 0.000
		96 G96 (0) : 0.075 0.073 0.850 0.002
		97 G97 (0) : 0.998 0.000 0.001 0.000
		98 G98 (0) : 0.927 0.045 0.027 0.001
		99 G99 (0) : 0.003 0.005 0.926 0.065
		100 G100 (0) : 0.011 0.439 0.550 0.001
		101 G101 (0) : 0.005 0.257 0.738 0.000
		102 G102 (0) : 0.052 0.539 0.407 0.002
		103 G103 (0) : 0.614 0.021 0.343 0.022
		104 G104 (0) : 0.982 0.017 0.001 0.000
		105 G105 (0) : 0.561 0.437 0.002 0.000
		106 G106 (0) : 0.366 0.236 0.394 0.003
		107 G107 (0) : 0.895 0.104 0.000 0.000
		108 G108 (0) : 0.001 0.510 0.476 0.013
		109 G109 (0) : 0.002 0.000 0.921 0.076
		110 G110 (0) : 0.984 0.005 0.001 0.010
		111 G111 (0) : 0.001 0.116 0.855 0.028
		112 G112 (0) : 0.966 0.032 0.002 0.001
		113 G113 (0) : 0.459 0.540 0.000 0.000
		114 G114 (0) : 0.001 0.258 0.741 0.000
		115 G115 (0) : 0.680 0.059 0.260 0.000
		116 G116 (0) : 0.471 0.193 0.179 0.158
		117 G117 (0) : 0.001 0.223 0.775 0.001
		118 G118 (0) : 0.259 0.077 0.662 0.001
		119 G119 (0) : 0.008 0.946 0.045 0.001
		120 G120 (0) : 0.931 0.068 0.000 0.001
		121 G121 (0) : 0.016 0.775 0.208 0.000
		122 G122 (0) : 0.608 0.390 0.001 0.000
		123 G123 (0) : 0.769 0.230 0.000 0.000
		124 G124 (0) : 0.001 0.700 0.298 0.001
		125 G125 (0) : 0.002 0.083 0.803 0.112
		126 G126 (0) : 0.282 0.599 0.112 0.006
		127 G127 (0) : 0.132 0.021 0.823 0.025
		128 G128 (0) : 0.486 0.000 0.513 0.001
		129 G129 (0) : 0.013 0.037 0.002 0.948
		130 G130 (0) : 0.008 0.001 0.006 0.986
		131 G131 (0) : 0.000 0.005 0.000 0.995
		132 G132 (0) : 0.002 0.166 0.003 0.829
		133 G133 (0) : 0.000 0.001 0.000 0.998
		134 G134 (0) : 0.000 0.107 0.000 0.893
		135 G135 (0) : 0.000 0.000 0.000 0.999
		136 G136 (0) : 0.015 0.846 0.127 0.012
		137 G137 (0) : 0.015 0.009 0.279 0.696
		138 G138 (0) : 0.000 0.000 0.000 0.999
		139 G139 (0) : 0.000 0.003 0.000 0.996
		140 G140 (0) : 0.843 0.001 0.071 0.084
		141 G141 (0) : 0.001 0.462 0.000 0.537
		142 G142 (0) : 0.220 0.000 0.468 0.312
		143 G143 (0) : 0.000 0.001 0.000 0.998
		144 G144 (0) : 0.001 0.003 0.000 0.996
		145 G145 (0) : 0.022 0.249 0.728 0.001
		146 G146 (0) : 0.399 0.360 0.241 0.000
		147 G147 (0) : 0.001 0.055 0.002 0.942
		148 G148 (0) : 0.003 0.001 0.996 0.000
		149 G149 (0) : 0.960 0.004 0.033 0.004
		150 G150 (0) : 0.006 0.900 0.094 0.000
		151 G151 (0) : 0.286 0.713 0.001 0.000
		152 G152 (0) : 0.001 0.001 0.998 0.000
		153 G153 (0) : 0.045 0.776 0.179 0.000
		154 G154 (0) : 0.001 0.468 0.530 0.001
		155 G155 (0) : 0.276 0.003 0.720 0.001
		156 G156 (0) : 0.030 0.207 0.064 0.699
		157 G157 (0) : 0.435 0.076 0.219 0.270
		158 G158 (0) : 0.997 0.002 0.001 0.000
		159 G159 (0) : 0.031 0.003 0.693 0.272
		160 G160 (0) : 0.133 0.000 0.867 0.000
		161 G161 (0) : 0.985 0.011 0.003 0.001
		162 G162 (0) : 0.149 0.725 0.001 0.126
		163 G163 (0) : 0.925 0.000 0.064 0.011
		164 G164 (0) : 0.902 0.084 0.002 0.013
		165 G165 (0) : 0.877 0.122 0.001 0.000
		166 G166 (0) : 0.138 0.002 0.857 0.003
		167 G167 (0) : 0.321 0.663 0.015 0.000
		168 G168 (0) : 0.058 0.001 0.233 0.708
		169 G169 (0) : 0.000 0.000 0.000 0.999
		170 G170 (0) : 0.001 0.037 0.001 0.962
		171 G171 (0) : 0.000 0.000 0.000 0.999
		172 G172 (0) : 0.000 0.000 0.000 0.999
		173 G173 (0) : 0.001 0.000 0.000 0.999
		174 G174 (0) : 0.002 0.001 0.001 0.996
		175 G175 (0) : 0.020 0.036 0.200 0.744
		176 G176 (0) : 0.047 0.006 0.122 0.825
		177 G177 (0) : 0.000 0.000 0.000 0.999
		178 G178 (0) : 0.002 0.000 0.002 0.996
		179 G179 (0) : 0.111 0.079 0.004 0.806
		180 G180 (0) : 0.007 0.065 0.060 0.868
		181 G181 (0) : 0.003 0.008 0.002 0.988
		182 G182 (0) : 0.000 0.001 0.000 0.998
		183 G183 (0) : 0.000 0.000 0.000 0.999
		184 G184 (0) : 0.000 0.000 0.000 0.999
		185 G185 (0) : 0.003 0.048 0.064 0.886
		186 G186 (0) : 0.004 0.006 0.043 0.947
